# Supplementary material for: Phosphorylation regulates arginine-rich RNA-binding protein solubility and oligomerization
Source: J Biol Chem. 2021 Oct 19;297(5):101306. doi: 10.1016/j.jbc.2021.101306 (PMC8569591; doi:10.1016/j.jbc.2021.101306)
Supplement: Tables S1–S9 [file mmc1.xlsx]

## Sheet: S1 Sample Info
Supplemental Table S1. Sample Information
Sample	noCIP	CIP	Group	Biological Replicate
int_01	0	NA	noCIP.S	n1
int_02	1	NA	noCIP.P	n1
int_03	NA	0	CIP.S	n1
int_04	NA	1	CIP.P	n1
int_05	0	NA	noCIP.S	n2
int_06	1	NA	noCIP.P	n2
int_07	NA	0	CIP.S	n2
int_08	NA	1	CIP.P	n2
int_09	0	NA	noCIP.S	n3
int_10	1	NA	noCIP.P	n3
int_11	NA	0	CIP.S	n3
int_12	NA	1	CIP.P	n3
int_13	0	NA	noCIP.S	n4
int_14	1	NA	noCIP.P	n4
int_15	NA	0	CIP.S	n4
int_16	NA	1	CIP.P	n4
*0=soluble fraction, 1=pellet fraction

## Sheet: S2 Sol. & Insol. Protein Yields
Supplemental Table S2. Representative detergent-soluble and -insoluble protein yields (n=3)
	minCIP.sol1	minCIP.pel1	plusCIP.sol1	plusCIP.pel1	minCIP.sol2	minCIP.pel2	plusCIP.sol2	plusCIP.pel2	minCIP.sol3	minCIP.pel3	plusCIP.sol3	plusCIP.pel3
[ ], mg/mL	0.481434	0.33462	0.585108	0.31305	0.431336	0.31305	0.550318	0.396546	0.486304	0.306788	0.629639	0.37428

## Sheet: S3 Protein Group Intensities
Supplemental Table S3. Original, non-transformed protein intensity values (n=4,454)
				int_01	int_02	int_03	int_04	int_05	int_06	int_07	int_08	int_09	int_10	int_11	int_12	int_13	int_14	int_15	int_16
Majority protein IDs	protein	Unique Peptides	% Coverage	noCIP.S.n1	noCIP.P.n1	CIP.S.n1	CIP.P.n1	noCIP.S.n2	noCIP.P.n2	CIP.S.n2	CIP.P.n2	noCIP.S.n3	noCIP.P.n3	CIP.S.n3	CIP.P.n3	noCIP.S.n4	noCIP.P.n4	CIP.S.n4	CIP.P.n4
sp|P0DPI2|GAL3A_HUMAN;sp|A0A0B4J2D5|GAL3B_HUMAN;tr|A0A096LNH5|A0A096LNH5_HUMAN;tr|H7C1F6|H7C1F6_HUMAN;sp|P0DPI2-2|GAL3A_HUMAN;sp|A0A0B4J2D5-2|GAL3B_HUMAN;tr|A0A096LP73|A0A096LP73_HUMAN;tr|F2Z2Q0|F2Z2Q0_HUMAN;tr|A0A096LP12|A0A096LP12_HUMAN;tr|A0A096LNJ1|A0A096LNJ1_HUMAN;tr|A0A2R8Y6K9|A0A2R8Y6K9_HUMAN	GATD3A	6	42.5	527030000	11195000	585070000	19936000	302240000	22272000	341070000	42323000	921370000	30187000	1014900000	28933000	372900000	10569000	287220000	19842000
sp|A0A0U1RRL7|MMPOS_HUMAN	MMP24OS	2	74.6	0	2182000	0	10297000	0	3050400	0	5282700	3452400	4870400	0	6033100	0	5110700	0	8714900
sp|A0AVT1|UBA6_HUMAN;sp|A0AVT1-2|UBA6_HUMAN;sp|A0AVT1-4|UBA6_HUMAN;sp|A0AVT1-3|UBA6_HUMAN;tr|H0Y8S8|H0Y8S8_HUMAN;tr|H0Y9U5|H0Y9U5_HUMAN	UBA6	13	20.4	63954000	3660000	43715000	3309700	63385000	695560	96042000	0	34794000	2561100	45532000	0	111900000	0	92004000	0
tr|A0A499FIX8|A0A499FIX8_HUMAN;tr|H7BXI1|H7BXI1_HUMAN;sp|A0FGR8-2|ESYT2_HUMAN;tr|A0A087WXU3|A0A087WXU3_HUMAN;sp|A0FGR8|ESYT2_HUMAN;sp|A0FGR8-6|ESYT2_HUMAN;sp|A0FGR8-4|ESYT2_HUMAN;sp|A0FGR8-5|ESYT2_HUMAN	ESYT2	10	19.8	0	28285000	0	224800000	22840000	58808000	0	87219000	18015000	152590000	1131600	212380000	1967300	149260000	11889000	133240000
tr|J3KR33|J3KR33_HUMAN;sp|A0JLT2|MED19_HUMAN;tr|A0A494C0Y4|A0A494C0Y4_HUMAN;sp|A0JLT2-2|MED19_HUMAN;tr|A0A494C0G4|A0A494C0G4_HUMAN	MED19	5	44.3	0	21114000	0	103590000	6011300	26356000	0	59690000	11094000	61124000	0	71135000	16179000	25108000	5875000	30416000
sp|A0MZ66|SHOT1_HUMAN;sp|A0MZ66-3|SHOT1_HUMAN;sp|A0MZ66-2|SHOT1_HUMAN;sp|A0MZ66-4|SHOT1_HUMAN;sp|A0MZ66-5|SHOT1_HUMAN;sp|A0MZ66-6|SHOT1_HUMAN;sp|A0MZ66-8|SHOT1_HUMAN;sp|A0MZ66-7|SHOT1_HUMAN	SHTN1	4	7.1	21506000	897270	13784000	25903000	18428000	9307400	29027000	14463000	8734300	2677200	7794600	19294000	28060000	1807200	10130000	10595000
sp|A1L0T0|ILVBL_HUMAN;tr|M0R026|M0R026_HUMAN;tr|M0QZX5|M0QZX5_HUMAN	ILVBL	6	13	0	14571000	0	79385000	1745600	24937000	0	38314000	1252400	41053000	0	99124000	7136500	57094000	0	52562000
sp|A1X283|SPD2B_HUMAN;tr|G3V144|G3V144_HUMAN;tr|A0A1B0GUF2|A0A1B0GUF2_HUMAN	SH3PXD2B	7	14.5	20056000	0	17891000	0	22438000	844500	32196000	5054900	22672000	0	24677000	9757900	14283000	0	34171000	0
sp|A2RRP1-2|NBAS_HUMAN;sp|A2RRP1|NBAS_HUMAN;tr|H0Y5G7|H0Y5G7_HUMAN;tr|H7C007|H7C007_HUMAN;tr|H7C1Y9|H7C1Y9_HUMAN	NBAS	10	7.1	3429200	10031000	0	27918000	3989800	12236000	3621500	27459000	10859000	54019000	4393800	53282000	3847500	47495000	3576700	35835000
sp|A3KMH1|VWA8_HUMAN;sp|A3KMH1-3|VWA8_HUMAN;sp|A3KMH1-2|VWA8_HUMAN	VWA8	12	9.1	0	6581100	0	47378000	0	14102000	0	26141000	11233000	62240000	0	72752000	8110500	28788000	0	32985000
sp|A4D1E9|GTPBA_HUMAN;sp|A4D1E9-2|GTPBA_HUMAN;tr|C9JEQ8|C9JEQ8_HUMAN;tr|C9J8R7|C9J8R7_HUMAN;tr|C9JNI1|C9JNI1_HUMAN;tr|F8WBY0|F8WBY0_HUMAN;tr|F8WCN4|F8WCN4_HUMAN;tr|F8WBB5|F8WBB5_HUMAN;sp|A4D1E9-3|GTPBA_HUMAN	GTPBP10	7	22.2	76661000	15151000	0	151450000	63908000	19225000	0	87363000	52848000	112270000	0	143230000	30654000	71144000	0	95901000
sp|A4D1P6-2|WDR91_HUMAN;tr|C9J1X0|C9J1X0_HUMAN;sp|A4D1P6|WDR91_HUMAN;sp|A4D1P6-3|WDR91_HUMAN	WDR91	3	4.9	0	4521000	0	7050900	0	1956000	0	0	0	0	0	0	0	0	0	0
sp|A4FU01-6|MTMRB_HUMAN;sp|A4FU01-4|MTMRB_HUMAN;sp|A4FU01|MTMRB_HUMAN;sp|A4FU01-3|MTMRB_HUMAN;sp|A4FU01-2|MTMRB_HUMAN;sp|A4FU01-5|MTMRB_HUMAN	MTMR11	2	7.9	1297000	1099200	0	0	1626900	0	0	2316100	417160	1581000	0	2605700	917040	1220600	0	0
sp|A5YKK6-2|CNOT1_HUMAN;sp|A5YKK6|CNOT1_HUMAN;sp|A5YKK6-3|CNOT1_HUMAN;sp|A5YKK6-4|CNOT1_HUMAN;tr|H3BVC9|H3BVC9_HUMAN;tr|H3BMZ2|H3BMZ2_HUMAN;tr|H3BNB1|H3BNB1_HUMAN;tr|H3BMH0|H3BMH0_HUMAN;tr|H3BTH2|H3BTH2_HUMAN;tr|H3BR89|H3BR89_HUMAN	CNOT1	31	18.7	2437300	87397000	1472200	432060000	7217400	180680000	4451700	252720000	29363000	228980000	5264900	262060000	125430000	229290000	71641000	225490000
sp|A6NDG6|PGP_HUMAN;tr|H3BV17|H3BV17_HUMAN	PGP	6	29	27499000	2158200	44581000	0	49794000	6636300	32841000	4370400	55784000	2160800	13709000	6664400	35363000	6199600	64615000	18673000
sp|A6NHQ2|FBLL1_HUMAN	FBLL1	2	3.6	0	2501900	0	74280000	0	3199700	0	5384800	747440	29320000	0	6323200	0	25063000	0	0
sp|A6NHR9|SMHD1_HUMAN;sp|A6NHR9-2|SMHD1_HUMAN;tr|J3KTL8|J3KTL8_HUMAN;sp|A6NHR9-3|SMHD1_HUMAN;tr|A0A2R8YCU7|A0A2R8YCU7_HUMAN;tr|J3QSH1|J3QSH1_HUMAN;tr|A0A2R8YE92|A0A2R8YE92_HUMAN;tr|J3KRK8|J3KRK8_HUMAN;tr|J3KTK7|J3KTK7_HUMAN	SMCHD1	49	34.3	1110600000	186370000	621240000	466750000	1026000000	97696000	800050000	215700000	1011800000	124860000	510980000	375610000	796150000	74835000	667620000	193830000
sp|A6NIH7|U119B_HUMAN	UNC119B	4	29.1	15111000	0	20590000	0	30720000	0	28592000	0	20816000	0	25581000	0	26272000	0	33069000	0
sp|A6NJ78|MET15_HUMAN;sp|A6NJ78-2|MET15_HUMAN;tr|A0A0U1RR76|A0A0U1RR76_HUMAN;sp|P0C7V9|ME15P_HUMAN;sp|A6NJ78-4|MET15_HUMAN;tr|A0A0U1RRF2|A0A0U1RRF2_HUMAN;tr|B5MC64|B5MC64_HUMAN;sp|A6NJ78-3|MET15_HUMAN;tr|A0A0U1RR64|A0A0U1RR64_HUMAN;tr|A0A0U1RRD2|A0A0U1RRD2_HUMAN;tr|F8WD83|F8WD83_HUMAN	METTL15	8	39.1	41517000	4447000	0	77306000	37441000	13092000	0	59789000	88645000	37904000	0	90201000	38285000	14026000	0	45509000
sp|A6NK58|LIPT2_HUMAN;tr|H0YC96|H0YC96_HUMAN	LIPT2	3	20.8	9156400	0	10826000	0	19344000	0	19720000	0	22156000	0	12755000	0	17052000	0	13127000	0
sp|A6NKD9|CC85C_HUMAN;tr|G3V5D5|G3V5D5_HUMAN;tr|G3V2D7|G3V2D7_HUMAN;tr|H0YJY5|H0YJY5_HUMAN;tr|H0YJE0|H0YJE0_HUMAN	CCDC85C	2	5.3	6070300	7076200	3932400	9506500	10220000	4505100	13126000	0	9124500	8105000	8354400	0	0	0	15933000	2785600
sp|A6NKT7|RGPD3_HUMAN;sp|Q7Z3J3|RGPD4_HUMAN	RGPD3	26	20.2	0	21578000	0	91678000	3021500	36323000	0	53769000	9518900	61712000	0	54846000	22700000	51167000	7802100	48022000
sp|A6QL64-3|AN36A_HUMAN;sp|Q8N2N9-3|AN36B_HUMAN;sp|Q8N2N9-2|AN36B_HUMAN;sp|Q8N2N9|AN36B_HUMAN;sp|A6QL64|AN36A_HUMAN;sp|Q5JPF3-2|AN36C_HUMAN;sp|Q5JPF3|AN36C_HUMAN	ANKRD36	3	6.3	0	5465000	0	18464000	0	4137700	0	12639000	0	17382000	0	18372000	4626600	14708000	0	12196000
sp|A8MVX0|ARG33_HUMAN;sp|A8MVX0-2|ARG33_HUMAN	ARHGEF33	2	4.5	17963000	3720300	13086000	0	20921000	4727200	19483000	5672000	8451100	6623000	13627000	5818100	11819000	0	4878100	0
sp|A8MXV4|NUD19_HUMAN	NUDT19	12	44.5	130070000	1175300	140310000	6277000	134550000	0	139880000	1649600	206780000	0	205210000	2754000	191110000	0	173830000	4916000
sp|Q99613-2|EIF3C_HUMAN;sp|Q99613|EIF3C_HUMAN;sp|B5ME19|EIFCL_HUMAN;tr|H3BPE3|H3BPE3_HUMAN;tr|H3BPE4|H3BPE4_HUMAN	EIF3C	32	45.3	754510000	1136900000	1046600000	1982900000	896630000	1119500000	1323000000	1266700000	848360000	1711500000	267820000	2052900000	1205100000	1271900000	1075100000	1470600000
sp|B7ZAQ6-2|GPHRA_HUMAN;sp|B7ZAQ6-3|GPHRA_HUMAN;sp|B7ZAQ6|GPHRA_HUMAN	GPR89A	2	6.9	0	4174800	6703000	52642000	0	7653000	0	13717000	0	27947000	0	32312000	0	27595000	5863700	24397000
tr|I3L2L5|I3L2L5_HUMAN;sp|C9JLW8|MCRI1_HUMAN;tr|I3L4Q0|I3L4Q0_HUMAN;tr|I3L317|I3L317_HUMAN	MCRIP1	3	33.7	174490000	17366000	119110000	9668200	146320000	10264000	58331000	26306000	166440000	15733000	34250000	13838000	43226000	5405000	41406000	3893700
sp|E9PAV3|NACAM_HUMAN;tr|F8VZJ2|F8VZJ2_HUMAN;tr|F8W0W4|F8W0W4_HUMAN;sp|Q13765|NACA_HUMAN;tr|H0YHX9|H0YHX9_HUMAN;sp|E9PAV3-2|NACAM_HUMAN;tr|F8W1N5|F8W1N5_HUMAN;tr|F8VNW4|F8VNW4_HUMAN;tr|F8VZ58|F8VZ58_HUMAN;sp|Q9BZK3|NACP4_HUMAN	NACA	7	6.7	615710000	25343000	532380000	78046000	686990000	30575000	879450000	74198000	585890000	47939000	428270000	72326000	664780000	51244000	651530000	57553000
sp|E9PRG8|CK098_HUMAN	C11orf98	2	17.1	16624000	690370	4290200	23390000	0	1550700	3720900	15984000	0	0	2935500	3156000	1186400	11203000	10913000	1972200
sp|L0R6Q1|S35U4_HUMAN	SLC35A4	4	41.7	40618000	8531500	17524000	4142700	48253000	9698300	28012000	13956000	50622000	17902000	24493000	21686000	40979000	4123100	10235000	3988800
sp|L0R819|ASURF_HUMAN	ASDURF	2	31.2	7695900	7076800	7725100	0	8038000	3615700	10505000	0	0	4500600	7196900	0	0	0	4308200	0
sp|L0R8F8|MIDUO_HUMAN	MIEF1	2	28.6	23001000	2395700	18211000	10986000	13525000	0	13333000	12562000	32242000	6578800	20708000	8276100	18610000	15778000	18852000	4350200
sp|O00116|ADAS_HUMAN;tr|A0A1B0GWA2|A0A1B0GWA2_HUMAN;tr|A0A2R8YEL0|A0A2R8YEL0_HUMAN;tr|B8ZZ81|B8ZZ81_HUMAN	AGPS	13	32.1	172250000	87814000	163340000	210140000	176410000	84548000	166550000	119530000	185060000	78576000	136800000	141200000	122850000	95748000	95819000	82977000
sp|O00139-2|KIF2A_HUMAN;sp|O00139-1|KIF2A_HUMAN;sp|O00139-5|KIF2A_HUMAN;sp|O00139|KIF2A_HUMAN;sp|O00139-4|KIF2A_HUMAN;tr|D6R9M0|D6R9M0_HUMAN;tr|H0Y8H2|H0Y8H2_HUMAN	KIF2A	14	31.2	317670000	101350000	75954000	322680000	240340000	69489000	39001000	222770000	254690000	117380000	38901000	179420000	251910000	68403000	53069000	155240000
sp|O00148|DX39A_HUMAN;sp|O00148-2|DX39A_HUMAN;sp|O00148-3|DX39A_HUMAN;tr|K7EPJ3|K7EPJ3_HUMAN;tr|A0A0D9SEM9|A0A0D9SEM9_HUMAN;tr|K7EN69|K7EN69_HUMAN;tr|K7ENP6|K7ENP6_HUMAN;tr|K7EL56|K7EL56_HUMAN;tr|K7EIL8|K7EIL8_HUMAN;tr|F6SXL5|F6SXL5_HUMAN	DDX39A	23	59.7	514910000	205080000	92464000	1330900000	448790000	266060000	117160000	814000000	1087700000	232160000	107670000	875730000	779330000	282370000	173210000	654680000
sp|O00151|PDLI1_HUMAN	PDLIM1	12	60.5	690570000	29745000	567140000	43566000	581220000	25816000	587480000	32690000	633650000	16547000	556720000	29942000	587080000	9262300	590280000	17822000
sp|O00154-2|BACH_HUMAN;sp|O00154-3|BACH_HUMAN;sp|O00154-6|BACH_HUMAN;sp|O00154-4|BACH_HUMAN;sp|O00154-7|BACH_HUMAN;sp|O00154|BACH_HUMAN;tr|K7EKP8|K7EKP8_HUMAN;sp|O00154-5|BACH_HUMAN	ACOT7	5	28.5	119980000	4337600	22810000	71885000	153800000	1141200	65498000	51286000	114020000	0	32710000	35791000	152580000	0	69325000	36435000
sp|O00161|SNP23_HUMAN;tr|H3BR99|H3BR99_HUMAN;tr|H3BNE1|H3BNE1_HUMAN;tr|H3BR18|H3BR18_HUMAN;tr|H3BM38|H3BM38_HUMAN;tr|H3BPJ0|H3BPJ0_HUMAN;tr|H3BV99|H3BV99_HUMAN;tr|H3BP15|H3BP15_HUMAN;tr|H3BQY9|H3BQY9_HUMAN;sp|O00161-2|SNP23_HUMAN	SNAP23	3	21.3	1243500	17197000	2458700	14590000	0	15024000	5918500	6944800	0	10373000	0	13675000	0	39569000	12238000	14651000
sp|O00165-5|HAX1_HUMAN;sp|O00165|HAX1_HUMAN;sp|O00165-2|HAX1_HUMAN;tr|E9PIQ7|E9PIQ7_HUMAN;sp|O00165-3|HAX1_HUMAN;tr|Q5VYD6|Q5VYD6_HUMAN;sp|O00165-6|HAX1_HUMAN	HAX1	3	18.6	0	5558500	0	34415000	0	10103000	0	15663000	8196500	14008000	0	23701000	10013000	17443000	0	17513000
sp|O00170|AIP_HUMAN;tr|E9PMH2|E9PMH2_HUMAN;tr|V9GYQ3|V9GYQ3_HUMAN	AIP	5	17.9	52836000	3219000	47973000	4892300	61278000	2040600	65973000	5529500	55254000	3369200	48149000	3637000	61309000	0	54496000	0
sp|O00178|GTPB1_HUMAN;tr|F5H257|F5H257_HUMAN;tr|F5H716|F5H716_HUMAN;tr|B0QY59|B0QY59_HUMAN	GTPBP1	6	14.8	57104000	7591500	31345000	33621000	56350000	16939000	27796000	37218000	54228000	9923600	24386000	39169000	62962000	27173000	28483000	48264000
sp|O00186|STXB3_HUMAN	STXBP3	8	15.2	47961000	24754000	15836000	104960000	46171000	27458000	3474700	34633000	94005000	43445000	26287000	60634000	52908000	48195000	24925000	44130000
tr|E9PQA1|E9PQA1_HUMAN;tr|E9PM92|E9PM92_HUMAN;sp|O00193|SMAP_HUMAN	C11orf58	2	29.1	33954000	3891300	54962000	6628500	45141000	2678600	73085000	0	44986000	0	42427000	0	40667000	0	59022000	0
sp|O00203|AP3B1_HUMAN;sp|O00203-3|AP3B1_HUMAN;tr|H0YBD0|H0YBD0_HUMAN	AP3B1	9	10.4	39697000	20760000	0	71038000	0	30861000	0	86921000	2209500	59633000	0	52966000	52967000	44653000	44822000	61942000
tr|A0A075B7G8|A0A075B7G8_HUMAN;sp|O00213-2|APBB1_HUMAN;tr|J3KPL8|J3KPL8_HUMAN;sp|O00213|APBB1_HUMAN;tr|V9GY97|V9GY97_HUMAN;tr|A0A087X0V7|A0A087X0V7_HUMAN;sp|O00213-4|APBB1_HUMAN;tr|A0A087WYH9|A0A087WYH9_HUMAN;sp|O00213-6|APBB1_HUMAN;sp|O00213-3|APBB1_HUMAN;sp|O00213-5|APBB1_HUMAN	APBB1	2	5.1	0	0	0	0	0	0	0	0	0	0	0	0	0	0	0	0
tr|E9PKH6|E9PKH6_HUMAN;tr|E9PPW7|E9PPW7_HUMAN;sp|O00217|NDUS8_HUMAN;tr|E9PN51|E9PN51_HUMAN;tr|F8W9K7|F8W9K7_HUMAN	NDUFS8	3	27.5	0	3598900	0	23404000	0	10954000	0	17046000	3528300	21586000	0	27972000	0	15814000	0	44202000
sp|O00231|PSD11_HUMAN;sp|O00231-2|PSD11_HUMAN;tr|J3QRY4|J3QRY4_HUMAN;tr|J3QS13|J3QS13_HUMAN;tr|J3KSW3|J3KSW3_HUMAN	PSMD11	10	28.9	150550000	26558000	141970000	76133000	195110000	38022000	227660000	36376000	142100000	35960000	132170000	27267000	141290000	74581000	136540000	79250000
sp|O00232|PSD12_HUMAN;sp|O00232-2|PSD12_HUMAN	PSMD12	9	30.3	101420000	20671000	85101000	15525000	100920000	9734000	125870000	15607000	77368000	9154200	72671000	16009000	111160000	29064000	71304000	33755000
sp|O00255-2|MEN1_HUMAN;sp|O00255-3|MEN1_HUMAN;sp|O00255|MEN1_HUMAN;tr|A0A5F9ZHS3|A0A5F9ZHS3_HUMAN;tr|E7EN32|E7EN32_HUMAN;tr|A0A5F9ZI68|A0A5F9ZI68_HUMAN;tr|E7ET29|E7ET29_HUMAN;tr|E7ENS2|E7ENS2_HUMAN;tr|E7EPR4|E7EPR4_HUMAN	MEN1	8	27.5	16937000	40300000	9255100	152980000	16387000	50740000	10723000	73778000	44401000	55614000	27567000	76055000	57586000	49978000	36502000	42967000
sp|O00257|CBX4_HUMAN	CBX4	2	6.4	0	7675700	0	31633000	0	10332000	0	21798000	0	27265000	0	20978000	0	35988000	0	28956000
sp|O00264|PGRC1_HUMAN;sp|O00264-2|PGRC1_HUMAN	PGRMC1	10	59	95337000	299830000	233440000	1976300000	140550000	540130000	247070000	840880000	155580000	1302900000	213410000	1580600000	48027000	1197900000	219160000	936820000
sp|O00267-2|SPT5H_HUMAN;sp|O00267|SPT5H_HUMAN;tr|M0QYL9|M0QYL9_HUMAN;tr|M0R105|M0R105_HUMAN;tr|M0R2M5|M0R2M5_HUMAN	SUPT5H	24	30.7	402690000	81291000	362940000	101500000	311150000	54040000	370350000	56393000	306680000	51900000	323130000	85221000	283820000	22719000	325630000	49117000
sp|O00268|TAF4_HUMAN;tr|A0A0G2JRY5|A0A0G2JRY5_HUMAN;tr|V9GY14|V9GY14_HUMAN	TAF4	13	20.4	59404000	59483000	65409000	128820000	80268000	65410000	70382000	76705000	96593000	79963000	89314000	104420000	62843000	91448000	36234000	90132000
sp|O00273|DFFA_HUMAN;sp|O00273-2|DFFA_HUMAN;tr|K7ERT1|K7ERT1_HUMAN	DFFA	7	25.7	59574000	4150100	67413000	0	94149000	721900	107260000	7088400	56253000	0	78806000	6818400	69459000	9600900	68689000	5556200
sp|O00291-4|HIP1_HUMAN;sp|O00291|HIP1_HUMAN;sp|O00291-3|HIP1_HUMAN;tr|C9JMG5|C9JMG5_HUMAN	HIP1	19	25.3	161420000	48918000	117160000	84792000	106750000	18268000	96672000	28765000	123570000	29256000	121820000	46433000	123220000	27386000	124070000	16096000
sp|O00299|CLIC1_HUMAN	CLIC1	14	77.2	487870000	1124000	415980000	4755200	541500000	3165300	568690000	772710	389260000	0	381200000	2567400	484830000	1990900	509190000	1752400
sp|O00303|EIF3F_HUMAN;tr|H0YDT6|H0YDT6_HUMAN;tr|E9PQV8|E9PQV8_HUMAN;tr|A0A1W2PP79|A0A1W2PP79_HUMAN	EIF3F	12	45.4	404390000	225830000	309600000	514090000	334330000	354720000	367630000	404620000	242960000	558440000	68533000	716260000	404550000	438150000	288750000	496340000
sp|O00330-3|ODPX_HUMAN;sp|O00330|ODPX_HUMAN;tr|E9PLU0|E9PLU0_HUMAN;tr|E9PRI6|E9PRI6_HUMAN;tr|H0YD97|H0YD97_HUMAN;sp|O00330-2|ODPX_HUMAN	PDHX	6	16	44504000	16484000	31520000	37289000	60413000	10096000	49585000	54844000	123440000	19677000	90116000	56022000	82100000	15402000	67998000	23316000
sp|O00400|ACATN_HUMAN;tr|H7C577|H7C577_HUMAN;tr|H7C562|H7C562_HUMAN;tr|A0A2R8Y5I5|A0A2R8Y5I5_HUMAN	SLC33A1	2	4.4	0	0	0	6529500	0	2454300	0	3483500	0	4202100	0	5588800	1268000	8975500	0	3201300
sp|O00401|WASL_HUMAN	WASL	4	16	21588000	0	23746000	0	28138000	0	31509000	0	14691000	0	22685000	0	15253000	0	15790000	0
sp|O00410|IPO5_HUMAN;sp|O00410-3|IPO5_HUMAN;tr|H0Y8C6|H0Y8C6_HUMAN;sp|O00410-2|IPO5_HUMAN;tr|E7EWK4|E7EWK4_HUMAN;tr|E7EX05|E7EX05_HUMAN;tr|E7EV12|E7EV12_HUMAN;tr|E7EQT5|E7EQT5_HUMAN;tr|E7ETV3|E7ETV3_HUMAN;tr|H0Y3V4|H0Y3V4_HUMAN;tr|C9J875|C9J875_HUMAN;tr|C9JQT6|C9JQT6_HUMAN;tr|C9JZD8|C9JZD8_HUMAN;tr|E7ETV8|E7ETV8_HUMAN;tr|E7ESZ1|E7ESZ1_HUMAN;tr|C9JXE0|C9JXE0_HUMAN	IPO5	27	42.8	352380000	247430000	93871000	873370000	579190000	275840000	90350000	609670000	337150000	340700000	22187000	553230000	915480000	76245000	830900000	120280000
sp|O00411|RPOM_HUMAN;tr|K7EMH3|K7EMH3_HUMAN	POLRMT	16	22.1	4971900	26514000	2280800	171000000	33894000	98473000	4422400	235410000	27106000	276030000	5399800	219090000	16928000	145720000	6937900	125360000
sp|O00422|SAP18_HUMAN;sp|O00422-2|SAP18_HUMAN;tr|U3KQ12|U3KQ12_HUMAN;tr|H7BZW6|H7BZW6_HUMAN;tr|U3KPY7|U3KPY7_HUMAN	SAP18	7	40.5	58205000	65998000	50798000	466740000	73061000	185790000	34821000	232620000	36626000	320480000	23838000	353050000	4669200	324040000	13772000	248800000
sp|O00425|IF2B3_HUMAN;sp|O00425-2|IF2B3_HUMAN;tr|F8WD15|F8WD15_HUMAN	IGF2BP3	8	20	7477400	26575000	10919000	356220000	10335000	113890000	5531400	264690000	4233900	270570000	0	273110000	2285200	292490000	11351000	265230000
sp|O00429-4|DNM1L_HUMAN;sp|O00429-5|DNM1L_HUMAN;sp|O00429-3|DNM1L_HUMAN;sp|O00429-2|DNM1L_HUMAN;sp|O00429|DNM1L_HUMAN;sp|O00429-9|DNM1L_HUMAN;sp|O00429-8|DNM1L_HUMAN;sp|O00429-6|DNM1L_HUMAN;sp|O00429-7|DNM1L_HUMAN;tr|B4DPZ9|B4DPZ9_HUMAN;tr|F8W1W3|F8W1W3_HUMAN;tr|F8VZ52|F8VZ52_HUMAN;tr|H0YI79|H0YI79_HUMAN;tr|F8VUJ9|F8VUJ9_HUMAN;tr|B4DDQ3|B4DDQ3_HUMAN	DNM1L	11	25.6	28471000	9263900	18637000	27823000	44959000	12577000	38742000	18269000	46645000	2533200	30129000	7724200	87149000	1015900	67326000	9673500
sp|O00442-2|RTCA_HUMAN;sp|O00442|RTCA_HUMAN;tr|A6NIC1|A6NIC1_HUMAN	RTCA	3	10	4355800	1845300	0	8049200	7415300	8694700	0	5179000	12116000	1992700	0	15035000	16358000	1723300	3714000	3730900
sp|O00443|P3C2A_HUMAN;tr|A0A0C4DGF9|A0A0C4DGF9_HUMAN;sp|O00443-2|P3C2A_HUMAN	PIK3C2A	4	2.6	952530	6775500	0	21209000	2650300	9764800	0	17417000	4917000	17971000	0	13015000	831240	12483000	0	16832000
tr|F8W785|F8W785_HUMAN;sp|O00461|GOLI4_HUMAN	GOLIM4	13	31.4	13130000	36428000	3472700	227570000	19387000	35871000	4567600	76817000	5035100	111820000	3202600	126420000	5043700	92941000	5736500	84223000
sp|O00469-2|PLOD2_HUMAN;tr|E7ETU9|E7ETU9_HUMAN;sp|O00469|PLOD2_HUMAN;sp|O00469-3|PLOD2_HUMAN;tr|C9JXZ0|C9JXZ0_HUMAN;tr|F8WEW3|F8WEW3_HUMAN	PLOD2	11	20.6	127380000	27127000	71899000	130090000	98448000	24614000	99774000	43355000	111760000	15421000	56308000	54189000	126850000	17609000	73052000	37205000
tr|F8W9B8|F8W9B8_HUMAN;sp|O00471|EXOC5_HUMAN;tr|A0A0A0MSI8|A0A0A0MSI8_HUMAN	EXOC5	7	10.6	0	8352500	0	27214000	4436800	6470700	0	12892000	8165500	13551000	2741600	21342000	13821000	6717200	21753000	10242000
sp|O00483|NDUA4_HUMAN	NDUFA4	2	22.2	19051000	18495000	0	92531000	34942000	38676000	3774600	65867000	0	71584000	0	79799000	5808400	50155000	0	66615000
sp|O00487|PSDE_HUMAN	PSMD14	5	26.5	46378000	9870100	3734600	109970000	65572000	25678000	13461000	94081000	62218000	12694000	19430000	54018000	128120000	38856000	58776000	58931000
sp|O00488|ZN593_HUMAN;tr|A9J4F5|A9J4F5_HUMAN	ZNF593	2	32.1	0	5197900	0	19395000	0	4282800	1997600	10724000	0	14591000	0	7973500	0	7803000	0	10685000
sp|O00499-9|BIN1_HUMAN;sp|O00499-10|BIN1_HUMAN;sp|O00499-7|BIN1_HUMAN;sp|O00499-8|BIN1_HUMAN;sp|O00499-4|BIN1_HUMAN;sp|O00499-6|BIN1_HUMAN;sp|O00499-11|BIN1_HUMAN;sp|O00499-3|BIN1_HUMAN;sp|O00499-2|BIN1_HUMAN;sp|O00499-5|BIN1_HUMAN;sp|O00499|BIN1_HUMAN	BIN1	4	20	11304000	3075300	16947000	17406000	6673300	3099000	6182200	5956400	0	7430100	14318000	8862000	29513000	5373700	14676000	5158700
sp|O00505|IMA4_HUMAN;tr|H0Y4S9|H0Y4S9_HUMAN	KPNA3	4	17.1	30797000	19281000	39024000	48197000	32049000	14409000	44955000	27835000	40653000	21223000	31167000	22078000	42065000	16054000	43987000	10782000
sp|O00541|PESC_HUMAN;tr|B5MCF9|B5MCF9_HUMAN;sp|O00541-2|PESC_HUMAN;tr|B3KXD6|B3KXD6_HUMAN;tr|H7C267|H7C267_HUMAN;tr|H7BYY8|H7BYY8_HUMAN	PES1	15	33.5	83629000	99346000	5419100	491360000	48464000	111480000	23996000	243170000	101360000	223540000	27108000	252740000	116800000	211920000	78733000	225170000
sp|O00567|NOP56_HUMAN;tr|A0A494C128|A0A494C128_HUMAN;tr|Q5JXT2|Q5JXT2_HUMAN;tr|H0YDU4|H0YDU4_HUMAN;tr|H0Y653|H0Y653_HUMAN	NOP56	22	47.3	34343000	114870000	12732000	1004100000	38316000	171450000	728950	306770000	12830000	204000000	9062100	235480000	9350100	241850000	11213000	186150000
tr|A0A0D9SF53|A0A0D9SF53_HUMAN;tr|A0A0D9SFB3|A0A0D9SFB3_HUMAN;sp|O00571|DDX3X_HUMAN;tr|A0A2R8Y4A4|A0A2R8Y4A4_HUMAN;tr|A0A2R8YFS5|A0A2R8YFS5_HUMAN;tr|A0A0D9SG12|A0A0D9SG12_HUMAN;tr|A0A2R8YF78|A0A2R8YF78_HUMAN;tr|A0A2R8Y645|A0A2R8Y645_HUMAN;tr|A0A2U3TZJ9|A0A2U3TZJ9_HUMAN;tr|A0A2R8YFR4|A0A2R8YFR4_HUMAN;tr|A0A2R8YCW1|A0A2R8YCW1_HUMAN;sp|O00571-2|DDX3X_HUMAN;tr|A0A2R8Y5G6|A0A2R8Y5G6_HUMAN;tr|F6S8Q4|F6…	DDX3X	32	52	544200000	703790000	898180000	3299900000	339680000	1060200000	714330000	1800000000	619460000	2293900000	784920000	1916600000	939170000	1827100000	1260900000	1407500000
sp|O00592-2|PODXL_HUMAN;sp|O00592|PODXL_HUMAN	PODXL	4	7.6	3623700	8656600	6656600	86361000	10211000	13600000	10023000	52219000	7129100	27651000	3671500	82312000	2727500	48893000	4967700	48125000
sp|O00629|IMA3_HUMAN;tr|H7C4F6|H7C4F6_HUMAN	KPNA4	7	22.5	42862000	26815000	74352000	74634000	61782000	24676000	99930000	40083000	73336000	32383000	64821000	40186000	82484000	27095000	86695000	26843000
sp|O00743|PPP6_HUMAN;sp|O00743-3|PPP6_HUMAN;sp|O00743-2|PPP6_HUMAN;tr|Q5T1S7|Q5T1S7_HUMAN	PPP6C	8	28.9	60822000	15078000	55067000	28494000	51324000	28575000	49722000	16816000	26127000	73931000	33822000	17822000	23738000	108990000	39873000	19365000
sp|O00746|NDKM_HUMAN;tr|Q4TT34|Q4TT34_HUMAN;tr|F2Z2X0|F2Z2X0_HUMAN;tr|H0Y6J0|H0Y6J0_HUMAN;sp|O00746-2|NDKM_HUMAN;tr|A0A087WVT9|A0A087WVT9_HUMAN;tr|A2IDC9|A2IDC9_HUMAN	NME4	7	51.9	72969000	56142000	14012000	241350000	56994000	81261000	15822000	132120000	87044000	237610000	19244000	295790000	68986000	122210000	17688000	138740000
sp|O00754-2|MA2B1_HUMAN;sp|O00754|MA2B1_HUMAN	MAN2B1	2	3.5	12751000	0	0	0	14534000	0	0	0	29134000	0	0	11850000	591960	0	3014100	0
sp|O00762|UBE2C_HUMAN;sp|O00762-2|UBE2C_HUMAN;sp|O00762-3|UBE2C_HUMAN;sp|O00762-4|UBE2C_HUMAN;tr|A0A0A0MSE8|A0A0A0MSE8_HUMAN;tr|A0A087WVK1|A0A087WVK1_HUMAN;tr|K4DI81|K4DI81_HUMAN	UBE2C	4	33	70859000	11481000	80040000	24143000	46432000	8598400	84361000	20991000	60240000	4264400	63843000	9193600	52410000	0	73841000	0
sp|O00764-3|PDXK_HUMAN;tr|F2Z2Y4|F2Z2Y4_HUMAN;sp|O00764-2|PDXK_HUMAN;sp|O00764|PDXK_HUMAN	PDXK	3	28.5	7371000	0	5997500	0	15617000	0	14051000	0	15913000	0	12062000	0	34141000	0	16748000	0
sp|O00767|ACOD_HUMAN	SCD	6	32.3	0	40075000	5071600	404730000	10237000	93121000	7949800	159280000	0	344140000	882660	331020000	0	296220000	4159800	229500000
sp|O14497|ARI1A_HUMAN;tr|H0Y488|H0Y488_HUMAN;sp|O14497-3|ARI1A_HUMAN;tr|A0A1B0GTU5|A0A1B0GTU5_HUMAN;sp|O14497-2|ARI1A_HUMAN;tr|A0A087WUV6|A0A087WUV6_HUMAN;tr|H0YCU6|H0YCU6_HUMAN;tr|H0YEW5|H0YEW5_HUMAN	ARID1A	26	20.4	59328000	162020000	54973000	876430000	72818000	213870000	39158000	422890000	234060000	372210000	64250000	446320000	357110000	162220000	151910000	356960000
tr|F5GZF0|F5GZF0_HUMAN;sp|O14519-2|CDKA1_HUMAN;sp|O14519|CDKA1_HUMAN	CDK2AP1	2	59.1	0	16534000	0	35412000	10904000	20714000	862530	28751000	1815000	23730000	0	33165000	2447000	17433000	758950	23969000
sp|O14531|DPYL4_HUMAN;tr|Q5T0Q6|Q5T0Q6_HUMAN	DPYSL4	3	6.3	7567100	2826600	6794900	4382300	7809800	0	30267000	2029700	7279300	0	4605900	0	2608100	0	7399000	0
tr|H3BNK3|H3BNK3_HUMAN;sp|O14561|ACPM_HUMAN	NDUFAB1	2	13.5	184200000	12146000	171050000	37712000	150380000	15725000	181770000	22517000	234380000	49741000	256300000	52191000	196480000	28290000	237010000	30016000
sp|O14562|UBFD1_HUMAN;tr|H3BRL3|H3BRL3_HUMAN;tr|H3BUM8|H3BUM8_HUMAN	UBFD1	4	21.4	36478000	0	44960000	0	40184000	0	44007000	0	30302000	0	36354000	0	35687000	21947000	41570000	0
sp|O14576-4|DC1I1_HUMAN;sp|O14576-3|DC1I1_HUMAN;sp|O14576-5|DC1I1_HUMAN;tr|A0A0A0MTG2|A0A0A0MTG2_HUMAN;sp|O14576-2|DC1I1_HUMAN;sp|O14576|DC1I1_HUMAN;tr|C9J3E7|C9J3E7_HUMAN;tr|E5RJ75|E5RJ75_HUMAN	DYNC1I1	3	9.3	1777300	991510	11390000	1667000	8428300	3756300	24278000	10152000	1024300	0	20407000	6289800	15780000	5016200	11055000	7295100
sp|O14578-4|CTRO_HUMAN;sp|O14578|CTRO_HUMAN;tr|H7BYJ3|H7BYJ3_HUMAN;sp|O14578-2|CTRO_HUMAN;sp|O14578-3|CTRO_HUMAN	CIT	10	7.8	0	15175000	0	82223000	1376700	15978000	0	37507000	12889000	22359000	8308500	32047000	16377000	16459000	31486000	16337000
sp|O14579|COPE_HUMAN;tr|M0QXB4|M0QXB4_HUMAN;sp|O14579-3|COPE_HUMAN;sp|O14579-2|COPE_HUMAN;tr|M0R061|M0R061_HUMAN	COPE	4	22.4	0	8424500	1959600	18311000	2652900	7399500	707200	13306000	0	16736000	2032000	18824000	1870300	27426000	766220	19695000
sp|O14593|RFXK_HUMAN;tr|A0A024R7P0|A0A024R7P0_HUMAN;sp|O14593-3|RFXK_HUMAN;tr|H0YGQ6|H0YGQ6_HUMAN;tr|F5GY33|F5GY33_HUMAN;sp|O14593-2|RFXK_HUMAN;tr|K7ENE6|K7ENE6_HUMAN	RFXANK	4	23.1	23626000	7173200	3362500	21353000	18234000	3134200	3191900	13712000	16840000	7281000	6835200	15429000	22755000	0	10014000	6473000
sp|O14617-4|AP3D1_HUMAN;sp|O14617|AP3D1_HUMAN;sp|O14617-5|AP3D1_HUMAN;sp|O14617-3|AP3D1_HUMAN;sp|O14617-2|AP3D1_HUMAN;tr|A0A2R8Y611|A0A2R8Y611_HUMAN;tr|A0A2R8Y4J3|A0A2R8Y4J3_HUMAN;tr|A0A087WYN6|A0A087WYN6_HUMAN;tr|K7ELX8|K7ELX8_HUMAN;tr|K7ERW8|K7ERW8_HUMAN	AP3D1	17	23.3	17180000	53661000	0	232540000	35034000	100020000	3829900	158390000	26140000	172100000	9447200	173900000	101310000	83428000	94450000	113180000
tr|J3QSX6|J3QSX6_HUMAN;sp|O14639-4|ABLM1_HUMAN;sp|O14639-3|ABLM1_HUMAN;sp|O14639-5|ABLM1_HUMAN;tr|F8W8M4|F8W8M4_HUMAN;sp|O14639-2|ABLM1_HUMAN;tr|A0A0A0MRL6|A0A0A0MRL6_HUMAN;sp|O14639-6|ABLM1_HUMAN;sp|O14639|ABLM1_HUMAN;tr|A0A3B3IS55|A0A3B3IS55_HUMAN;tr|H0Y7N6|H0Y7N6_HUMAN;tr|F6XFR5|F6XFR5_HUMAN;tr|A0A494C1P1|A0A494C1P1_HUMAN;tr|A0A494C1G0|A0A494C1G0_HUMAN	ABLIM1	3	13	3176000	541890	3855300	12089000	12181000	10053000	20374000	12558000	19414000	0	21725000	18132000	25713000	7496800	27495000	8347700
tr|I3L2W9|I3L2W9_HUMAN;tr|I3L2N2|I3L2N2_HUMAN;sp|O14641|DVL2_HUMAN;tr|A0A3B3ITC6|A0A3B3ITC6_HUMAN;tr|I3L0M7|I3L0M7_HUMAN;sp|Q92997-2|DVL3_HUMAN;sp|Q92997|DVL3_HUMAN	DVL2	2	11.3	0	598820	0	2895600	1333600	1293600	0	0	1724200	1556500	0	2826700	3714000	614470	909430	2573200
sp|O14646-2|CHD1_HUMAN;sp|O14646|CHD1_HUMAN;tr|H0Y8V4|H0Y8V4_HUMAN;tr|A0A087WVF4|A0A087WVF4_HUMAN	CHD1	6	5.4	0	11828000	0	28569000	1361900	13682000	0	11215000	6166000	27429000	0	23344000	2702000	17853000	8799300	16914000
sp|O14653|GOSR2_HUMAN;sp|O14653-2|GOSR2_HUMAN;tr|A0A1W2PRE6|A0A1W2PRE6_HUMAN;sp|O14653-3|GOSR2_HUMAN;tr|A0A1W2PRV0|A0A1W2PRV0_HUMAN;tr|A0A1W2PRC2|A0A1W2PRC2_HUMAN;tr|A0A1X7SBU8|A0A1X7SBU8_HUMAN;tr|A0A1W2PP28|A0A1W2PP28_HUMAN;tr|A0A1W2PQ77|A0A1W2PQ77_HUMAN	GOSR2	4	38.2	0	681980	0	29120000	0	30206000	0	4332200	0	5802500	0	13416000	0	4248200	0	3647800
sp|O14654|IRS4_HUMAN;tr|H3BTC1|H3BTC1_HUMAN	IRS4	25	34	47694000	183390000	29942000	979610000	73595000	291470000	51612000	568500000	125280000	606740000	28593000	613900000	227160000	502050000	63257000	520270000
tr|Q96NX8|Q96NX8_HUMAN;sp|O14662-2|STX16_HUMAN;sp|O14662-4|STX16_HUMAN;sp|O14662-5|STX16_HUMAN;sp|O14662|STX16_HUMAN;tr|F8W9Z6|F8W9Z6_HUMAN;tr|B7ZBM8|B7ZBM8_HUMAN;sp|O14662-6|STX16_HUMAN;sp|O14662-3|STX16_HUMAN;tr|B7ZBM4|B7ZBM4_HUMAN;tr|B7ZBM5|B7ZBM5_HUMAN	STX16	3	30.7	0	10393000	0	50663000	5927500	14683000	0	3755700	3505900	18902000	0	28712000	0	28967000	0	22321000
sp|O14672|ADA10_HUMAN;sp|O14672-2|ADA10_HUMAN	ADAM10	2	3.5	5708800	3755900	0	17179000	7163500	0	0	9238700	4151200	10938000	0	12899000	0	10078000	0	7073500
sp|O14678|ABCD4_HUMAN;tr|H0YJ82|H0YJ82_HUMAN;tr|H0YJ78|H0YJ78_HUMAN	ABCD4	2	5.6	0	0	0	3428600	0	0	0	0	0	2058800	0	3060900	0	2275400	0	0
tr|E9PL33|E9PL33_HUMAN;tr|E9PM05|E9PM05_HUMAN;tr|E9PS58|E9PS58_HUMAN;tr|E9PK61|E9PK61_HUMAN;sp|O14681|EI24_HUMAN;tr|E9PLB8|E9PLB8_HUMAN;sp|O14681-3|EI24_HUMAN;tr|E9PQN7|E9PQN7_HUMAN;tr|A0A087WV44|A0A087WV44_HUMAN	EI24	3	21.6	2004700	20692000	0	133350000	0	36408000	0	59610000	0	81351000	1192200	81745000	0	78215000	0	59018000
sp|O14686|KMT2D_HUMAN;sp|O14686-3|KMT2D_HUMAN;tr|H0YEF2|H0YEF2_HUMAN;tr|F8VWW4|F8VWW4_HUMAN;tr|A0A3B3ISC8|A0A3B3ISC8_HUMAN	KMT2D	32	12.2	5363000	78946000	0	355950000	8621200	126300000	4394600	190750000	204560000	148060000	7288100	291470000	175110000	66559000	19341000	165860000
sp|O14734|ACOT8_HUMAN;tr|H7C5A7|H7C5A7_HUMAN;tr|E9PJN0|E9PJN0_HUMAN;tr|H0Y698|H0Y698_HUMAN;tr|Q9BR14|Q9BR14_HUMAN;tr|E9PMC4|E9PMC4_HUMAN;tr|E9PIS4|E9PIS4_HUMAN;tr|E9PRD4|E9PRD4_HUMAN;tr|A0A494C0N6|A0A494C0N6_HUMAN	ACOT8	4	26.3	4702700	6582900	9246800	19635000	3021200	9235600	0	15196000	4337600	29163000	0	14309000	13666000	5801200	3739700	9918500
sp|O14737|PDCD5_HUMAN;tr|K7EQA1|K7EQA1_HUMAN;sp|O14737-2|PDCD5_HUMAN;tr|K7ESJ4|K7ESJ4_HUMAN;tr|Q3HM38|Q3HM38_HUMAN;tr|X6R2P6|X6R2P6_HUMAN	PDCD5	7	53.6	349280000	2076900	336330000	7640700	389010000	3689100	423880000	1250500	336400000	1657300	278310000	0	351730000	0	334080000	5249600
sp|O14744-2|ANM5_HUMAN;sp|O14744|ANM5_HUMAN;sp|O14744-3|ANM5_HUMAN;sp|O14744-5|ANM5_HUMAN;sp|O14744-4|ANM5_HUMAN;tr|G3V580|G3V580_HUMAN;tr|G3V5L5|G3V5L5_HUMAN;tr|H0YJX6|H0YJX6_HUMAN;tr|G3V2L6|G3V2L6_HUMAN;tr|G3V2X6|G3V2X6_HUMAN;tr|H0YJD3|H0YJD3_HUMAN;tr|C9JSX3|C9JSX3_HUMAN;tr|G3V5T6|G3V5T6_HUMAN;tr|H0YJ77|H0YJ77_HUMAN;tr|H7BZ44|H7BZ44_HUMAN	PRMT5	14	35	79311000	68068000	47962000	225750000	201870000	111620000	230020000	168000000	157970000	95989000	91249000	151320000	304040000	142520000	274060000	158980000
sp|O14745|NHRF1_HUMAN;sp|O14745-2|NHRF1_HUMAN;tr|J3QRP6|J3QRP6_HUMAN;tr|J3QRA3|J3QRA3_HUMAN	SLC9A3R1	6	26	81630000	1731400	63199000	0	76884000	3050200	69384000	2963700	70899000	5875300	74887000	2742700	64458000	1601100	62976000	4964500
sp|O14757-2|CHK1_HUMAN;sp|O14757-3|CHK1_HUMAN;sp|O14757|CHK1_HUMAN;tr|E7EPP6|E7EPP6_HUMAN;tr|E9PJI4|E9PJI4_HUMAN;tr|E9PPA5|E9PPA5_HUMAN;tr|E9PKQ3|E9PKQ3_HUMAN	CHEK1	3	16	0	0	0	0	0	2122500	0	6580600	0	7859100	0	3346600	15853000	0	13767000	0
sp|O14770|MEIS2_HUMAN;sp|O14770-3|MEIS2_HUMAN;sp|O14770-4|MEIS2_HUMAN;sp|O14770-6|MEIS2_HUMAN;sp|O14770-2|MEIS2_HUMAN;sp|O14770-7|MEIS2_HUMAN;sp|O14770-8|MEIS2_HUMAN;tr|U3KQI2|U3KQI2_HUMAN;sp|O00470-2|MEIS1_HUMAN;tr|F5GYS8|F5GYS8_HUMAN;tr|H0YNY8|H0YNY8_HUMAN;tr|U3KPR8|U3KPR8_HUMAN;sp|O00470|MEIS1_HUMAN;tr|H0YMX5|H0YMX5_HUMAN;sp|O14770-5|MEIS2_HUMAN;sp|Q99687-2|MEIS3_HUMAN;tr|H0YKE5|H0YKE5_HUMAN;t…	MEIS2	4	14.7	3821300	2092300	12111000	7059500	13039000	2694400	7102500	3500500	4836300	3085000	7182800	0	6249500	1408000	3278700	0
sp|O14773-2|TPP1_HUMAN;tr|A0A2R8Y7U1|A0A2R8Y7U1_HUMAN;tr|A0A2R8YGD1|A0A2R8YGD1_HUMAN;tr|A0A2R8YD45|A0A2R8YD45_HUMAN;sp|O14773|TPP1_HUMAN	TPP1	2	17.5	11086000	1383700	0	40467000	10451000	11546000	0	28890000	30417000	16780000	0	26988000	15737000	8579500	0	17451000
sp|O14776-2|TCRG1_HUMAN;sp|O14776|TCRG1_HUMAN;tr|G3V220|G3V220_HUMAN;sp|Q5VWI1|TCRGL_HUMAN	TCERG1	39	35.6	2419700000	345330000	2197300000	968170000	1834400000	325720000	1987500000	517220000	2069500000	479520000	1778400000	621510000	1813600000	326860000	1626100000	357230000
sp|O14777|NDC80_HUMAN;tr|V9GYM9|V9GYM9_HUMAN	NDC80	6	15.9	22496000	13738000	18903000	22360000	29510000	6427900	15378000	12682000	32049000	16781000	21924000	5505900	44970000	0	39574000	3557200
tr|Q5JWQ6|Q5JWQ6_HUMAN;tr|E9PEP6|E9PEP6_HUMAN;sp|O14786|NRP1_HUMAN;sp|O14786-3|NRP1_HUMAN;tr|E7EX60|E7EX60_HUMAN;sp|O14786-2|NRP1_HUMAN;tr|Q5T7F0|Q5T7F0_HUMAN	NRP1	2	5	20826000	1604700	0	19263000	0	2827700	0	13084000	0	0	0	0	0	13354000	0	6880100
sp|O14787-2|TNPO2_HUMAN;sp|O14787|TNPO2_HUMAN;tr|A0A075B780|A0A075B780_HUMAN;tr|K7EMA3|K7EMA3_HUMAN;tr|K7ENW1|K7ENW1_HUMAN;tr|K7ESC1|K7ESC1_HUMAN;tr|K7ESG1|K7ESG1_HUMAN	TNPO2	9	18.8	15191000	8709900	0	24418000	39240000	15092000	1427200	282590000	23291000	26930000	4110500	34541000	30723000	16860000	27462000	12539000
sp|O14802|RPC1_HUMAN	POLR3A	3	4.8	0	3177200	0	18197000	0	6861600	0	14227000	0	8090500	0	12204000	3345400	18574000	0	14708000
sp|O14818|PSA7_HUMAN;sp|O14818-4|PSA7_HUMAN;sp|O14818-2|PSA7_HUMAN;sp|Q8TAA3-2|PSMA8_HUMAN;sp|Q8TAA3-5|PSMA8_HUMAN;sp|Q8TAA3|PSMA8_HUMAN;tr|H0Y586|H0Y586_HUMAN;tr|A0A087WYS6|A0A087WYS6_HUMAN	PSMA7	7	41.1	48977000	86585000	31855000	230080000	62654000	136730000	43313000	157410000	71233000	83144000	28990000	160420000	139640000	98406000	110120000	96099000
sp|O14828|SCAM3_HUMAN	SCAMP3	9	47.6	35182000	119960000	15385000	466800000	66696000	178030000	28275000	276380000	21713000	337540000	10990000	375280000	11665000	426720000	18862000	314910000
sp|O14828-2|SCAM3_HUMAN	SCAMP3	9	47.6	0	2424100	0	0	0	3677300	0	4896400	0	6414000	0	0	0	7598400	0	5645700
sp|O14832-2|PAHX_HUMAN;tr|B1ALH6|B1ALH6_HUMAN;sp|O14832|PAHX_HUMAN;tr|C9IYS5|C9IYS5_HUMAN;tr|C9JR86|C9JR86_HUMAN	PHYH	3	22.3	13255000	0	9181400	0	9084600	0	12726000	0	20845000	0	23833000	0	12095000	0	18828000	0
sp|O14874-2|BCKD_HUMAN;sp|O14874-3|BCKD_HUMAN;sp|O14874|BCKD_HUMAN;tr|H3BTL2|H3BTL2_HUMAN;tr|H3BS02|H3BS02_HUMAN;tr|H3BNP3|H3BNP3_HUMAN;tr|H3BQP2|H3BQP2_HUMAN	BCKDK	7	33.4	57428000	35338000	46584000	92812000	84468000	43935000	119190000	65760000	120040000	75781000	104350000	91261000	100630000	44005000	72700000	39050000
tr|Q5VV87|Q5VV87_HUMAN;sp|O14880|MGST3_HUMAN;tr|Q5VV89|Q5VV89_HUMAN	MGST3	2	18.6	0	0	0	34846000	0	0	0	6954300	0	10117000	0	18239000	0	0	0	0
sp|O14908|GIPC1_HUMAN;sp|O14908-2|GIPC1_HUMAN;tr|K7EM11|K7EM11_HUMAN;tr|K7ESN1|K7ESN1_HUMAN;tr|K7ELJ2|K7ELJ2_HUMAN;tr|K7EIT0|K7EIT0_HUMAN;sp|Q8TF64|GIPC3_HUMAN;tr|A0A2R8Y651|A0A2R8Y651_HUMAN	GIPC1	9	44.1	111380000	989350	80770000	6705500	79577000	3047200	85515000	5373800	75427000	0	69739000	0	72858000	0	67706000	1434500
sp|O14910|LIN7A_HUMAN;tr|H0YI92|H0YI92_HUMAN;tr|H0YIA8|H0YIA8_HUMAN;tr|J3KN23|J3KN23_HUMAN;sp|Q9HAP6|LIN7B_HUMAN	LIN7A	7	44.2	46756000	6449400	34941000	17272000	25699000	1566800	30329000	6488400	38186000	0	28382000	7917400	26100000	1818000	27903000	5237100
sp|O14929|HAT1_HUMAN;sp|O14929-2|HAT1_HUMAN;tr|F8WEW1|F8WEW1_HUMAN;tr|F8W9G7|F8W9G7_HUMAN	HAT1	7	32.5	93513000	37484000	137660000	56303000	143880000	62651000	225100000	39329000	141210000	41142000	147080000	23859000	237120000	17328000	193760000	16419000
sp|O14936-3|CSKP_HUMAN;sp|O14936|CSKP_HUMAN;tr|A0A2R8YE77|A0A2R8YE77_HUMAN;tr|A0A2U3TZM1|A0A2U3TZM1_HUMAN;tr|A0A2R8Y6F8|A0A2R8Y6F8_HUMAN;tr|A0A2R8YEK3|A0A2R8YEK3_HUMAN;sp|O14936-2|CSKP_HUMAN;sp|O14936-6|CSKP_HUMAN;tr|A0A2R8YFN5|A0A2R8YFN5_HUMAN;sp|O14936-4|CSKP_HUMAN;tr|A0A2U3TZM4|A0A2U3TZM4_HUMAN;tr|A0A2U3TZN6|A0A2U3TZN6_HUMAN;tr|A0A2R8Y3B3|A0A2R8Y3B3_HUMAN;sp|O14936-5|CSKP_HUMAN;tr|Q5JS72|Q5JS7…	CASK	6	8.5	15200000	10119000	30175000	7085800	26905000	11270000	22578000	2267500	15197000	2973600	28534000	2328400	10243000	8090300	25616000	2344000
tr|A0A0S2Z4Q4|A0A0S2Z4Q4_HUMAN;sp|O14964|HGS_HUMAN;sp|O14964-2|HGS_HUMAN;tr|I3L1P5|I3L1P5_HUMAN;tr|I3L165|I3L165_HUMAN;tr|I3L2H4|I3L2H4_HUMAN;tr|I3L1E3|I3L1E3_HUMAN	HGS	9	14.3	59312000	8986900	26339000	56099000	18879000	10790000	30396000	35275000	85704000	9085400	67581000	22952000	104100000	3430000	97605000	10424000
tr|Q5QPD4|Q5QPD4_HUMAN;tr|A3KFJ0|A3KFJ0_HUMAN;sp|O14965|AURKA_HUMAN;tr|A3KFJ1|A3KFJ1_HUMAN;tr|A3KFJ2|A3KFJ2_HUMAN;tr|Q5QPD1|Q5QPD1_HUMAN;tr|B4DXA6|B4DXA6_HUMAN;tr|Q5QPD2|Q5QPD2_HUMAN;tr|A0A0A0MSY3|A0A0A0MSY3_HUMAN;sp|Q9UQB9-2|AURKC_HUMAN;sp|Q9UQB9-3|AURKC_HUMAN;tr|Q5Y191|Q5Y191_HUMAN;sp|Q9UQB9|AURKC_HUMAN	AURKA	5	29.5	52352000	7352700	7344800	43066000	22071000	2413000	0	11522000	26148000	5639600	0	25841000	27166000	9082300	5889300	12499000
sp|O14967|CLGN_HUMAN;tr|D6RAZ4|D6RAZ4_HUMAN	CLGN	3	6.2	6175500	11368000	5635700	36089000	0	1482000	12535000	0	15411000	30788000	0	28781000	0	40290000	6077800	28060000
sp|O14974-4|MYPT1_HUMAN;sp|O14974|MYPT1_HUMAN;sp|O14974-5|MYPT1_HUMAN;sp|O14974-2|MYPT1_HUMAN;sp|O14974-3|MYPT1_HUMAN;tr|F8VZN8|F8VZN8_HUMAN;tr|H0YHI8|H0YHI8_HUMAN;tr|H0YIS4|H0YIS4_HUMAN;tr|A0A3B3ISH4|A0A3B3ISH4_HUMAN;tr|F8VW28|F8VW28_HUMAN;tr|H0YHL8|H0YHL8_HUMAN;tr|H0YIS3|H0YIS3_HUMAN;tr|A0A0U1RQZ1|A0A0U1RQZ1_HUMAN;tr|H0YIL7|H0YIL7_HUMAN	PPP1R12A	23	29.8	156720000	184400000	170610000	381400000	120880000	124610000	172640000	173770000	156940000	190440000	171280000	210620000	229900000	137540000	266380000	122640000
sp|O14975|S27A2_HUMAN;sp|O14975-2|S27A2_HUMAN;tr|G3V1R7|G3V1R7_HUMAN	SLC27A2	4	14.4	4554100	2633300	8798700	13888000	0	5627600	0	9627500	0	15999000	0	18329000	0	10670000	0	22753000
tr|A0A087WUK2|A0A087WUK2_HUMAN;sp|O14979|HNRDL_HUMAN	HNRNPDL	9	26.4	199820000	260210000	192480000	1418600000	136260000	507840000	164420000	822690000	138820000	1254300000	137230000	1309500000	140030000	1200500000	160680000	793300000
sp|O14979-2|HNRDL_HUMAN;sp|O14979-3|HNRDL_HUMAN;tr|A0A087WU03|A0A087WU03_HUMAN	HNRNPDL	9	26.4	24707000	29462000	28682000	213180000	22742000	69703000	20498000	123380000	0	193590000	22146000	183500000	32414000	149000000	29751000	154930000
sp|O14980|XPO1_HUMAN;tr|C9JKM9|C9JKM9_HUMAN;tr|C9J673|C9J673_HUMAN;tr|C9IZS4|C9IZS4_HUMAN;tr|C9JQ02|C9JQ02_HUMAN;tr|C9JV99|C9JV99_HUMAN;tr|H7BZC5|H7BZC5_HUMAN;tr|F8WF71|F8WF71_HUMAN;tr|C9JF49|C9JF49_HUMAN;tr|C9IYM2|C9IYM2_HUMAN	XPO1	32	40.1	441010000	464910000	40827000	1867600000	703830000	697410000	122970000	1292700000	475400000	876410000	51522000	1207700000	1052200000	611890000	206270000	1085500000
sp|O14981|BTAF1_HUMAN;tr|A0A0A0MTH9|A0A0A0MTH9_HUMAN;sp|O14981-2|BTAF1_HUMAN	BTAF1	4	2.4	0	7565300	0	33095000	0	10434000	0	16045000	0	9620100	0	10633000	5015000	7066200	0	15376000
sp|O15015|ZN646_HUMAN;sp|O15015-1|ZN646_HUMAN;tr|C9J3L0|C9J3L0_HUMAN	ZNF646	3	1.9	0	2964700	0	8821700	0	7317700	0	12830000	0	19676000	0	8053000	10244000	2627900	0	5344900
sp|O15020|SPTN2_HUMAN;sp|O15020-2|SPTN2_HUMAN;tr|A4QPE4|A4QPE4_HUMAN;tr|E9PJZ2|E9PJZ2_HUMAN	SPTBN2	31	19.1	37981000	120800000	27528000	338790000	59635000	116490000	53275000	165280000	179540000	164890000	94311000	239730000	207850000	128070000	185520000	146000000
sp|O15027|SC16A_HUMAN;sp|O15027-5|SC16A_HUMAN;tr|A0A0C4DH09|A0A0C4DH09_HUMAN;sp|O15027-2|SC16A_HUMAN;sp|O15027-4|SC16A_HUMAN;tr|F1T0I1|F1T0I1_HUMAN;sp|O15027-3|SC16A_HUMAN;tr|X6RGP5|X6RGP5_HUMAN;tr|A0A3F2YNX0|A0A3F2YNX0_HUMAN;tr|A0A3F2YNZ0|A0A3F2YNZ0_HUMAN;tr|Q8N9G1|Q8N9G1_HUMAN	SEC16A	5	3.6	0	3149700	0	20881000	0	11106000	0	19871000	0	17447000	0	19123000	1153900	19222000	0	28240000
sp|O15042-2|SR140_HUMAN;sp|O15042|SR140_HUMAN;tr|E7ET15|E7ET15_HUMAN;sp|O15042-3|SR140_HUMAN;tr|H0Y8D9|H0Y8D9_HUMAN;tr|E7EW00|E7EW00_HUMAN;tr|H7C4V2|H7C4V2_HUMAN;tr|C9J5L1|C9J5L1_HUMAN;tr|U3KPT1|U3KPT1_HUMAN;tr|C9JDJ7|C9JDJ7_HUMAN	U2SURP	22	30.5	107570000	412220000	88021000	1057600000	108580000	449710000	109900000	620100000	130200000	761760000	71992000	791700000	168170000	629420000	96347000	730860000
sp|O15047|SET1A_HUMAN	SETD1A	22	18.3	15875000	54796000	9303200	200540000	22279000	111860000	16210000	177570000	778860000	126520000	13834000	231700000	980640000	45981000	945190000	120580000
sp|O15060|ZBT39_HUMAN	ZBTB39	2	5.5	0	0	0	16730000	0	0	0	7958500	0	0	0	8900200	7118100	3793000	0	4849900
sp|O15066|KIF3B_HUMAN;sp|O15066-2|KIF3B_HUMAN;tr|F8WAR6|F8WAR6_HUMAN;tr|F8WER6|F8WER6_HUMAN	KIF3B	2	3.6	0	0	0	0	0	0	0	0	0	0	0	0	0	0	0	0
sp|O15067|PUR4_HUMAN;tr|J3QSG0|J3QSG0_HUMAN;tr|J3QSH6|J3QSH6_HUMAN;tr|J3KTL4|J3KTL4_HUMAN;tr|H0YGH1|H0YGH1_HUMAN;tr|J3KTQ5|J3KTQ5_HUMAN;tr|J3QL39|J3QL39_HUMAN	PFAS	17	22	101300000	10292000	152500000	56318000	46729000	65958000	31832000	112560000	226880000	18539000	226970000	25204000	248620000	21174000	226500000	36356000
tr|A0A5F9ZHU6|A0A5F9ZHU6_HUMAN;sp|O15078-2|CE290_HUMAN;sp|O15078|CE290_HUMAN;tr|J3KNF5|J3KNF5_HUMAN	CEP290	2	2.9	4540400	3773700	2083500	0	2516500	3863700	3401900	6659900	0	4869200	0	0	0	2097900	0	0
sp|O15084|ANR28_HUMAN;sp|O15084-4|ANR28_HUMAN;sp|O15084-1|ANR28_HUMAN;sp|O15084-2|ANR28_HUMAN	ANKRD28	3	3.8	0	4393400	0	27673000	0	10821000	0	12899000	0	18802000	0	19431000	1743700	27227000	0	11271000
sp|O15090|ZN536_HUMAN;tr|K7EKT4|K7EKT4_HUMAN	ZNF536	5	6.3	0	2453300	0	3751800	0	4912200	0	4862700	0	7040000	0	6642400	0	1950500	0	4692500
sp|O15091-2|MRPP3_HUMAN;sp|O15091|MRPP3_HUMAN;sp|O15091-4|MRPP3_HUMAN;sp|O15091-3|MRPP3_HUMAN;tr|A0A0A0MTQ0|A0A0A0MTQ0_HUMAN	PRORP	14	35.6	235910000	47551000	57971000	322630000	141340000	59298000	25014000	193610000	314310000	119870000	98761000	318760000	243310000	72292000	126550000	138630000
sp|O15116|LSM1_HUMAN	LSM1	2	30.8	19145000	0	16579000	0	21620000	0	31495000	0	16849000	0	19011000	0	14018000	0	14381000	0
sp|O15118|NPC1_HUMAN;sp|O15118-2|NPC1_HUMAN;tr|K7EQ23|K7EQ23_HUMAN	NPC1	4	5.7	0	9563300	0	34474000	8464100	11913000	1365500	21483000	0	31738000	0	36067000	0	26782000	0	22820000
sp|O15121|DEGS1_HUMAN;tr|E7EMA0|E7EMA0_HUMAN	DEGS1	3	21.1	4074500	3972900	0	121170000	5139200	27016000	0	38110000	7631300	69783000	0	59764000	14978000	52472000	5755300	40146000
sp|O15126|SCAM1_HUMAN;sp|O15126-2|SCAM1_HUMAN;tr|A0A087WXB0|A0A087WXB0_HUMAN;tr|A0A087WTX8|A0A087WTX8_HUMAN;tr|A0A087WZA6|A0A087WZA6_HUMAN;tr|A0A087WU14|A0A087WU14_HUMAN	SCAMP1	5	25.7	2854600	42618000	956560	189320000	27038000	70198000	0	109730000	0	108710000	0	134090000	0	149810000	2134400	121630000
sp|O15127|SCAM2_HUMAN;tr|H3BV04|H3BV04_HUMAN;tr|H3BN93|H3BN93_HUMAN;tr|H3BUB6|H3BUB6_HUMAN;tr|H3BPL9|H3BPL9_HUMAN	SCAMP2	5	16.7	6458800	71178000	4609100	288370000	39331000	121820000	5629500	107690000	11740000	170900000	0	126450000	3215400	186430000	4344900	168620000
sp|O15143|ARC1B_HUMAN;tr|C9JEY1|C9JEY1_HUMAN;tr|C9K057|C9K057_HUMAN;tr|F8VXW2|F8VXW2_HUMAN;tr|C9JBJ7|C9JBJ7_HUMAN;tr|C9JM51|C9JM51_HUMAN;tr|F8WEB3|F8WEB3_HUMAN;tr|C9JTT6|C9JTT6_HUMAN	ARPC1B	7	23.9	53194000	20162000	32881000	103710000	56066000	21844000	44730000	55091000	67643000	17912000	40810000	39206000	97012000	16496000	96546000	7675600
sp|O15144|ARPC2_HUMAN;tr|H7C3F9|H7C3F9_HUMAN;tr|C9JTV5|C9JTV5_HUMAN;tr|G5E9J0|G5E9J0_HUMAN;tr|G5E9S7|G5E9S7_HUMAN	ARPC2	10	43.3	81138000	28393000	69319000	110360000	83910000	27546000	98586000	60975000	136000000	33649000	135810000	50494000	254130000	23494000	200540000	27939000
sp|O15145|ARPC3_HUMAN;tr|F8VR50|F8VR50_HUMAN;tr|C9JZD1|C9JZD1_HUMAN	ARPC3	5	31.5	148560000	4100500	43982000	85187000	125880000	4224900	40832000	50254000	126280000	10819000	33100000	25440000	132800000	15561000	57832000	40296000
sp|O15160|RPAC1_HUMAN;tr|E7EQB9|E7EQB9_HUMAN;tr|A0A2R8YEZ4|A0A2R8YEZ4_HUMAN;sp|O15160-2|RPAC1_HUMAN;tr|A0A2R8Y5D3|A0A2R8Y5D3_HUMAN;tr|A0A2R8YEY5|A0A2R8YEY5_HUMAN;tr|A0A2R8Y8D6|A0A2R8Y8D6_HUMAN;tr|H0Y723|H0Y723_HUMAN;tr|D6RDJ3|D6RDJ3_HUMAN	POLR1C	11	49.1	43099000	159540000	29291000	392900000	25801000	130530000	20371000	283370000	12824000	366190000	3126500	385380000	56888000	271930000	12165000	327770000
tr|A0A0S2Z4M1|A0A0S2Z4M1_HUMAN;sp|O15169-2|AXIN1_HUMAN;sp|O15169|AXIN1_HUMAN	AXIN1	2	5.5	4956600	2505500	0	6899000	7806000	0	8236900	3388200	11127000	2651100	10815000	4358300	0	0	3097300	0
sp|O15173-2|PGRC2_HUMAN;sp|O15173|PGRC2_HUMAN;tr|U3KQM0|U3KQM0_HUMAN	PGRMC2	5	24.3	17614000	35444000	4313700	297050000	18403000	65652000	10641000	161140000	21258000	228870000	5946100	248780000	11979000	216170000	9104700	192920000
tr|E5RK82|E5RK82_HUMAN;sp|O15182|CETN3_HUMAN;tr|E5RJF8|E5RJF8_HUMAN;tr|E5RFM2|E5RFM2_HUMAN;tr|H0YBL5|H0YBL5_HUMAN;tr|E5RH67|E5RH67_HUMAN	CETN3	3	36.5	20870000	10550000	16891000	42097000	19248000	10223000	19598000	20522000	4847600	31513000	9805300	35481000	11017000	24010000	8643300	14059000
sp|O15226|NKRF_HUMAN;sp|O15226-2|NKRF_HUMAN	NKRF	21	39.1	8156900	91424000	69572	705240000	16721000	170090000	2266400	290740000	18487000	375210000	5770100	415020000	44091000	558360000	12958000	398780000
sp|O15228|GNPAT_HUMAN;sp|O15228-2|GNPAT_HUMAN;tr|Q5TBH8|Q5TBH8_HUMAN;tr|Q5TBH6|Q5TBH6_HUMAN;tr|A0A2R8YH69|A0A2R8YH69_HUMAN	GNPAT	10	22.2	9498100	17889000	0	111730000	11266000	35486000	1374000	66578000	97823000	42774000	38216000	80403000	80590000	38243000	46626000	44588000
sp|O15230|LAMA5_HUMAN;sp|O15230-2|LAMA5_HUMAN	LAMA5	2	1	0	1576300	0	0	0	0	0	0	0	0	0	0	0	0	0	0
sp|O15234|CASC3_HUMAN;tr|K7EQ38|K7EQ38_HUMAN;tr|J3QSC4|J3QSC4_HUMAN;tr|J3KSY7|J3KSY7_HUMAN	CASC3	5	14.8	11583000	0	25029000	3058800	7107700	3127800	34928000	596270	0	5832900	20745000	4074400	0	4268200	5249800	3616000
sp|O15235|RT12_HUMAN	MRPS12	3	31.9	16283000	7471400	0	41833000	14692000	8689200	0	29082000	31575000	41180000	1742400	53064000	15322000	5029900	571160	20866000
sp|O15260-2|SURF4_HUMAN;tr|Q5T8U5|Q5T8U5_HUMAN;sp|O15260|SURF4_HUMAN;sp|O15260-3|SURF4_HUMAN;tr|B7Z1G8|B7Z1G8_HUMAN	SURF4	4	35.2	0	24928000	0	221830000	0	27072000	0	71043000	0	101870000	0	133800000	5379500	78744000	1829400	72178000
sp|O15265-3|ATX7_HUMAN;tr|A0A2R8YDD6|A0A2R8YDD6_HUMAN;sp|O15265|ATX7_HUMAN;sp|O15265-2|ATX7_HUMAN	ATXN7	2	5.1	0	1166100	0	16922000	0	0	0	5678600	0	11674000	0	6988000	0	0	0	4026700
tr|A0A2R8Y4S0|A0A2R8Y4S0_HUMAN;sp|O15269-2|SPTC1_HUMAN;tr|A0A2R8Y6A2|A0A2R8Y6A2_HUMAN;sp|O15269|SPTC1_HUMAN;tr|A0A2R8Y763|A0A2R8Y763_HUMAN	SPTLC1	3	32.9	10725000	23859000	0	89519000	14099000	29689000	0	59416000	24084000	65319000	0	90986000	23452000	60826000	5386000	64363000
sp|O15270|SPTC2_HUMAN;tr|H0YJV2|H0YJV2_HUMAN	SPTLC2	4	10.7	0	6547900	0	25942000	0	4956400	0	14157000	0	19423000	0	17721000	0	0	0	10071000
sp|O15294|OGT1_HUMAN;sp|O15294-3|OGT1_HUMAN;sp|O15294-2|OGT1_HUMAN;sp|O15294-4|OGT1_HUMAN;tr|C9JZL3|C9JZL3_HUMAN	OGT	26	40.2	170810000	136380000	262880000	302130000	188950000	119310000	223200000	177970000	271050000	165530000	237130000	206040000	290810000	132620000	293500000	129200000
tr|E9PJC4|E9PJC4_HUMAN;tr|E9PQY7|E9PQY7_HUMAN;tr|E9PS99|E9PS99_HUMAN;tr|E9PL78|E9PL78_HUMAN;tr|E9PJM1|E9PJM1_HUMAN;sp|O15321-2|TM9S1_HUMAN;tr|E9PMQ9|E9PMQ9_HUMAN;sp|O15321|TM9S1_HUMAN;tr|E9PNW2|E9PNW2_HUMAN;tr|G3V1B9|G3V1B9_HUMAN	TM9SF1	3	19	0	5896900	0	26158000	0	6571900	0	10902000	0	13851000	0	12574000	0	8547300	0	8120000
sp|O15344-2|TRI18_HUMAN;sp|O15344|TRI18_HUMAN;tr|C9JZJ7|C9JZJ7_HUMAN;tr|A0A087X0X0|A0A087X0X0_HUMAN;tr|C9J453|C9J453_HUMAN;tr|A0A087X255|A0A087X255_HUMAN	MID1	2	5.1	0	2965600	0	10742000	0	11096000	0	11808000	0	13093000	0	13123000	0	4920700	0	12728000
sp|O15347|HMGB3_HUMAN;tr|E9PES6|E9PES6_HUMAN;tr|E7ES08|E7ES08_HUMAN;tr|E7EQU1|E7EQU1_HUMAN	HMGB3	7	41	420540000	21173000	393420000	11298000	408100000	18754000	488950000	24617000	338880000	15256000	347430000	13021000	284140000	13670000	317710000	9175300
sp|O15355|PPM1G_HUMAN	PPM1G	10	28.4	158160000	10416000	47716000	51434000	164790000	5226100	113470000	42172000	75642000	5184500	56215000	25892000	164610000	4089500	76378000	19795000
sp|O15371-3|EIF3D_HUMAN;sp|O15371|EIF3D_HUMAN;sp|O15371-2|EIF3D_HUMAN;tr|B0QYA5|B0QYA5_HUMAN;tr|B0QYA4|B0QYA4_HUMAN;tr|B0QYA8|B0QYA8_HUMAN;tr|B0QYA6|B0QYA6_HUMAN	EIF3D	20	53.3	243850000	479400000	428680000	1002900000	308570000	716930000	578320000	682130000	328680000	970610000	147300000	1210100000	546000000	729780000	522670000	859100000
sp|O15372|EIF3H_HUMAN;tr|B3KS98|B3KS98_HUMAN;tr|A0A087WZK9|A0A087WZK9_HUMAN;tr|E5RJT0|E5RJT0_HUMAN;tr|E5RGU4|E5RGU4_HUMAN;tr|E5RFW7|E5RFW7_HUMAN;tr|E5RFH0|E5RFH0_HUMAN	EIF3H	16	54.5	197300000	242590000	209920000	340710000	270270000	296490000	238060000	406170000	194010000	584850000	54939000	658350000	310450000	406330000	231280000	473590000
sp|O15379|HDAC3_HUMAN;sp|O15379-2|HDAC3_HUMAN	HDAC3	2	9.3	0	2436700	0	14876000	0	2202600	0	5042400	4802200	0	0	5863000	10204000	0	3502400	0
sp|O15381|NVL_HUMAN;sp|O15381-5|NVL_HUMAN;sp|O15381-2|NVL_HUMAN;sp|O15381-3|NVL_HUMAN;sp|O15381-4|NVL_HUMAN;tr|E9PH71|E9PH71_HUMAN;tr|E7EWK7|E7EWK7_HUMAN;tr|C9J6P7|C9J6P7_HUMAN;tr|C9JP83|C9JP83_HUMAN;tr|E9PGD8|E9PGD8_HUMAN;tr|F8WF01|F8WF01_HUMAN	NVL	12	18.6	19925000	11701000	0	87852000	8602000	18861000	2816100	70802000	11976000	72145000	2632200	45536000	2254100	76250000	1919100	48775000
sp|O15382|BCAT2_HUMAN;tr|M0QZ10|M0QZ10_HUMAN;tr|M0QXF9|M0QXF9_HUMAN;tr|B3KSI3|B3KSI3_HUMAN;tr|M0R2K7|M0R2K7_HUMAN;sp|O15382-2|BCAT2_HUMAN;tr|M0QZP4|M0QZP4_HUMAN	BCAT2	6	20.7	42269000	5232300	33224000	25290000	46012000	2502800	41789000	1856800	50585000	13337000	65018000	3140200	42564000	2370900	46480000	0
sp|O15397|IPO8_HUMAN;sp|O15397-2|IPO8_HUMAN;tr|H0YH64|H0YH64_HUMAN;tr|F5H244|F5H244_HUMAN	IPO8	4	7.8	0	7053100	0	43188000	6367000	11845000	0	38289000	0	15041000	0	25687000	16592000	13141000	3378100	4649400
sp|O15400-2|STX7_HUMAN;sp|O15400|STX7_HUMAN	STX7	5	41.4	5029200	21387000	2774100	162670000	23832000	45896000	0	34125000	3023500	43014000	3599800	37637000	0	69651000	1624700	38288000
sp|O15417-2|TNC18_HUMAN;tr|H9KVB4|H9KVB4_HUMAN;sp|O15417|TNC18_HUMAN;tr|H7C0N9|H7C0N9_HUMAN	TNRC18	2	1.7	0	0	0	7063500	0	2529600	0	0	0	9041600	0	3803500	1253800	1994600	0	4711100
sp|O15446|RPA34_HUMAN;sp|O15446-2|RPA34_HUMAN	CD3EAP	11	43.5	54537000	249210000	160280000	489330000	17843000	197060000	129730000	399860000	10087000	639880000	134210000	491790000	39250000	463500000	57852000	383980000
sp|O15460-2|P4HA2_HUMAN;sp|O15460|P4HA2_HUMAN;tr|C9JCP0|C9JCP0_HUMAN;tr|C9JX45|C9JX45_HUMAN;tr|A8MXE0|A8MXE0_HUMAN;tr|E7ERI1|E7ERI1_HUMAN;tr|E7ENX0|E7ENX0_HUMAN;tr|E7EPI9|E7EPI9_HUMAN	P4HA2	5	12.9	8485000	20895000	1846800	111650000	14302000	23509000	0	49739000	7458300	41892000	1149800	48783000	15193000	34955000	3427800	52927000
sp|O15498|YKT6_HUMAN;sp|O15498-2|YKT6_HUMAN	YKT6	2	13.1	9119300	0	8611700	6841900	9457500	0	0	0	6840700	0	0	0	7625600	2684800	0	0
sp|O15504|NUP42_HUMAN;tr|C9JYA1|C9JYA1_HUMAN;sp|O15504-3|NUP42_HUMAN;sp|O15504-2|NUP42_HUMAN	NUP42	2	7.8	2018400	2707600	0	9665500	0	5932800	0	6181600	0	7745200	0	8382200	0	13107000	0	9888200
sp|O15511|ARPC5_HUMAN;tr|B1ALC0|B1ALC0_HUMAN;sp|O15511-2|ARPC5_HUMAN	ARPC5	5	39.1	85892000	6633100	73425000	18724000	103030000	10787000	103330000	18005000	90868000	10806000	70207000	11043000	110140000	9556800	121440000	10945000
sp|O15514|RPB4_HUMAN;tr|E9PB93|E9PB93_HUMAN;tr|E9PHV4|E9PHV4_HUMAN	POLR2D	3	44.4	86864000	999390	71197000	1454500	80367000	0	69244000	0	50793000	0	50452000	0	25333000	7076900	47690000	2707700
sp|O15523-2|DDX3Y_HUMAN;sp|O15523|DDX3Y_HUMAN;sp|O15523-3|DDX3Y_HUMAN;tr|C9J081|C9J081_HUMAN;tr|C9J8G5|C9J8G5_HUMAN	DDX3Y	23	40.9	0	2584400	0	11105000	4456200	5510900	0	0	0	4424600	0	0	0	0	0	5441300
sp|Q6A1A2|PDPK2_HUMAN;sp|O15530-5|PDPK1_HUMAN;sp|O15530-2|PDPK1_HUMAN;tr|E9PER6|E9PER6_HUMAN;sp|O15530-3|PDPK1_HUMAN;sp|O15530|PDPK1_HUMAN	PDPK2P	2	6.6	3958000	0	2753500	0	3725400	0	3554300	3308000	4220700	0	0	2109500	4991900	0	3031300	1367300
sp|O15541|R113A_HUMAN	RNF113A	2	11.4	0	0	0	0	0	3361800	1478500	4656900	3229100	3546500	3173700	5803100	2487400	0	1608700	3493600
sp|O15550|KDM6A_HUMAN;tr|F5H6S1|F5H6S1_HUMAN;tr|H0Y6I7|H0Y6I7_HUMAN;tr|A0A087WUN6|A0A087WUN6_HUMAN;tr|H7C1F1|H7C1F1_HUMAN;sp|O14607-3|UTY_HUMAN;sp|O14607-2|UTY_HUMAN;tr|H0Y6V5|H0Y6V5_HUMAN;tr|A6NCS7|A6NCS7_HUMAN	KDM6A	19	23.2	11607000	44253000	2289600	219860000	7009700	44318000	0	56666000	82205000	91999000	8114900	128240000	93715000	51724000	11022000	103030000
sp|O43143|DHX15_HUMAN	DHX15	24	37.2	70827000	253690000	135290000	1333900000	137710000	416210000	193920000	784570000	98370000	1068500000	67099000	911160000	137720000	872810000	78700000	688740000
sp|O43148-2|MCES_HUMAN;sp|O43148|MCES_HUMAN;tr|K7EP06|K7EP06_HUMAN;tr|K7EPP5|K7EPP5_HUMAN;tr|K7ERH6|K7ERH6_HUMAN	RNMT	7	17.3	84143000	14002000	76457000	20236000	57384000	12680000	69734000	0	67877000	12847000	69445000	9549400	74448000	11616000	67577000	12518000
sp|O43156|TTI1_HUMAN	TTI1	2	3	0	0	0	7382100	0	1248900	0	4985800	7104800	2085700	0	5200300	2206300	4954400	390630	4072200
sp|O43172-2|PRP4_HUMAN;sp|O43172|PRP4_HUMAN	PRPF4	15	37.8	84333000	147810000	392110000	549940000	77735000	248290000	340420000	284470000	85816000	546210000	197640000	460920000	76489000	526270000	244190000	300920000
tr|A0A286YF22|A0A286YF22_HUMAN;tr|A0A2C9F2M7|A0A2C9F2M7_HUMAN;sp|O43175|SERA_HUMAN;tr|A0A286YFA2|A0A286YFA2_HUMAN;tr|A0A286YFL2|A0A286YFL2_HUMAN;tr|A0A286YFM8|A0A286YFM8_HUMAN;tr|A0A286YF78|A0A286YF78_HUMAN;tr|A0A286YER3|A0A286YER3_HUMAN;tr|A0A286YFC8|A0A286YFC8_HUMAN;tr|A0A286YFB2|A0A286YFB2_HUMAN;tr|A0A286YF34|A0A286YF34_HUMAN;tr|A0A286YFE1|A0A286YFE1_HUMAN;tr|A0A286YFF3|A0A286YFF3_HUMAN;tr|A0A…	PHGDH	10	23.2	314270000	102840000	247230000	511630000	304350000	321080000	151440000	588250000	367320000	326020000	135770000	494840000	661190000	295860000	359650000	622990000
sp|O43237|DC1L2_HUMAN;tr|J3KRI4|J3KRI4_HUMAN;sp|O43237-2|DC1L2_HUMAN;tr|J3KRZ2|J3KRZ2_HUMAN;tr|J3KSD2|J3KSD2_HUMAN;tr|B4E2E0|B4E2E0_HUMAN	DYNC1LI2	4	12.6	11505000	3290500	7913200	19814000	15224000	5392000	2168700	7391300	3999100	10381000	6046100	8983900	5255400	12724000	4219500	9769100
sp|O43242|PSMD3_HUMAN;sp|O43242-2|PSMD3_HUMAN;tr|F5H8K4|F5H8K4_HUMAN;tr|H0YGV8|H0YGV8_HUMAN	PSMD3	13	29	37842000	67354000	9775400	222090000	69839000	141540000	22085000	312510000	48739000	139110000	16208000	155310000	152740000	118670000	119810000	150020000
sp|O43251-8|RFOX2_HUMAN;sp|O43251-6|RFOX2_HUMAN;sp|O43251-5|RFOX2_HUMAN;sp|O43251|RFOX2_HUMAN;tr|A0A0G2JRA5|A0A0G2JRA5_HUMAN;sp|O43251-2|RFOX2_HUMAN;sp|O43251-10|RFOX2_HUMAN;tr|S4R3K7|S4R3K7_HUMAN;tr|A0A0G2JRD1|A0A0G2JRD1_HUMAN;tr|B0QYV1|B0QYV1_HUMAN;sp|Q9NWB1-4|RFOX1_HUMAN;tr|B7Z1U7|B7Z1U7_HUMAN;sp|Q9NWB1-2|RFOX1_HUMAN;tr|J3KNW3|J3KNW3_HUMAN;sp|O43251-7|RFOX2_HUMAN;sp|Q9NWB1|RFOX1_HUMAN;sp|Q9NWB…	RBFOX2	3	15.1	5069900	18025000	2105200	83723000	3431200	45772000	7152900	53464000	7015500	81978000	12194000	113850000	22022000	52226000	7630300	55804000
sp|O43252|PAPS1_HUMAN	PAPSS1	4	14.1	22612000	881230	10025000	8233300	29972000	3396400	16806000	8091800	16315000	0	11602000	2955700	21212000	0	9883600	0
sp|O43257|ZNHI1_HUMAN	ZNHIT1	3	29.2	34190000	1888100	0	39851000	21580000	1601500	0	21216000	35470000	3325500	0	32435000	29323000	0	0	21885000
sp|O43264|ZW10_HUMAN;sp|O43264-2|ZW10_HUMAN;tr|F5H3C1|F5H3C1_HUMAN	ZW10	10	21.3	5465300	31489000	0	135840000	12635000	42344000	0	68367000	37673000	85266000	2245400	88545000	41069000	51557000	20491000	64861000
sp|O43290|SNUT1_HUMAN;tr|E9PQI8|E9PQI8_HUMAN	SART1	22	33.9	158530000	343550000	40516000	1272000000	65109000	342650000	19849000	643160000	90562000	976670000	42472000	813040000	37520000	825990000	57680000	667620000
tr|A0A1B0GTF3|A0A1B0GTF3_HUMAN;sp|O43301|HS12A_HUMAN;tr|K7ENF6|K7ENF6_HUMAN	HSPA12A	4	9.4	3669000	1846700	1280200	8690900	3863600	1996400	2074400	4828800	9781200	2292000	2357800	6323700	6813800	0	3817400	4193600
sp|O43324|MCA3_HUMAN;sp|O43324-2|MCA3_HUMAN	EEF1E1	5	28.7	8905200	53954000	3312100	131500000	11831000	87316000	4459000	109530000	33155000	106180000	4910700	101840000	52629000	137030000	23461000	133020000
sp|O43347|MSI1H_HUMAN;tr|H0YHB7|H0YHB7_HUMAN	MSI1	3	7.7	0	6769200	0	67026000	0	17829000	0	33695000	0	47444000	0	45961000	8542300	31969000	0	34232000
sp|O43390|HNRPR_HUMAN;sp|O43390-3|HNRPR_HUMAN;tr|B4DT28|B4DT28_HUMAN;tr|A0A286YEZ8|A0A286YEZ8_HUMAN	HNRNPR	28	50.2	385250000	723950000	347420000	6257900000	250800000	1635700000	284640000	3890400000	172110000	4788200000	143480000	4641600000	254520000	5452000000	293340000	3488000000
sp|O43390-2|HNRPR_HUMAN;sp|O43390-4|HNRPR_HUMAN	HNRNPR	28	50.2	3587000	11817000	3599400	112970000	0	20333000	0	68704000	0	65478000	3207400	62813000	0	99543000	0	77492000
sp|O43395|PRPF3_HUMAN;sp|O43395-3|PRPF3_HUMAN	PRPF3	14	35.6	41637000	295950000	25780000	831050000	71839000	304790000	41772000	427070000	95961000	522550000	28206000	467380000	38316000	529350000	99651000	402270000
tr|K7ER96|K7ER96_HUMAN;sp|O43396|TXNL1_HUMAN;tr|K7EME7|K7EME7_HUMAN;tr|K7EPB7|K7EPB7_HUMAN;tr|K7EML9|K7EML9_HUMAN	TXNL1	6	36.7	64593000	20275000	53985000	9653500	78477000	0	77889000	0	39044000	0	38985000	0	60011000	0	42805000	38721000
sp|O43399|TPD54_HUMAN;sp|O43399-5|TPD54_HUMAN;sp|O43399-7|TPD54_HUMAN;tr|A0A087WYR3|A0A087WYR3_HUMAN;sp|O43399-2|TPD54_HUMAN;sp|O43399-4|TPD54_HUMAN;sp|O43399-3|TPD54_HUMAN;tr|A0A087WZ51|A0A087WZ51_HUMAN;sp|O43399-6|TPD54_HUMAN	TPD52L2	7	53.9	48346000	0	44588000	0	52503000	0	65767000	0	27416000	0	24732000	0	45090000	0	42312000	875230
sp|O43402|EMC8_HUMAN;tr|M0R1B0|M0R1B0_HUMAN;sp|O43402-2|EMC8_HUMAN	EMC8	6	41.4	28469000	36171000	40929000	190680000	22263000	77221000	22474000	108690000	12345000	148150000	20985000	163790000	14430000	211000000	18295000	107680000
sp|O43414-3|ERI3_HUMAN;tr|F6QUN3|F6QUN3_HUMAN;tr|H0Y4B0|H0Y4B0_HUMAN;sp|O43414-2|ERI3_HUMAN;tr|A0A3B3ISV9|A0A3B3ISV9_HUMAN;sp|O43414|ERI3_HUMAN;tr|F6UGJ8|F6UGJ8_HUMAN	ERI3	2	21.9	48831000	0	40914000	0	39902000	0	35646000	0	50513000	0	39213000	0	52645000	2448300	34420000	0
tr|A0A0D9SGJ6|A0A0D9SGJ6_HUMAN;sp|O43426|SYNJ1_HUMAN;tr|J3KQV8|J3KQV8_HUMAN;sp|O43426-5|SYNJ1_HUMAN;tr|C9JW66|C9JW66_HUMAN;tr|J3KPK1|J3KPK1_HUMAN;sp|O43426-4|SYNJ1_HUMAN;sp|O43426-2|SYNJ1_HUMAN;tr|C9JFZ1|C9JFZ1_HUMAN;tr|C9J1Z6|C9J1Z6_HUMAN	SYNJ1	4	4.2	31207000	21232000	36892000	703580	33363000	0	67165000	2001300	26694000	0	42373000	8415700	60825000	0	45939000	1313600
sp|O43427-2|FIBP_HUMAN;sp|O43427|FIBP_HUMAN;tr|E9PJW6|E9PJW6_HUMAN;tr|H0YCE7|H0YCE7_HUMAN;tr|E9PSD3|E9PSD3_HUMAN	FIBP	3	11.8	29291000	1832900	9965800	12852000	1538000	2593500	12658000	8197300	53149000	0	33228000	2968700	33925000	2777400	26695000	2281800
sp|O43447|PPIH_HUMAN;tr|H0YEL5|H0YEL5_HUMAN;sp|O43447-2|PPIH_HUMAN;tr|C9JQD4|C9JQD4_HUMAN;tr|A6NM32|A6NM32_HUMAN	PPIH	7	48.6	200500000	90262000	282290000	199600000	118510000	67467000	260540000	95877000	158190000	142420000	253670000	162170000	142260000	169140000	272240000	93781000
sp|O43464-2|HTRA2_HUMAN;tr|A0A0C4DG44|A0A0C4DG44_HUMAN;sp|O43464-3|HTRA2_HUMAN;sp|O43464|HTRA2_HUMAN;sp|O43464-4|HTRA2_HUMAN;sp|P83110-2|HTRA3_HUMAN	HTRA2	5	21.6	56156000	15795000	52088000	23450000	28234000	17147000	45985000	11444000	57397000	20865000	53133000	16897000	59144000	12098000	57134000	11628000
tr|H3BLU7|H3BLU7_HUMAN;sp|O43488|ARK72_HUMAN;tr|H7C5H7|H7C5H7_HUMAN;tr|A0A499FJT0|A0A499FJT0_HUMAN;sp|Q8NHP1|ARK74_HUMAN;sp|O95154|ARK73_HUMAN	AKR7A2	7	31.2	131760000	0	100800000	0	174610000	877110	127760000	6299100	166220000	0	110460000	3591900	83432000	0	154610000	2597300
sp|O43491|E41L2_HUMAN;sp|O43491-2|E41L2_HUMAN;tr|E9PII3|E9PII3_HUMAN;sp|O43491-3|E41L2_HUMAN;tr|A0A2R8Y5B3|A0A2R8Y5B3_HUMAN;tr|E9PMV8|E9PMV8_HUMAN;tr|Q6R5J7|Q6R5J7_HUMAN;tr|E9PQD2|E9PQD2_HUMAN;tr|E9PRG1|E9PRG1_HUMAN;tr|E9PIG0|E9PIG0_HUMAN;tr|E9PQN0|E9PQN0_HUMAN;tr|E9PJP4|E9PJP4_HUMAN;tr|Q6ZSX4|Q6ZSX4_HUMAN;tr|E9PPC9|E9PPC9_HUMAN;tr|E9PN54|E9PN54_HUMAN	EPB41L2	25	33.2	589780000	67414000	865960000	177510000	452160000	64952000	413230000	81642000	515130000	66437000	831130000	82823000	433330000	78709000	450730000	52925000
sp|O43493-4|TGON2_HUMAN;sp|O43493|TGON2_HUMAN;sp|O43493-5|TGON2_HUMAN;tr|A0A5F9UY30|A0A5F9UY30_HUMAN;sp|O43493-3|TGON2_HUMAN;sp|O43493-7|TGON2_HUMAN;tr|A0A5H1ZRP2|A0A5H1ZRP2_HUMAN;sp|O43493-6|TGON2_HUMAN	TGOLN2	3	11.1	4992400	3737100	4795600	7164400	3042400	1917100	7846600	6054300	5547800	3941800	1817800	3696800	1477500	3994100	1779300	4492000
sp|O43504|LTOR5_HUMAN;tr|R4GMU8|R4GMU8_HUMAN;tr|E9PLX3|E9PLX3_HUMAN;tr|A0A0C4DGV4|A0A0C4DGV4_HUMAN	LAMTOR5	4	74.7	14492000	4616000	6926900	26142000	52192000	3930500	6849600	14381000	4175200	65063000	6283400	24852000	20112000	9367300	6437200	17423000
sp|O43505|B4GA1_HUMAN	B4GAT1	4	22.9	11823000	24357000	5682400	220470000	16904000	19802000	10390000	70677000	19442000	72558000	7273600	89977000	9738600	74929000	5874600	80617000
sp|O43513|MED7_HUMAN;tr|E5RIE8|E5RIE8_HUMAN	MED7	3	26.2	0	7530100	1726000	20529000	0	6171600	7109900	5777500	8318000	18526000	4729100	9429700	8110700	13087000	1650700	6889100
sp|O43583|DENR_HUMAN;tr|F8VVL1|F8VVL1_HUMAN	DENR	7	43.4	171950000	0	160880000	0	197380000	0	184260000	0	104960000	0	171310000	0	195410000	0	190550000	0
sp|O43592|XPOT_HUMAN;tr|F5GYW6|F5GYW6_HUMAN;tr|F8WDU6|F8WDU6_HUMAN	XPOT	7	9.5	17252000	3056000	63795000	7665000	29723000	16540000	18272000	13163000	31597000	1653500	61006000	13645000	60816000	4644100	62792000	1406400
sp|O43598|DNPH1_HUMAN;tr|H0Y8X4|H0Y8X4_HUMAN;sp|O43598-2|DNPH1_HUMAN	DNPH1	4	44.3	16031000	1981200	17356000	0	18921000	2551500	20791000	0	8715100	481390	15612000	0	31211000	1570900	19860000	0
sp|O43615|TIM44_HUMAN;tr|M0QXU7|M0QXU7_HUMAN;tr|M0QXM9|M0QXM9_HUMAN	TIMM44	10	26.3	181950000	89073000	164640000	305450000	305250000	121990000	193230000	209980000	538850000	241520000	274710000	381980000	367490000	45548000	203080000	142720000
tr|A6NKE1|A6NKE1_HUMAN;sp|O43617|TPPC3_HUMAN;tr|A0A087WWM0|A0A087WWM0_HUMAN	TRAPPC3	2	24.6	10838000	2017200	8752300	11787000	24130000	3293700	13194000	10042000	18318000	3205000	15904000	3960300	19062000	2433800	21705000	3929000
tr|M0R1L7|M0R1L7_HUMAN;sp|O43633|CHM2A_HUMAN;tr|M0R1T5|M0R1T5_HUMAN;tr|M0QXX8|M0QXX8_HUMAN	CHMP2A	3	16.4	23102000	0	47084000	0	25293000	0	42527000	0	21024000	0	25304000	0	29635000	0	31407000	0
sp|O43639|NCK2_HUMAN;tr|C9J0K5|C9J0K5_HUMAN;tr|E7ERP6|E7ERP6_HUMAN;tr|E9PEE2|E9PEE2_HUMAN;tr|C9K098|C9K098_HUMAN;tr|C9JVV5|C9JVV5_HUMAN;tr|H7C5C7|H7C5C7_HUMAN;tr|E7EPF5|E7EPF5_HUMAN;tr|C9J869|C9J869_HUMAN;tr|A0A0S2Z4D7|A0A0S2Z4D7_HUMAN	NCK2	2	8.2	21951000	2345500	21670000	0	11626000	0	23057000	0	9551700	0	22258000	0	10164000	0	16427000	0
sp|O43657|TSN6_HUMAN;tr|A0A087WZU5|A0A087WZU5_HUMAN;tr|A0A087WYV6|A0A087WYV6_HUMAN	TSPAN6	4	22.4	25077000	30597000	0	109930000	33061000	19202000	2940800	40550000	16243000	45515000	8844700	57626000	0	24850000	0	23737000
sp|O43660|PLRG1_HUMAN;sp|O43660-2|PLRG1_HUMAN;tr|D6RA26|D6RA26_HUMAN;tr|B7Z982|B7Z982_HUMAN;tr|H0YA24|H0YA24_HUMAN;tr|H0YAA2|H0YAA2_HUMAN	PLRG1	17	52.1	158980000	585310000	105030000	693730000	113030000	305690000	119630000	661540000	134520000	862440000	69208000	780670000	151710000	538420000	119160000	435010000
sp|O43663-2|PRC1_HUMAN;sp|O43663-4|PRC1_HUMAN;sp|O43663|PRC1_HUMAN;sp|O43663-3|PRC1_HUMAN;tr|H0YL53|H0YL53_HUMAN;tr|G3V3N7|G3V3N7_HUMAN;tr|H0YLA0|H0YLA0_HUMAN;tr|H0YM42|H0YM42_HUMAN	PRC1	13	32.8	241350000	111090000	127880000	331530000	150710000	78190000	96733000	147150000	183420000	75763000	103910000	180550000	189700000	108160000	101310000	135340000
sp|O43665-2|RGS10_HUMAN;sp|O43665-1|RGS10_HUMAN;sp|O43665|RGS10_HUMAN	RGS10	2	14.4	13727000	0	5630600	0	6887700	0	6473900	0	4730300	0	5182500	0	0	0	0	0
sp|O43670-2|ZN207_HUMAN;sp|O43670|ZN207_HUMAN;tr|J3QRS9|J3QRS9_HUMAN;sp|O43670-4|ZN207_HUMAN;tr|X6R4W8|X6R4W8_HUMAN;tr|J3QS27|J3QS27_HUMAN;tr|J3KTL1|J3KTL1_HUMAN;tr|J3KRB6|J3KRB6_HUMAN;tr|J3KRW6|J3KRW6_HUMAN;tr|H0Y3M2|H0Y3M2_HUMAN;tr|J3KS31|J3KS31_HUMAN;sp|O43670-3|ZN207_HUMAN	ZNF207	6	12.7	366660000	55612000	238850000	179150000	236720000	75589000	253790000	49817000	283100000	27291000	219160000	35133000	289020000	74295000	207560000	111850000
sp|O43676|NDUB3_HUMAN;tr|C9JKQ2|C9JKQ2_HUMAN	NDUFB3	2	21.4	8226800	7536000	5411400	49198000	4297200	10583000	4530600	19869000	9583900	48944000	7406200	51346000	4963300	31078000	4645500	24445000
sp|O43681|ASNA_HUMAN;tr|A0A087WXS7|A0A087WXS7_HUMAN;tr|K7ERW9|K7ERW9_HUMAN	ASNA1	7	32.8	130260000	11801000	75964000	37233000	124110000	2587200	118920000	17128000	92217000	9417500	90712000	31551000	73549000	18275000	82609000	37323000
sp|O43684-2|BUB3_HUMAN;sp|O43684|BUB3_HUMAN;tr|J3QT28|J3QT28_HUMAN;tr|J3QSX4|J3QSX4_HUMAN	BUB3	14	69.6	2572900000	410920000	1564500000	1281400000	2035500000	390550000	1528900000	836440000	2422800000	462980000	1388100000	1022700000	2003200000	367910000	1389300000	625520000
sp|O43707|ACTN4_HUMAN;sp|O43707-2|ACTN4_HUMAN;sp|O43707-3|ACTN4_HUMAN;tr|F5GXS2|F5GXS2_HUMAN;tr|H7C144|H7C144_HUMAN;sp|P35609-2|ACTN2_HUMAN;sp|P35609|ACTN2_HUMAN;tr|A0A494C1A0|A0A494C1A0_HUMAN;tr|B2R8Y4|B2R8Y4_HUMAN;tr|A0A494C033|A0A494C033_HUMAN;tr|A0A494C166|A0A494C166_HUMAN;sp|Q08043|ACTN3_HUMAN;tr|A0A087WSZ2|A0A087WSZ2_HUMAN;tr|A0A494C060|A0A494C060_HUMAN;tr|F6THM6|F6THM6_HUMAN;tr|K7EP19|K7EP…	ACTN4	53	63.9	5596500000	1001500000	5794900000	1702800000	5027200000	417240000	5439500000	718990000	4908700000	614120000	5104300000	1001200000	6143500000	472370000	5987500000	759750000
sp|O43709-3|BUD23_HUMAN;sp|O43709|BUD23_HUMAN;tr|H7C170|H7C170_HUMAN	BUD23	2	14.4	11109000	2552600	6640200	0	4910900	0	2084200	0	2949100	2953300	0	0	3205700	0	0	0
sp|O43716|GATC_HUMAN;tr|F8VRU3|F8VRU3_HUMAN	GATC	4	40.4	69919000	11423000	36273000	4862000	20643000	5199000	34430000	5860000	97207000	9754200	67409000	0	40835000	0	33212000	0
sp|O43719|HTSF1_HUMAN;tr|Q5H919|Q5H919_HUMAN;tr|Q5H918|Q5H918_HUMAN	HTATSF1	28	43.8	505990000	130530000	670280000	189460000	602810000	88887000	872970000	113040000	582250000	64625000	485580000	158330000	328850000	233280000	598860000	61034000
sp|O43747|AP1G1_HUMAN;sp|O43747-2|AP1G1_HUMAN;tr|H3BR36|H3BR36_HUMAN;tr|H3BUN9|H3BUN9_HUMAN;tr|H3BNR4|H3BNR4_HUMAN;tr|H3BN71|H3BN71_HUMAN;tr|B4DGE1|B4DGE1_HUMAN;tr|H3BRM7|H3BRM7_HUMAN;tr|H3BS13|H3BS13_HUMAN;tr|H3BV30|H3BV30_HUMAN;tr|H3BN75|H3BN75_HUMAN	AP1G1	14	23.5	18594000	54225000	17215000	273270000	62970000	101720000	17518000	146280000	69134000	117380000	20691000	125690000	144810000	46108000	146420000	42948000
sp|O43765|SGTA_HUMAN;tr|K7EMD6|K7EMD6_HUMAN;tr|K7ERW5|K7ERW5_HUMAN	SGTA	7	24.3	130110000	457670	116950000	4667600	141550000	0	151830000	3893400	55091000	2065200	46680000	0	152110000	1515500	47354000	0
tr|Q5T5H1|Q5T5H1_HUMAN;sp|O43768|ENSA_HUMAN;sp|O43768-4|ENSA_HUMAN;tr|A6NMQ3|A6NMQ3_HUMAN;sp|O43768-3|ENSA_HUMAN;sp|O43768-9|ENSA_HUMAN;sp|O43768-2|ENSA_HUMAN;tr|A0A1W2PRU0|A0A1W2PRU0_HUMAN;sp|O43768-5|ENSA_HUMAN;sp|O43768-7|ENSA_HUMAN;sp|O43768-6|ENSA_HUMAN;sp|O43768-8|ENSA_HUMAN;tr|H3BTD3|H3BTD3_HUMAN;tr|H3BMD8|H3BMD8_HUMAN;sp|P56211|ARP19_HUMAN;sp|P56211-2|ARP19_HUMAN;tr|H3BQ52|H3BQ52_HUMAN	ENSA	5	29.4	168410000	1466900	191290000	0	211370000	5612400	219750000	6612300	141600000	0	178260000	728250	140880000	0	197420000	0
sp|O43776|SYNC_HUMAN;tr|K7EQ35|K7EQ35_HUMAN;tr|K7EMQ6|K7EMQ6_HUMAN;tr|K7EJ19|K7EJ19_HUMAN;tr|K7EIU7|K7EIU7_HUMAN;tr|K7EPK2|K7EPK2_HUMAN;sp|O43776-2|SYNC_HUMAN	NARS1	13	28.6	261450000	13418000	191810000	37409000	274840000	15905000	250860000	29775000	218080000	37796000	141290000	15273000	209240000	18232000	204550000	22139000
sp|O43795-2|MYO1B_HUMAN;tr|E9PDF6|E9PDF6_HUMAN;sp|O43795|MYO1B_HUMAN;tr|H7C2Y7|H7C2Y7_HUMAN;tr|E7EQD9|E7EQD9_HUMAN;tr|A0A0U1RRI3|A0A0U1RRI3_HUMAN	MYO1B	8	10.6	5222700	13017000	0	97134000	3210600	17513000	0	24177000	0	39499000	2349900	32514000	0	45718000	1308500	49218000
sp|O43808|PM34_HUMAN;tr|F8WE74|F8WE74_HUMAN;tr|B0QYW5|B0QYW5_HUMAN;tr|F6RTR7|F6RTR7_HUMAN;tr|B1AHN4|B1AHN4_HUMAN;tr|F8WEC6|F8WEC6_HUMAN;tr|F8WA85|F8WA85_HUMAN	SLC25A17	5	19.5	0	8963300	0	12769000	0	0	0	5862400	0	6551600	0	11332000	0	4477700	0	3220600
sp|O43809|CPSF5_HUMAN;tr|H3BND3|H3BND3_HUMAN;tr|H3BV41|H3BV41_HUMAN	NUDT21	7	36.6	617090000	119790000	685930000	278330000	534720000	174590000	343210000	122120000	391010000	250870000	448100000	209330000	344590000	173280000	373600000	125820000
sp|O43813|LANC1_HUMAN;tr|E9PHS0|E9PHS0_HUMAN;tr|F8WDS9|F8WDS9_HUMAN	LANCL1	4	12.5	36729000	0	28991000	6426700	53325000	0	34157000	11732000	36729000	0	50343000	0	60349000	0	52262000	1671500
sp|O43815|STRN_HUMAN;sp|O43815-2|STRN_HUMAN	STRN	8	16.2	1389000	25448000	0	90530000	8126200	31751000	0	44711000	24211000	37099000	0	59070000	6489300	47841000	7207300	48153000
sp|O43818|U3IP2_HUMAN	RRP9	6	12.6	74054000	37407000	54016000	113330000	33389000	40301000	59587000	67260000	16154000	54622000	40507000	74482000	988530	45845000	30233000	19441000
sp|O43819|SCO2_HUMAN;tr|A0A1W2PQK0|A0A1W2PQK0_HUMAN	SCO2	3	26.3	4706000	0	0	15395000	4225500	0	0	8261100	4539100	2672500	4101400	16968000	0	13019000	4284500	10422000
sp|O43823|AKAP8_HUMAN;tr|M0QYL4|M0QYL4_HUMAN	AKAP8	7	17.1	2558000	33190000	0	110980000	2660600	50614000	2464100	84495000	1736100	99905000	1552300	102960000	12887000	77672000	5764500	58498000
sp|O43824|GTPB6_HUMAN	GTPBP6	4	8.5	1197300	15958000	0	67011000	4026200	29617000	0	41504000	18156000	62599000	0	74518000	20259000	26937000	0	33754000
tr|U3KPU7|U3KPU7_HUMAN;sp|O43826|G6PT1_HUMAN;tr|U3KQS2|U3KQS2_HUMAN;sp|O43826-2|G6PT1_HUMAN;tr|U3KQL4|U3KQL4_HUMAN	SLC37A4	2	5.4	0	0	0	4027400	0	2297000	0	3185200	0	0	0	6167700	0	3611600	0	3835600
sp|O43837|IDH3B_HUMAN;tr|A0A087WZN1|A0A087WZN1_HUMAN;tr|A0A087X2E5|A0A087X2E5_HUMAN;sp|O43837-2|IDH3B_HUMAN;sp|O43837-3|IDH3B_HUMAN;tr|A0A0D9SG66|A0A0D9SG66_HUMAN	IDH3B	15	49.4	189560000	105360000	0	677130000	246240000	164810000	844690	485140000	613620000	464280000	6092200	1002100000	231400000	61663000	6875700	439900000
tr|G3V1R5|G3V1R5_HUMAN;sp|O43847|NRDC_HUMAN;sp|O43847-2|NRDC_HUMAN;tr|F5H7V1|F5H7V1_HUMAN;tr|H0Y5G9|H0Y5G9_HUMAN	NRDC	6	8.8	55939000	682220	50904000	7207800	59878000	921840	70447000	0	34827000	0	47048000	0	74965000	0	68084000	0
sp|O43852|CALU_HUMAN;sp|O43852-3|CALU_HUMAN;sp|O43852-6|CALU_HUMAN;sp|O43852-10|CALU_HUMAN;sp|O43852-5|CALU_HUMAN;sp|O43852-15|CALU_HUMAN;tr|H0Y875|H0Y875_HUMAN;sp|O43852-9|CALU_HUMAN;sp|O43852-13|CALU_HUMAN;sp|O43852-14|CALU_HUMAN;sp|O43852-11|CALU_HUMAN;sp|O43852-12|CALU_HUMAN	CALU	14	62.2	528600000	239030000	490580000	460330000	461030000	231970000	552290000	436140000	516570000	242990000	372460000	189960000	631130000	52691000	638890000	59302000
sp|O43852-2|CALU_HUMAN;sp|O43852-4|CALU_HUMAN;sp|O43852-8|CALU_HUMAN;sp|O43852-7|CALU_HUMAN	CALU	14	62.2	12864000	7734100	18095000	13921000	0	8515900	0	8336500	11348000	0	0	8242700	21138000	0	20534000	0
sp|O43865|SAHH2_HUMAN;sp|O43865-2|SAHH2_HUMAN	AHCYL1	8	18.5	91227000	16388000	58421000	6448800	75670000	10976000	66112000	8500800	128810000	7845100	64845000	0	116660000	10942000	76827000	5318800
sp|O43913|ORC5_HUMAN;sp|O43913-2|ORC5_HUMAN;tr|G3V0H0|G3V0H0_HUMAN	ORC5	7	22.8	10217000	41919000	3551700	155180000	12133000	49670000	2787100	99177000	48582000	61245000	1510700	86660000	77058000	41891000	3341200	64741000
sp|O43920|NDUS5_HUMAN	NDUFS5	2	22.6	1396900	10850000	6996800	2517700	5128500	0	4331300	22083000	0	0	9342200	47275000	5356000	24621000	0	0
sp|O60216|RAD21_HUMAN;tr|E5RI01|E5RI01_HUMAN;tr|E5RFZ5|E5RFZ5_HUMAN;tr|E5RG18|E5RG18_HUMAN;tr|E5RFV8|E5RFV8_HUMAN;tr|E5RIN7|E5RIN7_HUMAN	RAD21	15	31.7	69673000	87763000	17755000	273080000	65727000	109450000	41346000	126390000	133440000	124250000	35991000	153050000	147250000	115380000	94974000	145730000
sp|O60220|TIM8A_HUMAN;tr|A0A2R8YDA8|A0A2R8YDA8_HUMAN	TIMM8A	5	70.1	37398000	56653000	45207000	0	179360000	50365000	42556000	8780200	41333000	13589000	216360000	15313000	34563000	3087700	33531000	4166800
sp|O60231|DHX16_HUMAN;tr|A0A140T947|A0A140T947_HUMAN;tr|Q5SQH5|Q5SQH5_HUMAN;tr|A2AB15|A2AB15_HUMAN;tr|A0A140T8Y5|A0A140T8Y5_HUMAN;tr|A0A140T9T4|A0A140T9T4_HUMAN	DHX16	15	20.4	116100000	61001000	85176000	188560000	102900000	47683000	44916000	91856000	152130000	49045000	54585000	125470000	115880000	79135000	55240000	85860000
sp|O60244|MED14_HUMAN;tr|H7C3E5|H7C3E5_HUMAN	MED14	14	13.5	920020	41062000	0	231920000	1008100	59933000	0	97351000	12734000	79787000	0	100840000	12562000	77723000	1652400	86033000
tr|E7EPA1|E7EPA1_HUMAN;sp|O60256-3|KPRB_HUMAN;sp|O60256|KPRB_HUMAN;tr|C9JJS3|C9JJS3_HUMAN;tr|C9K0K7|C9K0K7_HUMAN;sp|O60256-4|KPRB_HUMAN;sp|O60256-2|KPRB_HUMAN;tr|C9JDU5|C9JDU5_HUMAN;tr|I3L0S1|I3L0S1_HUMAN;tr|I3L331|I3L331_HUMAN;tr|I3L164|I3L164_HUMAN;tr|C9JDH0|C9JDH0_HUMAN;tr|I3L4G9|I3L4G9_HUMAN;tr|E7EW35|E7EW35_HUMAN;tr|C9J168|C9J168_HUMAN;tr|B4DP31|B4DP31_HUMAN	PRPSAP2	4	20.1	4038100	3046700	2012600	14492000	7311200	7589900	7438800	14173000	16510000	7895900	29811000	5580500	18476000	0	36889000	2289100
sp|O60264|SMCA5_HUMAN	SMARCA5	35	39.5	97738000	330290000	11860000	1835200000	62164000	432790000	30198000	861060000	149880000	883410000	25420000	1031600000	455230000	723580000	130260000	725990000
sp|O60271-4|JIP4_HUMAN;sp|O60271-2|JIP4_HUMAN;tr|A0A087X2D8|A0A087X2D8_HUMAN;sp|O60271|JIP4_HUMAN;sp|O60271-9|JIP4_HUMAN;sp|O60271-5|JIP4_HUMAN;sp|O60271-3|JIP4_HUMAN;tr|D6RHI8|D6RHI8_HUMAN;tr|H0YBE9|H0YBE9_HUMAN;tr|E9PFH7|E9PFH7_HUMAN;sp|Q9UPT6|JIP3_HUMAN;tr|A0A087WYG2|A0A087WYG2_HUMAN;sp|Q9UPT6-2|JIP3_HUMAN	SPAG9	18	17.1	82176000	12673000	60581000	10460000	118550000	13879000	107120000	20793000	50385000	17619000	45843000	5717500	94982000	15471000	110140000	15914000
sp|O60281-2|ZN292_HUMAN;tr|J3KNV1|J3KNV1_HUMAN;sp|O60281|ZN292_HUMAN;tr|H0YAU0|H0YAU0_HUMAN	ZNF292	4	3.1	25338000	3593200	25914000	12161000	28944000	5623100	31645000	9510100	20163000	11343000	16914000	14804000	10682000	5141800	19511000	4948800
sp|O60287|NPA1P_HUMAN	URB1	31	21.4	0	98205000	0	606100000	1768300	165860000	0	253560000	5236900	307950000	0	296260000	28484000	305660000	0	283230000
sp|O60293-2|ZC3H1_HUMAN;sp|O60293|ZC3H1_HUMAN;sp|O60293-4|ZC3H1_HUMAN;tr|G3V1X1|G3V1X1_HUMAN	ZFC3H1	14	11.2	9296500	12382000	2432600	77054000	4041500	35274000	0	74733000	9013700	84288000	0	96973000	20636000	58412000	0	49094000
sp|O60306|AQR_HUMAN;tr|H0YH15|H0YH15_HUMAN;tr|H0YLN9|H0YLN9_HUMAN	AQR	33	35.7	395490000	304490000	5128000	1153500000	365790000	216280000	11658000	583540000	529110000	431530000	6500200	723280000	313940000	534080000	82483000	572510000
sp|O60313-10|OPA1_HUMAN;tr|A0A2R8Y3X5|A0A2R8Y3X5_HUMAN;sp|O60313-2|OPA1_HUMAN;tr|E5KLJ9|E5KLJ9_HUMAN;sp|O60313-11|OPA1_HUMAN;sp|O60313-9|OPA1_HUMAN;sp|O60313-13|OPA1_HUMAN;sp|O60313|OPA1_HUMAN;tr|A0A2R8YE78|A0A2R8YE78_HUMAN;tr|A0A2R8YDM2|A0A2R8YDM2_HUMAN;tr|C9JMB8|C9JMB8_HUMAN;tr|A0A2R8YFD1|A0A2R8YFD1_HUMAN;tr|A0A2R8YGE5|A0A2R8YGE5_HUMAN;tr|A0A2R8YD53|A0A2R8YD53_HUMAN;tr|A0A2R8Y4Q3|A0A2R8Y4Q3_HUM…	OPA1	13	15.7	15545000	69695000	1019300	239880000	27743000	97624000	0	166730000	59551000	193990000	1236000	243740000	96850000	128760000	71475000	136740000
tr|A0A1B0GWI0|A0A1B0GWI0_HUMAN;tr|A0A1B0GVV8|A0A1B0GVV8_HUMAN;sp|O60315-2|ZEB2_HUMAN;tr|A0JP08|A0JP08_HUMAN;sp|O60315|ZEB2_HUMAN;tr|A0A1B0GV02|A0A1B0GV02_HUMAN;tr|A0A1B0GW50|A0A1B0GW50_HUMAN;tr|E7EUW9|E7EUW9_HUMAN;tr|A0A1X7SC99|A0A1X7SC99_HUMAN	ZEB2	6	13.1	0	10246000	1333500	38320000	1291400	5175000	1219500	6365600	2271500	10631000	1300900	22952000	478590	5618700	0	9473100
sp|O60318|GANP_HUMAN;sp|O60318-2|GANP_HUMAN	MCM3AP	3	3.4	0	1804000	0	0	0	2488300	0	0	0	11566000	0	4710800	0	0	0	0
sp|O60333-2|KIF1B_HUMAN;tr|A0A087WWA3|A0A087WWA3_HUMAN;tr|Q4R9M9|Q4R9M9_HUMAN;sp|O60333|KIF1B_HUMAN;sp|O60333-4|KIF1B_HUMAN;sp|O60333-3|KIF1B_HUMAN	KIF1B	7	5.2	0	0	0	5357100	0	3755200	0	4876900	0	3078600	0	5340000	3614500	0	0	4065700
tr|A8K2R3|A8K2R3_HUMAN;sp|O60341|KDM1A_HUMAN;tr|R4GMQ1|R4GMQ1_HUMAN;sp|O60341-2|KDM1A_HUMAN;tr|R4GMP9|R4GMP9_HUMAN	KDM1A	16	29.7	213160000	142270000	219530000	208600000	167270000	110440000	220730000	156040000	224690000	162570000	161370000	199950000	165130000	93642000	146490000	84327000
sp|O60343-2|TBCD4_HUMAN;sp|O60343-3|TBCD4_HUMAN;sp|O60343|TBCD4_HUMAN;tr|A0A3B3IRT3|A0A3B3IRT3_HUMAN;tr|Q5JU47|Q5JU47_HUMAN;sp|O60343-4|TBCD4_HUMAN;sp|O60343-5|TBCD4_HUMAN	TBC1D4	4	6.1	0	228900	0	0	0	340510	0	4838800	0	0	0	2861300	3162800	0	0	0
sp|O60476|MA1A2_HUMAN;tr|H0Y7H1|H0Y7H1_HUMAN	MAN1A2	7	17.2	0	8389300	0	84344000	0	9023600	0	27072000	2122800	30641000	0	34800000	0	30040000	0	26473000
sp|O60488-2|ACSL4_HUMAN;sp|O60488|ACSL4_HUMAN;tr|D6RF95|D6RF95_HUMAN;tr|D6RDA8|D6RDA8_HUMAN;tr|D6RD96|D6RD96_HUMAN;tr|H0Y9A0|H0Y9A0_HUMAN	ACSL4	5	10.9	25685000	5595100	8395600	61776000	28655000	10184000	4916600	34048000	42046000	38948000	16663000	43955000	36743000	23119000	6271500	26740000
sp|O60493|SNX3_HUMAN;sp|O60493-4|SNX3_HUMAN;sp|O60493-2|SNX3_HUMAN;sp|O60493-3|SNX3_HUMAN	SNX3	5	29.6	96030000	1435900	95027000	4416900	85003000	1252200	91355000	2388000	60435000	0	65888000	0	64712000	730400	73249000	0
tr|X6R2W0|X6R2W0_HUMAN;tr|K7EIY4|K7EIY4_HUMAN;tr|Q5U8S2|Q5U8S2_HUMAN;sp|O60499|STX10_HUMAN;tr|K7EJ05|K7EJ05_HUMAN;tr|F6RTM7|F6RTM7_HUMAN;tr|K7EK75|K7EK75_HUMAN;tr|K7EPP9|K7EPP9_HUMAN;sp|O60499-2|STX10_HUMAN;tr|K7ELY2|K7ELY2_HUMAN	STX10	2	17.3	0	2542600	0	16402000	0	2779200	0	7517600	0	6239400	0	9107700	0	6631500	0	6531300
sp|O60502-4|OGA_HUMAN;sp|O60502|OGA_HUMAN;sp|O60502-3|OGA_HUMAN;sp|O60502-2|OGA_HUMAN	OGA	3	5.7	0	1382900	0	0	11015000	122610000	462050	0	3169100	281990000	0	0	8238800	0	5996600	376300
sp|O60506|HNRPQ_HUMAN;sp|O60506-2|HNRPQ_HUMAN;sp|O60506-3|HNRPQ_HUMAN;sp|O60506-4|HNRPQ_HUMAN;tr|B7Z645|B7Z645_HUMAN;sp|O60506-5|HNRPQ_HUMAN;tr|F6UXX1|F6UXX1_HUMAN	SYNCRIP	22	47.7	443160000	313930000	403340000	2111800000	185100000	613360000	241210000	1556000000	129790000	1576000000	130810000	1902200000	187820000	1879400000	204440000	1468200000
sp|O60508|PRP17_HUMAN;tr|Q5SRN1|Q5SRN1_HUMAN	CDC40	11	23.7	8264100	23978000	2407100	186800000	3693000	65126000	0	110280000	5036800	155630000	0	152500000	4490100	161640000	7864200	83535000
tr|G3V5V3|G3V5V3_HUMAN;sp|O60524-4|NEMF_HUMAN;sp|O60524-5|NEMF_HUMAN;sp|O60524-3|NEMF_HUMAN;sp|O60524|NEMF_HUMAN;tr|G3V4D9|G3V4D9_HUMAN;tr|G3V547|G3V547_HUMAN	NEMF	7	7.6	47283000	5041900	27151000	9654800	42552000	10318000	32743000	19147000	32382000	2847500	18544000	14379000	43836000	3529900	18213000	15086000
sp|O60547-2|GMDS_HUMAN;sp|O60547|GMDS_HUMAN	GMDS	3	9.1	0	3154700	0	2675500	1131500	1388900	4027900	1738200	9571500	3299500	9774200	6403300	16955000	637450	16713000	0
sp|O60551|NMT2_HUMAN;tr|Q5VUC6|Q5VUC6_HUMAN	NMT2	5	15.1	4541700	0	1699100	3816900	3275600	1306800	0	2014700	3369800	0	4734900	3525300	3824700	2589500	4648700	1275200
sp|O60563|CCNT1_HUMAN	CCNT1	4	10.2	3067900	24499000	0	59423000	7342900	27661000	0	33426000	19100000	44253000	0	2843000	25479000	28846000	4395400	27459000
sp|O60568|PLOD3_HUMAN;tr|H7C2V1|H7C2V1_HUMAN;tr|H7C2S8|H7C2S8_HUMAN;tr|H7C0B8|H7C0B8_HUMAN;tr|C9JIX5|C9JIX5_HUMAN;tr|C9JU11|C9JU11_HUMAN	PLOD3	18	35.1	115790000	62543000	164590000	73878000	171360000	32030000	232790000	34011000	280720000	55537000	223500000	47431000	153240000	54628000	281290000	25160000
tr|C9JEL3|C9JEL3_HUMAN;tr|B9A044|B9A044_HUMAN;sp|O60573-2|IF4E2_HUMAN;tr|B8ZZ50|B8ZZ50_HUMAN;sp|O60573|IF4E2_HUMAN;tr|B4E1E4|B4E1E4_HUMAN;tr|B9A023|B9A023_HUMAN;tr|B8ZZL3|B8ZZL3_HUMAN	EIF4E2	5	39.9	12382000	14910000	11561000	90204000	10486000	32341000	14561000	41262000	32103000	46258000	14016000	46573000	64108000	16657000	32965000	38710000
sp|O60610-2|DIAP1_HUMAN;tr|A0A140T8Z0|A0A140T8Z0_HUMAN;sp|O60610-3|DIAP1_HUMAN;tr|A0A0G2JH68|A0A0G2JH68_HUMAN;sp|O60610|DIAP1_HUMAN;tr|A0A2R8Y5N1|A0A2R8Y5N1_HUMAN;tr|B4E2I7|B4E2I7_HUMAN;tr|A0A2R8YEF8|A0A2R8YEF8_HUMAN;tr|H7C2W8|H7C2W8_HUMAN	DIAPH1	16	17	6654400	15143000	28080000	88499000	22492000	35818000	1491900	69652000	34791000	12154000	20024000	42936000	81463000	0	58674000	9004800
tr|A0A087X1G7|A0A087X1G7_HUMAN;sp|O60613|SEP15_HUMAN;tr|A0A0J9YX89|A0A0J9YX89_HUMAN;tr|A0A3B3IT39|A0A3B3IT39_HUMAN;tr|A0A087WXL0|A0A087WXL0_HUMAN;sp|O60613-2|SEP15_HUMAN;tr|A8MZD0|A8MZD0_HUMAN	SELENOF	3	24.4	8959400	2869400	14172000	3470600	6613300	2541700	9017600	2347500	10542000	1180600	4457000	2242000	9691100	0	6779600	0
sp|O60645|EXOC3_HUMAN;tr|D6RB59|D6RB59_HUMAN;tr|D6RBR9|D6RBR9_HUMAN	EXOC3	3	6	0	1500600	0	9718800	0	8000600	0	10393000	0	10982000	0	14628000	4431100	7525200	0	11453000
sp|O60664-4|PLIN3_HUMAN;sp|O60664-3|PLIN3_HUMAN;sp|O60664|PLIN3_HUMAN;tr|K7ERZ3|K7ERZ3_HUMAN;sp|O60664-2|PLIN3_HUMAN;tr|K7ER39|K7ER39_HUMAN;tr|K7EL96|K7EL96_HUMAN	PLIN3	6	26.3	34509000	4056500	31331000	1734500	49301000	1420800	56667000	4030600	24632000	0	11233000	0	54255000	0	34421000	8016100
sp|O60684|IMA7_HUMAN;tr|S4R3E5|S4R3E5_HUMAN;tr|Q5TFJ7|Q5TFJ7_HUMAN;sp|O15131|IMA6_HUMAN	KPNA6	4	8	6404500	8751200	2117300	40808000	1966900	10133000	1902300	21962000	4034500	9699800	6968200	10955000	11671000	1017200	4811400	13595000
sp|O60701-2|UGDH_HUMAN;sp|O60701|UGDH_HUMAN;sp|O60701-3|UGDH_HUMAN;tr|D6RHF4|D6RHF4_HUMAN;tr|E9PBD2|E9PBD2_HUMAN;tr|E7ER95|E7ER95_HUMAN;tr|E7ER83|E7ER83_HUMAN;tr|E7ETF4|E7ETF4_HUMAN;tr|E7EV97|E7EV97_HUMAN	UGDH	4	10.5	8361800	713640	8632000	6945800	11551000	2248300	7460400	8551800	8567500	1732900	11822000	0	29909000	3628100	20117000	1647300
sp|O60716-8|CTND1_HUMAN;sp|O60716-23|CTND1_HUMAN;sp|O60716-15|CTND1_HUMAN;sp|O60716-11|CTND1_HUMAN;sp|O60716-3|CTND1_HUMAN;sp|O60716-16|CTND1_HUMAN;sp|O60716-5|CTND1_HUMAN;sp|O60716-7|CTND1_HUMAN;sp|O60716-19|CTND1_HUMAN;sp|O60716-13|CTND1_HUMAN;sp|O60716-21|CTND1_HUMAN;sp|O60716-24|CTND1_HUMAN;sp|O60716-14|CTND1_HUMAN;sp|O60716|CTND1_HUMAN;sp|O60716-12|CTND1_HUMAN;sp|O60716-9|CTND1_HUMAN;sp|O607…	CTNND1	20	30	81641000	77890000	89766000	382580000	69280000	76683000	85884000	120870000	192860000	140770000	154030000	117160000	189830000	60867000	166930000	85106000
sp|O60739|EIF1B_HUMAN;tr|K7EQP2|K7EQP2_HUMAN	EIF1B	9	81.4	56336000	3200800	36136000	0	45648000	2039100	33135000	2380200	38358000	4480000	27067000	4579100	17875000	0	23850000	588260
sp|O60749|SNX2_HUMAN;sp|O60749-2|SNX2_HUMAN;tr|D6RC15|D6RC15_HUMAN	SNX2	9	17.7	97633000	1630200	103910000	13639000	158560000	1805500	117660000	18089000	104080000	4429000	100580000	20041000	119180000	0	80084000	2450700
sp|O60762|DPM1_HUMAN;tr|Q5QPK2|Q5QPK2_HUMAN;tr|H0Y368|H0Y368_HUMAN;tr|Q5QPJ9|Q5QPJ9_HUMAN	DPM1	5	27.7	14312000	36183000	0	217760000	10961000	52826000	0	93753000	33189000	137210000	5463400	166200000	457850	191150000	4719800	143620000
sp|O60763|USO1_HUMAN;sp|O60763-2|USO1_HUMAN	USO1	20	27	62663000	72764000	42099000	324290000	76637000	97214000	52784000	171950000	171920000	174380000	92833000	249190000	379060000	21449000	334310000	24192000
sp|O60783|RT14_HUMAN	MRPS14	2	18.8	0	14338000	0	75487000	0	32307000	0	25840000	0	143410000	0	133640000	4299000	85156000	2588100	77739000
sp|O60784|TOM1_HUMAN;sp|O60784-2|TOM1_HUMAN;sp|O60784-4|TOM1_HUMAN;tr|B0QY01|B0QY01_HUMAN;sp|O60784-3|TOM1_HUMAN;tr|V9GYF4|V9GYF4_HUMAN;tr|B0QY02|B0QY02_HUMAN;tr|Q6UW50|Q6UW50_HUMAN;tr|F8WB30|F8WB30_HUMAN;tr|F8WAW7|F8WAW7_HUMAN;tr|F8WE29|F8WE29_HUMAN;tr|F8WBB0|F8WBB0_HUMAN;tr|V9GZ68|V9GZ68_HUMAN;tr|H7BYN7|H7BYN7_HUMAN	TOM1	5	17.7	25907000	0	28647000	18647000	33735000	0	27416000	0	35371000	0	29516000	0	18259000	9441600	39189000	0
sp|O60826|CCD22_HUMAN	CCDC22	5	13.7	0	6362000	0	31539000	2300000	18144000	0	23699000	14057000	10014000	6237700	17165000	19979000	15167000	16129000	17652000
sp|O60828-2|PQBP1_HUMAN;sp|O60828|PQBP1_HUMAN;sp|O60828-5|PQBP1_HUMAN;sp|O60828-4|PQBP1_HUMAN;tr|A0A5H1ZRR1|A0A5H1ZRR1_HUMAN;sp|O60828-3|PQBP1_HUMAN;sp|O60828-7|PQBP1_HUMAN;sp|O60828-6|PQBP1_HUMAN;sp|O60828-10|PQBP1_HUMAN;sp|O60828-9|PQBP1_HUMAN;sp|O60828-8|PQBP1_HUMAN;tr|H7C053|H7C053_HUMAN	PQBP1	7	48.9	175020000	54696000	185540000	70648000	166610000	34393000	186210000	53967000	86170000	73976000	73200000	81605000	73129000	65623000	61812000	61407000
sp|O60831|PRAF2_HUMAN;tr|A6NP52|A6NP52_HUMAN	PRAF2	3	23	21429000	32630000	7069700	154170000	24740000	35378000	9931000	66763000	21173000	86448000	3886400	87394000	6455200	83319000	8000600	65823000
sp|O60832|DKC1_HUMAN;sp|O60832-2|DKC1_HUMAN;tr|H7C0M1|H7C0M1_HUMAN;tr|C9IYT0|C9IYT0_HUMAN;tr|H7C2Q9|H7C2Q9_HUMAN;tr|H7C2Q2|H7C2Q2_HUMAN;tr|H7BZF2|H7BZF2_HUMAN	DKC1	14	40.5	45349000	90379000	28376000	701110000	31997000	155260000	31635000	331650000	28914000	273220000	19359000	278640000	39724000	304950000	23930000	227620000
tr|Q8N5A0|Q8N5A0_HUMAN;tr|A0A087WUT6|A0A087WUT6_HUMAN;sp|O60841|IF2P_HUMAN	EIF5B	32	26	684860000	191940000	614770000	254540000	616020000	221170000	518440000	375540000	682470000	308750000	522790000	290760000	581250000	273320000	545480000	336970000
sp|O60869|EDF1_HUMAN;sp|O60869-2|EDF1_HUMAN;sp|O60869-3|EDF1_HUMAN	EDF1	4	25	329210000	9236600	280540000	8249200	245430000	4493200	277970000	4664000	247870000	1531600	247890000	9353000	242690000	6268600	238170000	3731400
sp|O60870|KIN17_HUMAN;sp|O60870-2|KIN17_HUMAN;tr|S4R357|S4R357_HUMAN	KIN	12	30	231920000	24870000	114040000	138260000	167150000	24992000	74733000	267850000	182700000	45120000	95328000	92212000	161970000	67814000	104890000	71294000
sp|O60884|DNJA2_HUMAN;tr|A0A087WT48|A0A087WT48_HUMAN;tr|I3L320|I3L320_HUMAN	DNAJA2	10	42.7	8950300	57280000	4054100	269210000	32617000	46932000	13929000	175440000	32391000	99640000	6083700	164600000	140170000	81863000	15857000	159060000
sp|O60885|BRD4_HUMAN;sp|O60885-2|BRD4_HUMAN;sp|O60885-3|BRD4_HUMAN;tr|M0QZD9|M0QZD9_HUMAN;tr|M0R0H4|M0R0H4_HUMAN;tr|M0QYW0|M0QYW0_HUMAN	BRD4	26	26.4	1114000000	294700000	916390000	523580000	804700000	100190000	677310000	215390000	1067600000	176630000	729710000	211700000	846850000	48758000	806100000	130340000
sp|O60888-3|CUTA_HUMAN;sp|O60888|CUTA_HUMAN;sp|O60888-2|CUTA_HUMAN	CUTA	2	26.3	9785700	0	5958600	0	10581000	1507700	5782700	0	0	0	6294800	0	14430000	0	6607600	0
tr|A0A2R8YFW3|A0A2R8YFW3_HUMAN;sp|O60907-2|TBL1X_HUMAN;sp|O60907|TBL1X_HUMAN;sp|Q9BQ87|TBL1Y_HUMAN	TBL1X	4	12.5	2083300	6452000	2770500	23965000	2743400	11620000	4096800	17765000	8201700	15044000	0	18210000	13551000	9245700	14121000	13784000
tr|E5RGS4|E5RGS4_HUMAN;sp|O60925|PFD1_HUMAN	PFDN1	5	51.3	49790000	6513700	42589000	24978000	110150000	11805000	109080000	13404000	64055000	16302000	29150000	16209000	70357000	19137000	91905000	15606000
sp|O60934|NBN_HUMAN;tr|A0A0C4DG07|A0A0C4DG07_HUMAN;tr|A0A087X1V5|A0A087X1V5_HUMAN;tr|E2QRP0|E2QRP0_HUMAN;tr|E5RGN7|E5RGN7_HUMAN;tr|E5RGR7|E5RGR7_HUMAN	NBN	18	33.4	107410000	149090000	155740000	481910000	60163000	171500000	98973000	251170000	143290000	228190000	180260000	209550000	159410000	226820000	245270000	154400000
tr|A0A075B7B5|A0A075B7B5_HUMAN;tr|B7ZM87|B7ZM87_HUMAN;sp|O75044|SRGP2_HUMAN;tr|Q5VZB4|Q5VZB4_HUMAN;sp|P0DJJ0|SRG2C_HUMAN;tr|A0A087X0L1|A0A087X0L1_HUMAN;sp|P0DMP2|SRG2B_HUMAN;tr|A0A286YEY3|A0A286YEY3_HUMAN	SRGAP2	4	9.6	9777300	4043600	8247300	13912000	9022900	1727500	11634000	1955500	15357000	0	7211600	6625000	21186000	0	2867800	0
sp|O75063|XYLK_HUMAN;tr|X6RH03|X6RH03_HUMAN	FAM20B	6	23.5	0	3766900	0	38427000	1330500	2393200	4881500	12487000	3512700	16207000	3506500	15404000	1620100	35741000	0	20089000
sp|O75083|WDR1_HUMAN;sp|O75083-3|WDR1_HUMAN;tr|D6RD66|D6RD66_HUMAN	WDR1	18	54.1	183620000	159780000	140830000	665340000	143680000	201810000	141290000	350170000	598990000	45969000	774290000	15481000	666150000	13883000	762540000	12023000
sp|O75116|ROCK2_HUMAN;tr|Q14DU5|Q14DU5_HUMAN;tr|D6REE7|D6REE7_HUMAN;tr|C9JFJ0|C9JFJ0_HUMAN	ROCK2	17	15.6	67416000	16500000	39615000	62519000	77301000	22854000	86803000	37785000	88034000	9532500	71163000	34351000	129640000	2516400	85288000	18398000
tr|E7ERI8|E7ERI8_HUMAN;tr|E7EW49|E7EW49_HUMAN;sp|O75122-3|CLAP2_HUMAN;tr|E3W994|E3W994_HUMAN;tr|J3KR49|J3KR49_HUMAN;sp|O75122|CLAP2_HUMAN;tr|A0A0U1RQI6|A0A0U1RQI6_HUMAN;sp|O75122-2|CLAP2_HUMAN;tr|B3KR06|B3KR06_HUMAN;tr|E7ENG2|E7ENG2_HUMAN;tr|H7C4I5|H7C4I5_HUMAN;tr|D6RBU8|D6RBU8_HUMAN;tr|C9J668|C9J668_HUMAN;tr|H7C4X8|H7C4X8_HUMAN;tr|H7C5M8|H7C5M8_HUMAN	CLASP2	10	9.9	3670800	20155000	2345700	91885000	2134600	20110000	1046800	44385000	2378300	29284000	5071100	40182000	36893000	50924000	9479800	28753000
sp|O75127|PTCD1_HUMAN	PTCD1	6	13.6	21311000	11922000	0	72652000	11580000	19933000	0	37724000	46726000	53055000	0	85172000	29858000	35263000	0	45900000
sp|O75131|CPNE3_HUMAN;tr|A0A087WYQ3|A0A087WYQ3_HUMAN;tr|E5RHZ0|E5RHZ0_HUMAN;tr|A0A087WUS8|A0A087WUS8_HUMAN;tr|A0A087WXR6|A0A087WXR6_HUMAN;tr|H0YB26|H0YB26_HUMAN;tr|E5RFT7|E5RFT7_HUMAN;sp|Q9HCH3-2|CPNE5_HUMAN;sp|Q8IYJ1|CPNE9_HUMAN;sp|Q96A23|CPNE4_HUMAN;sp|O95741|CPNE6_HUMAN;sp|Q9UBL6-2|CPNE7_HUMAN;sp|Q96A23-2|CPNE4_HUMAN;sp|Q9HCH3|CPNE5_HUMAN;sp|O95741-2|CPNE6_HUMAN;sp|Q9UBL6|CPNE7_HUMAN	CPNE3	13	35.2	498790000	16938000	425000000	19478000	553120000	19798000	619670000	31084000	529360000	24506000	475930000	8905000	597380000	12137000	565660000	30736000
sp|O75146|HIP1R_HUMAN;sp|O75146-2|HIP1R_HUMAN;tr|H0YH66|H0YH66_HUMAN	HIP1R	8	11.6	0	6428000	0	27759000	11594000	15673000	0	21611000	3769600	9141900	1356900	18942000	35383000	1180800	27788000	1407000
sp|O75147-2|OBSL1_HUMAN;sp|O75147-1|OBSL1_HUMAN;sp|O75147-4|OBSL1_HUMAN;tr|A6NN50|A6NN50_HUMAN;sp|O75147|OBSL1_HUMAN;tr|A8MSZ8|A8MSZ8_HUMAN	OBSL1	5	6.6	0	5926000	2621100	29462000	0	2019100	0	6349900	0	11625000	0	8589700	0	7039300	0	8800000
sp|O75150|BRE1B_HUMAN;tr|H3BP71|H3BP71_HUMAN;sp|O75150-4|BRE1B_HUMAN;sp|O75150-3|BRE1B_HUMAN;tr|A0A087WTK2|A0A087WTK2_HUMAN;tr|H3BQ99|H3BQ99_HUMAN;tr|H3BUL6|H3BUL6_HUMAN;tr|I3L332|I3L332_HUMAN;tr|H3BS50|H3BS50_HUMAN	RNF40	20	23.2	80909000	85785000	19274000	332550000	91160000	83646000	48784000	96939000	132820000	22310000	57719000	85495000	146680000	13722000	88710000	18635000
sp|O75152|ZC11A_HUMAN;tr|E9PQ61|E9PQ61_HUMAN;tr|E9PBY7|E9PBY7_HUMAN;tr|A0A1W2PPR9|A0A1W2PPR9_HUMAN;sp|A0A1B0GTU1|ZC11B_HUMAN;tr|A0A494C0C4|A0A494C0C4_HUMAN	ZC3H11A	14	28.9	59530000	98380000	4885700	386670000	12894000	164270000	0	312730000	44133000	328820000	0	314820000	40220000	319320000	3326200	233770000
tr|K7EIG1|K7EIG1_HUMAN;tr|I3L2B0|I3L2B0_HUMAN;sp|O75153|CLU_HUMAN;tr|A0A494C0R8|A0A494C0R8_HUMAN;tr|I3L4B5|I3L4B5_HUMAN	CLUH	9	11.9	3337900	11757000	894540	42119000	31110000	26704000	4873700	42851000	43929000	1555500	24045000	12848000	50181000	0	76720000	0
sp|O75165|DJC13_HUMAN;tr|A0A3B3IRM0|A0A3B3IRM0_HUMAN;tr|H0Y8Q2|H0Y8Q2_HUMAN	DNAJC13	16	11.3	8001700	20154000	0	138310000	0	41143000	0	89159000	0	62213000	1164900	89490000	3092200	83694000	11465000	74280000
sp|O75170-6|PP6R2_HUMAN;sp|O75170-2|PP6R2_HUMAN;sp|O75170-4|PP6R2_HUMAN;sp|O75170-3|PP6R2_HUMAN;sp|O75170-5|PP6R2_HUMAN;sp|O75170|PP6R2_HUMAN;tr|A0A0A0MSJ8|A0A0A0MSJ8_HUMAN;tr|T1ECW5|T1ECW5_HUMAN	PPP6R2	2	3.9	0	2742000	0	5704400	0	4537200	0	6354100	0	8437100	3551000	4396500	0	11149000	4781900	4529300
tr|B7Z6J7|B7Z6J7_HUMAN;sp|O75175|CNOT3_HUMAN;tr|A0A0G2JNJ7|A0A0G2JNJ7_HUMAN;tr|H7C148|H7C148_HUMAN;tr|H7C3F5|H7C3F5_HUMAN;tr|A0A2H2FJL5|A0A2H2FJL5_HUMAN;tr|A0A2R8Y6N5|A0A2R8Y6N5_HUMAN;tr|A0A2R8Y4W0|A0A2R8Y4W0_HUMAN;tr|A0A2R8Y7Z8|A0A2R8Y7Z8_HUMAN;tr|H0Y5X7|H0Y5X7_HUMAN	CNOT3	3	9.3	4606700	0	4976300	0	8668800	0	4108500	0	0	0	4112800	0	12888000	33498000	9318400	0
sp|O75177|CREST_HUMAN;tr|H0YDW4|H0YDW4_HUMAN;sp|O75177-4|CREST_HUMAN;sp|O75177-3|CREST_HUMAN;sp|O75177-2|CREST_HUMAN;sp|O75177-5|CREST_HUMAN	SS18L1	2	9.1	0	3542500	0	9628400	0	3418800	0	6690700	0	8835200	0	7790800	0	6984200	0	4851200
sp|O75179-6|ANR17_HUMAN;tr|H0YM23|H0YM23_HUMAN;sp|O75179-7|ANR17_HUMAN;sp|O75179-2|ANR17_HUMAN;sp|O75179|ANR17_HUMAN;sp|O75179-3|ANR17_HUMAN;sp|Q8IWZ3-5|ANKH1_HUMAN;sp|Q8IWZ3-2|ANKH1_HUMAN;sp|O75179-5|ANR17_HUMAN;tr|H0YLQ3|H0YLQ3_HUMAN;tr|A0A1W2PQ15|A0A1W2PQ15_HUMAN;sp|O75179-4|ANR17_HUMAN;tr|D6RHC4|D6RHC4_HUMAN;tr|H7C2F5|H7C2F5_HUMAN;sp|Q8IWZ3-3|ANKH1_HUMAN;tr|H3BLS9|H3BLS9_HUMAN	ANKRD17	6	3.4	26963000	32227000	4435200	92607000	16977000	38793000	7649200	63437000	25112000	48508000	691740	65273000	13851000	44756000	22778000	46802000
sp|O75182-2|SIN3B_HUMAN;sp|O75182|SIN3B_HUMAN;sp|O75182-3|SIN3B_HUMAN;tr|M0R271|M0R271_HUMAN;tr|M0QYC5|M0QYC5_HUMAN	SIN3B	10	15.5	1892500	15239000	0	82817000	0	13439000	0	23569000	4379200	27238000	0	50105000	11150000	26978000	1140400	18735000
sp|O75190-3|DNJB6_HUMAN;sp|O75190|DNJB6_HUMAN;tr|A0A0J9YX62|A0A0J9YX62_HUMAN;tr|E9PH18|E9PH18_HUMAN;tr|C9J2C4|C9J2C4_HUMAN;sp|O75190-2|DNJB6_HUMAN;sp|O75190-4|DNJB6_HUMAN;tr|C9JB42|C9JB42_HUMAN;tr|C9JDR7|C9JDR7_HUMAN;tr|C9JDX6|C9JDX6_HUMAN;tr|F8WCZ4|F8WCZ4_HUMAN;tr|C9J2P2|C9J2P2_HUMAN;sp|Q8WWF6|DNJB3_HUMAN	DNAJB6	3	13.2	0	10349000	1295000	37273000	5209300	3260500	0	23494000	0	28596000	887220	27184000	0	24152000	0	3670100
sp|O75208|COQ9_HUMAN;tr|H3BSJ5|H3BSJ5_HUMAN;tr|H3BRC0|H3BRC0_HUMAN;tr|H3BNT2|H3BNT2_HUMAN;tr|H3BPY0|H3BPY0_HUMAN;tr|H3BPW3|H3BPW3_HUMAN;sp|O75208-2|COQ9_HUMAN;tr|H3BVA5|H3BVA5_HUMAN	COQ9	6	32.7	43918000	16130000	75416000	15154000	73309000	12156000	81707000	6763600	154860000	36107000	94154000	30883000	116480000	18448000	100770000	16961000
sp|O75223|GGCT_HUMAN;sp|O75223-3|GGCT_HUMAN;sp|O75223-2|GGCT_HUMAN;tr|H7BZK5|H7BZK5_HUMAN;tr|B8ZZK2|B8ZZK2_HUMAN;sp|O75223-4|GGCT_HUMAN	GGCT	4	29.8	11521000	0	13371000	0	61279000	2035800	72998000	2103400	42601000	0	65080000	0	71584000	0	42103000	0
tr|F5H5N1|F5H5N1_HUMAN;sp|O75251-2|NDUS7_HUMAN;sp|O75251|NDUS7_HUMAN;tr|F5GXJ1|F5GXJ1_HUMAN;tr|A0A087WXF6|A0A087WXF6_HUMAN;tr|A0A087WTI3|A0A087WTI3_HUMAN	NDUFS7	2	9.9	0	1592300	0	78993000	565350	23392000	0	36749000	0	62579000	0	13048000	0	53050000	0	42832000
sp|O75306|NDUS2_HUMAN;sp|O75306-2|NDUS2_HUMAN	NDUFS2	10	36.3	27573000	41829000	13249000	167170000	34750000	97112000	23808000	94762000	57610000	173620000	27921000	209110000	61387000	110270000	20675000	137770000
tr|H7C0E5|H7C0E5_HUMAN;sp|O75312|ZPR1_HUMAN;tr|H7BZM7|H7BZM7_HUMAN;tr|H7C449|H7C449_HUMAN	ZPR1	7	27.5	33687000	0	22281000	0	33885000	0	27900000	2349100	21356000	0	27233000	0	24476000	0	35340000	1545900
sp|O75323|NIPS2_HUMAN;sp|O75323-2|NIPS2_HUMAN;tr|F8WBI5|F8WBI5_HUMAN;tr|H7C333|H7C333_HUMAN	NIPSNAP2	8	40.6	251630000	26319000	216180000	114370000	180210000	23076000	161530000	53322000	498820000	67605000	280080000	66247000	285290000	25129000	227030000	55454000
sp|O75330-4|HMMR_HUMAN;sp|O75330-2|HMMR_HUMAN;sp|O75330|HMMR_HUMAN;sp|O75330-3|HMMR_HUMAN;tr|E5RIH2|E5RIH2_HUMAN;tr|E5RI30|E5RI30_HUMAN	HMMR	5	9.7	15525000	3786800	9453600	3299200	9334400	2083000	6969700	0	15084000	997330	1912500	0	6552900	0	10675000	0
sp|O75340-2|PDCD6_HUMAN;sp|O75340|PDCD6_HUMAN;sp|O75340-3|PDCD6_HUMAN;tr|E7EPW6|E7EPW6_HUMAN;tr|H0Y9X3|H0Y9X3_HUMAN;tr|A0A024QZ42|A0A024QZ42_HUMAN	PDCD6	4	28	36460000	0	2574300	5507200	40552000	0	10840000	1905100	43700000	0	17945000	3945100	43915000	0	38317000	0
tr|E5RIW3|E5RIW3_HUMAN;sp|O75347|TBCA_HUMAN;tr|E5RJD8|E5RJD8_HUMAN;sp|O75347-2|TBCA_HUMAN;tr|E5RHG6|E5RHG6_HUMAN;tr|E5RIX8|E5RIX8_HUMAN;tr|A0A494C144|A0A494C144_HUMAN	TBCA	8	66.7	640170000	20792000	572600000	49267000	679340000	7291700	723270000	37119000	425040000	18146000	475820000	1094900	610450000	3614700	570920000	34888000
sp|O75348|VATG1_HUMAN	ATP6V1G1	4	46.6	168060000	6313300	164710000	45918000	114230000	3453500	97573000	20381000	151040000	2460200	85483000	18216000	58749000	35417000	35640000	39984000
sp|O75368|SH3L1_HUMAN	SH3BGRL	8	83.3	60881000	5538700	45847000	0	69723000	4219800	105450000	0	55516000	1108300	35912000	0	75552000	0	48307000	0
sp|O75369-8|FLNB_HUMAN	FLNB	61	35.2	1043300000	477430000	1046500000	1088800000	1090600000	398770000	1298400000	526120000	1285400000	347130000	1069200000	452700000	1315000000	134680000	1228800000	237040000
sp|O75376-2|NCOR1_HUMAN;sp|O75376|NCOR1_HUMAN;tr|A0A088AWL3|A0A088AWL3_HUMAN;tr|E7EVK1|E7EVK1_HUMAN;tr|E7EVU5|E7EVU5_HUMAN;tr|E7EW50|E7EW50_HUMAN;tr|J3KS51|J3KS51_HUMAN;sp|O75376-3|NCOR1_HUMAN;tr|J3KT44|J3KT44_HUMAN;tr|C9JAP0|C9JAP0_HUMAN	NCOR1	14	11	3752300	27890000	4232300	100340000	3448100	44790000	886340	77141000	19420000	56342000	5866500	74320000	59410000	24416000	26673000	39403000
sp|O75379-2|VAMP4_HUMAN;sp|O75379|VAMP4_HUMAN	VAMP4	2	14.3	0	0	0	0	12834000	0	0	0	22907000	0	0	0	0	0	0	2807700
sp|O75380|NDUS6_HUMAN;tr|D6RBT3|D6RBT3_HUMAN	NDUFS6	4	48.4	40328000	14470000	85697000	27821000	21419000	17798000	26716000	23913000	58623000	62143000	52772000	47106000	41421000	24497000	31853000	20703000
sp|O75381-2|PEX14_HUMAN;sp|O75381|PEX14_HUMAN	PEX14	7	38	11076000	12044000	10384000	177930000	17425000	50028000	12913000	70495000	15510000	127590000	17137000	138630000	12996000	153890000	5768500	102490000
sp|O75390|CISY_HUMAN;tr|B4DJV2|B4DJV2_HUMAN;tr|A0A0C4DGI3|A0A0C4DGI3_HUMAN;tr|H0YH82|H0YH82_HUMAN;tr|F8VRI6|F8VRI6_HUMAN;tr|F8VPA1|F8VPA1_HUMAN;tr|F8VR34|F8VR34_HUMAN;tr|F8VPF9|F8VPF9_HUMAN;tr|F8W1S4|F8W1S4_HUMAN;tr|F8VTT8|F8VTT8_HUMAN;tr|F8VRP1|F8VRP1_HUMAN;tr|F8VX68|F8VX68_HUMAN;tr|F8W4S1|F8W4S1_HUMAN;tr|F8VU34|F8VU34_HUMAN;tr|F8VWQ5|F8VWQ5_HUMAN;tr|H0YIC4|H0YIC4_HUMAN;tr|F8W0J2|F8W0J2_HUMAN;tr…	CS	11	35	3838900000	131500000	3238700000	557500000	3609700000	143780000	3371400000	291380000	5752700000	346290000	4684900000	433210000	4660900000	158500000	3031600000	276550000
sp|O75391|SPAG7_HUMAN;tr|I3L0X5|I3L0X5_HUMAN;tr|I3L4C3|I3L4C3_HUMAN	SPAG7	5	31.3	16192000	0	22434000	6961800	27031000	0	30756000	0	10690000	0	20223000	0	22816000	0	24191000	700340
sp|O75396|SC22B_HUMAN;tr|A0A087X1A9|A0A087X1A9_HUMAN	SEC22B	6	36.3	19077000	67070000	1064000	357080000	31404000	91464000	13722000	183230000	22230000	216280000	10112000	251740000	9512900	258540000	11849000	187840000
sp|O75400|PR40A_HUMAN;sp|O75400-2|PR40A_HUMAN;sp|O75400-3|PR40A_HUMAN;tr|F5H578|F5H578_HUMAN;tr|H0YG38|H0YG38_HUMAN;tr|H7C2N3|H7C2N3_HUMAN;sp|Q6NWY9-2|PR40B_HUMAN;sp|Q6NWY9-3|PR40B_HUMAN;sp|Q6NWY9|PR40B_HUMAN;tr|F8VU11|F8VU11_HUMAN	PRPF40A	27	38	633120000	829200000	345070000	2467800000	564680000	886500000	305020000	1298800000	648180000	1502900000	277630000	1864500000	659000000	985720000	530500000	1263600000
tr|E7ET87|E7ET87_HUMAN;sp|O75410-3|TACC1_HUMAN;sp|O75410-2|TACC1_HUMAN;sp|O75410|TACC1_HUMAN;sp|O75410-9|TACC1_HUMAN;sp|O75410-7|TACC1_HUMAN;tr|E7EVI4|E7EVI4_HUMAN;tr|Q4VXL8|Q4VXL8_HUMAN;sp|O95359-1|TACC2_HUMAN;tr|D6RAA5|D6RAA5_HUMAN;sp|O95359-6|TACC2_HUMAN;tr|H0Y9C3|H0Y9C3_HUMAN;sp|O75410-10|TACC1_HUMAN;tr|R4GMT7|R4GMT7_HUMAN;tr|Q4VXL4|Q4VXL4_HUMAN;sp|O95359-2|TACC2_HUMAN;tr|H0YAY0|H0YAY0_HUMAN;…	TACC1	2	3.9	0	4777200	1465000	19044000	4969000	0	0	8367600	5907600	12283000	0	5132300	4954300	9409900	0	3705800
tr|C9J9V6|C9J9V6_HUMAN;sp|O75414|NDK6_HUMAN;tr|A0A0C4DG91|A0A0C4DG91_HUMAN;tr|A0A2R8Y547|A0A2R8Y547_HUMAN;tr|A0A2R8Y7V2|A0A2R8Y7V2_HUMAN;sp|O75414-2|NDK6_HUMAN;tr|C9JQB1|C9JQB1_HUMAN;tr|C9J867|C9J867_HUMAN;tr|F2Z2J2|F2Z2J2_HUMAN;tr|C9J1J2|C9J1J2_HUMAN;sp|O75414-3|NDK6_HUMAN	NME6	4	40.8	63799000	4350500	37614000	25414000	66255000	0	33231000	14227000	90239000	14238000	45219000	23558000	71392000	10389000	23386000	15670000
sp|O75427|LRCH4_HUMAN;tr|H7C5D9|H7C5D9_HUMAN	LRCH4	2	6.7	0	0	0	10440000	0	2354400	0	3673200	0	547410	0	3283900	0	0	0	1961500
sp|O75436|VP26A_HUMAN;tr|S4R3Q6|S4R3Q6_HUMAN;sp|O75436-2|VP26A_HUMAN;tr|S4R2Y3|S4R2Y3_HUMAN	VPS26A	5	22.6	13142000	25851000	36352000	44762000	4854700	36610000	45333000	34278000	37669000	20112000	67548000	9327800	79607000	14179000	93631000	0
sp|O75438|NDUB1_HUMAN;sp|O75438-2|NDUB1_HUMAN	NDUFB1	4	70.7	0	0	0	52933000	0	3727900	0	0	0	38983000	0	22639000	0	10491000	0	5676600
sp|O75439|MPPB_HUMAN;tr|G3V0E4|G3V0E4_HUMAN;tr|F8WAZ6|F8WAZ6_HUMAN;tr|F8WEA6|F8WEA6_HUMAN;tr|F8WBE1|F8WBE1_HUMAN	PMPCB	14	40.1	583940000	65806000	61430000	510500000	565350000	51445000	92479000	275080000	861080000	99477000	174290000	440190000	548980000	25455000	111950000	201330000
sp|O75446|SAP30_HUMAN	SAP30	2	9.5	5413200	25926000	0	112730000	4481900	23367000	0	47717000	7350700	40166000	0	56183000	9776500	22352000	10597000	21720000
sp|O75448-2|MED24_HUMAN;sp|O75448|MED24_HUMAN;tr|F5GY88|F5GY88_HUMAN;tr|A0A0B4J1W0|A0A0B4J1W0_HUMAN;tr|B4DDR8|B4DDR8_HUMAN;tr|F5H5K2|F5H5K2_HUMAN;tr|B9TX62|B9TX62_HUMAN;tr|E9PFL1|E9PFL1_HUMAN;tr|J3KTL3|J3KTL3_HUMAN;tr|J3KSU0|J3KSU0_HUMAN;tr|F5H2D6|F5H2D6_HUMAN	MED24	10	17.6	502780	11353000	0	81982000	13618000	14382000	2366900	38282000	14728000	36812000	1612400	46020000	19167000	17606000	1416000	28450000
sp|O75475|PSIP1_HUMAN;sp|O75475-3|PSIP1_HUMAN	PSIP1	24	46.8	2785300000	253120000	2330100000	956520000	1712500000	336980000	1421100000	974830000	2017600000	790760000	1622500000	1175100000	1453100000	669540000	1039900000	852300000
sp|O75477|ERLN1_HUMAN;tr|B0QZ43|B0QZ43_HUMAN	ERLIN1	8	31	0	5084300	0	111280000	0	21531000	2322200	45016000	6047700	58133000	1041000	84745000	2321800	66821000	3741300	49954000
tr|A0A024R0Y4|A0A024R0Y4_HUMAN;sp|O75478|TAD2A_HUMAN;tr|A0A087WTV5|A0A087WTV5_HUMAN;tr|A0A087WWR4|A0A087WWR4_HUMAN;sp|O75478-2|TAD2A_HUMAN;tr|A0A0J9YXZ4|A0A0J9YXZ4_HUMAN;tr|A0A087WU71|A0A087WU71_HUMAN	TADA2A	6	20.5	0	12628000	0	36837000	6803400	12677000	0	17141000	11389000	23908000	0	29300000	11809000	17218000	1554700	9939200
sp|O75486|SUPT3_HUMAN;sp|O75486-4|SUPT3_HUMAN	SUPT3H	2	9.8	0	3084000	0	21865000	0	4276600	0	11143000	0	16561000	0	20960000	0	13722000	606850	12047000
sp|O75489|NDUS3_HUMAN;sp|O75489-2|NDUS3_HUMAN;tr|E9PS48|E9PS48_HUMAN;tr|E9PKL8|E9PKL8_HUMAN;tr|G3V194|G3V194_HUMAN	NDUFS3	11	50.8	39720000	67223000	22962000	287630000	73423000	87712000	41852000	134250000	101060000	168370000	43196000	250330000	77078000	173730000	29451000	158560000
sp|O75494-6|SRS10_HUMAN;sp|O75494-3|SRS10_HUMAN;sp|O75494-5|SRS10_HUMAN;tr|Q5JRI1|Q5JRI1_HUMAN;sp|O75494-4|SRS10_HUMAN;sp|O75494-2|SRS10_HUMAN;sp|O75494|SRS10_HUMAN;tr|Q6IQ42|Q6IQ42_HUMAN	SRSF10	7	47.3	5235900	78233000	0	576330000	7362300	131100000	3440900	305960000	722520	341460000	0	473380000	7899500	314900000	0	302960000
tr|H7C608|H7C608_HUMAN;tr|E2QRF9|E2QRF9_HUMAN;sp|O75496|GEMI_HUMAN;tr|C9K0U5|C9K0U5_HUMAN	GMNN	2	36.3	7107100	0	10055000	0	8481900	0	8042700	0	12167000	0	7060900	0	9054600	0	6756800	0
tr|A0A1B0GWI2|A0A1B0GWI2_HUMAN;sp|O75503|CLN5_HUMAN;tr|A0A024R644|A0A024R644_HUMAN	CLN5	4	13.8	65070000	1499200	48979000	0	28652000	0	49884000	0	60907000	0	58050000	0	56512000	0	54668000	0
sp|O75506|HSBP1_HUMAN	HSBP1	4	72.4	93033000	8081700	75258000	26902000	79070000	3613800	86380000	14687000	74923000	13901000	58632000	12242000	72266000	12678000	43772000	9013800
sp|O75521-2|ECI2_HUMAN;tr|A0A0C4DGA2|A0A0C4DGA2_HUMAN;sp|O75521|ECI2_HUMAN;tr|F8WAW4|F8WAW4_HUMAN;tr|F1LLU7|F1LLU7_HUMAN;tr|C9JB63|C9JB63_HUMAN;tr|F8W6J1|F8W6J1_HUMAN	ECI2	6	25.9	149650000	13101000	140550000	10379000	196970000	2566300	215350000	8155200	326580000	6602500	285100000	32992000	250170000	9242200	242060000	5777100
sp|O75525-2|KHDR3_HUMAN;sp|O75525|KHDR3_HUMAN;tr|E5RG12|E5RG12_HUMAN;tr|H0YAQ1|H0YAQ1_HUMAN;tr|H0YAQ3|H0YAQ3_HUMAN;tr|E5RJZ9|E5RJZ9_HUMAN	KHDRBS3	3	11.8	18937000	12585000	20197000	44459000	0	11801000	0	27158000	2729900	34686000	0	33288000	7650100	31524000	0	24549000
sp|O75528|TADA3_HUMAN;sp|O75528-2|TADA3_HUMAN	TADA3	9	35.9	15440000	56931000	7357300	177130000	2864100	60046000	4273900	81696000	9829200	138010000	5926200	130620000	29156000	97943000	5171200	114880000
sp|O75529|TAF5L_HUMAN;sp|O75529-2|TAF5L_HUMAN	TAF5L	6	15.4	731010	18385000	0	96947000	1019000	27587000	0	39791000	0	81463000	0	79795000	0	54318000	0	49304000
sp|O75530-3|EED_HUMAN;sp|O75530|EED_HUMAN;sp|O75530-2|EED_HUMAN;tr|A0A5F9ZI63|A0A5F9ZI63_HUMAN;tr|H0YEL4|H0YEL4_HUMAN;tr|E9PJK2|E9PJK2_HUMAN;tr|E9PMU3|E9PMU3_HUMAN	EED	3	8	14044000	9062000	13373000	25651000	6858100	8187100	12915000	21898000	7420600	12604000	9297100	12102000	9071600	13878000	7984700	13894000
sp|O75531|BAF_HUMAN	BANF1	2	37.1	53286000	2079900	40246000	23233000	58088000	10790000	60983000	19423000	38786000	32695000	27477000	34635000	34299000	17836000	2131600	13678000
sp|O75533|SF3B1_HUMAN;tr|H7C341|H7C341_HUMAN;sp|O75533-2|SF3B1_HUMAN;tr|B4DGZ4|B4DGZ4_HUMAN;tr|A0A494C1M2|A0A494C1M2_HUMAN;tr|F8WC19|F8WC19_HUMAN	SF3B1	43	50.5	253890000	1296200000	32946000	4884800000	485340000	1709800000	154360000	2653800000	497790000	2832700000	72990000	3190600000	638020000	3010800000	304760000	2890400000
sp|O75534-2|CSDE1_HUMAN;sp|O75534|CSDE1_HUMAN;tr|E9PLT0|E9PLT0_HUMAN;sp|O75534-3|CSDE1_HUMAN;sp|O75534-4|CSDE1_HUMAN;tr|E9PNG3|E9PNG3_HUMAN;tr|E9PJK7|E9PJK7_HUMAN;tr|E9PKN4|E9PKN4_HUMAN;tr|E9PLD4|E9PLD4_HUMAN	CSDE1	17	29.9	669070000	90857000	688430000	295160000	474320000	87378000	537140000	192500000	425350000	149120000	451510000	171720000	611900000	163530000	495900000	126010000
sp|O75554-2|WBP4_HUMAN;sp|O75554|WBP4_HUMAN	WBP4	3	16.3	27470000	2982000	17550000	43761000	7314900	1686500	20748000	0	7395700	0	13714000	0	15452000	2777000	7905900	2017200
sp|O75569-3|PRKRA_HUMAN;sp|O75569-2|PRKRA_HUMAN;sp|O75569|PRKRA_HUMAN;tr|F8WEG8|F8WEG8_HUMAN;tr|G5E9Q4|G5E9Q4_HUMAN;tr|C9JMM3|C9JMM3_HUMAN	PRKRA	3	18.8	0	0	0	31205000	0	9750400	0	25314000	8654700	22060000	0	23677000	6170900	31774000	1778100	17862000
tr|A0A087WZ41|A0A087WZ41_HUMAN;tr|X6RFD4|X6RFD4_HUMAN;sp|O75570|RF1M_HUMAN;sp|O75570-2|RF1M_HUMAN	MTRF1	2	16.1	8246200	0	5754200	0	4590700	0	4265200	0	12518000	0	6939900	0	5431600	0	3500800	0
sp|O75586-3|MED6_HUMAN;sp|O75586|MED6_HUMAN;tr|G3V4A5|G3V4A5_HUMAN;tr|A0A087WYL7|A0A087WYL7_HUMAN;sp|O75586-2|MED6_HUMAN	MED6	2	15.5	2070900	3665000	0	4677900	3913400	5076600	2816500	0	0	7236800	0	0	3265000	0	0	0
tr|A0A499FJI4|A0A499FJI4_HUMAN;sp|O75592-2|MYCB2_HUMAN;sp|O75592|MYCB2_HUMAN;tr|H7C3U4|H7C3U4_HUMAN;tr|A0A0C4DGY7|A0A0C4DGY7_HUMAN	MYCBP2	21	6.8	2502900	13451000	582020	161430000	0	56695000	0	78037000	2485800	195250000	0	134950000	0	160420000	2065500	135880000
sp|O75600|KBL_HUMAN;sp|O75600-2|KBL_HUMAN;tr|F2Z340|F2Z340_HUMAN;tr|C9IZC9|C9IZC9_HUMAN;tr|H7BZ75|H7BZ75_HUMAN	GCAT	3	12.4	0	9219000	0	34539000	3882800	15296000	2577200	31109000	12530000	36404000	0	40809000	19577000	12670000	0	31218000
sp|O75607|NPM3_HUMAN	NPM3	8	59	486380000	163230000	534010000	583410000	351090000	190680000	328820000	452200000	380710000	430960000	141170000	465900000	344230000	308180000	318260000	323220000
sp|O75608|LYPA1_HUMAN;tr|B4DP64|B4DP64_HUMAN;tr|E5RGR0|E5RGR0_HUMAN;sp|O75608-2|LYPA1_HUMAN;tr|A0A087X1K9|A0A087X1K9_HUMAN;tr|E5RJ48|E5RJ48_HUMAN;tr|E5RI35|E5RI35_HUMAN	LYPLA1	6	53.9	187290000	8050900	176190000	17400000	217960000	8280200	210320000	6365500	217230000	10513000	192680000	16969000	193550000	6591700	142350000	12330000
sp|O75616|ERAL1_HUMAN;tr|J3QSB2|J3QSB2_HUMAN;sp|O75616-2|ERAL1_HUMAN;tr|J3QRV9|J3QRV9_HUMAN;tr|K7EQJ8|K7EQJ8_HUMAN;tr|J3QT61|J3QT61_HUMAN	ERAL1	7	26.8	18784000	9173500	0	61841000	18614000	18662000	0	35110000	80018000	23980000	0	89640000	30230000	30805000	957610	38887000
sp|O75643|U520_HUMAN;tr|A0A494C1A5|A0A494C1A5_HUMAN;sp|O75643-2|U520_HUMAN;tr|B4E0P5|B4E0P5_HUMAN	SNRNP200	75	47.5	69865000	1796900000	5758900	8792600000	206490000	2397200000	27592000	4124000000	260010000	5020400000	57072000	5069300000	264920000	5102800000	543010000	4420400000
tr|A0A2R8Y4R7|A0A2R8Y4R7_HUMAN;tr|A0A2R8Y6L6|A0A2R8Y6L6_HUMAN;sp|O75648-2|MTU1_HUMAN;sp|O75648|MTU1_HUMAN;tr|Q2PPL5|Q2PPL5_HUMAN;tr|A0A2R8YDK3|A0A2R8YDK3_HUMAN;tr|B4DZN5|B4DZN5_HUMAN;sp|O75648-5|MTU1_HUMAN;tr|A0A2R8YFQ3|A0A2R8YFQ3_HUMAN;sp|O75648-3|MTU1_HUMAN;sp|O75648-4|MTU1_HUMAN	TRMU	3	11.8	0	9305100	2416200	24319000	0	16714000	0	22120000	13930000	20322000	4822400	36083000	11757000	10545000	0	21579000
sp|O75663|TIPRL_HUMAN;sp|O75663-2|TIPRL_HUMAN	TIPRL	7	40.4	81784000	2579000	68345000	0	116070000	4925700	104210000	2025500	81171000	0	94633000	0	156130000	0	120280000	3271100
tr|I3NI44|I3NI44_HUMAN;sp|O75674-2|TM1L1_HUMAN;sp|O75674-3|TM1L1_HUMAN;tr|J3KQU4|J3KQU4_HUMAN;tr|I3L4I4|I3L4I4_HUMAN;sp|O75674|TM1L1_HUMAN;tr|I3L1G1|I3L1G1_HUMAN	TOM1L1	2	14.7	4683400	0	6387300	0	5917400	0	7566000	0	0	0	8969800	0	0	0	7207500	0
sp|O75683|SURF6_HUMAN	SURF6	8	20.8	1307100	0	1281200	117220000	0	30469000	0	94947000	0	100390000	0	88505000	11464000	82031000	0	56665000
sp|O75688|PPM1B_HUMAN;sp|O75688-3|PPM1B_HUMAN;tr|B8ZZF0|B8ZZF0_HUMAN;sp|O75688-5|PPM1B_HUMAN;tr|C9JIR6|C9JIR6_HUMAN;sp|O75688-4|PPM1B_HUMAN;sp|O75688-2|PPM1B_HUMAN	PPM1B	2	5.8	0	0	1429000	4557300	0	0	7364500	0	0	0	3017400	0	3977300	0	4885200	0
sp|O75691|UTP20_HUMAN	UTP20	29	14.8	1748700	94531000	0	325110000	0	62348000	0	78812000	2394800	32066000	1387500	48987000	3572100	17224000	865630	12357000
sp|O75694|NU155_HUMAN;sp|O75694-2|NU155_HUMAN;tr|E9PF10|E9PF10_HUMAN;tr|D6RA13|D6RA13_HUMAN	NUP155	24	27.4	219800000	238430000	250940000	603790000	339380000	223550000	407080000	329180000	324390000	298610000	240460000	254100000	418390000	142880000	405960000	192970000
sp|O75717|WDHD1_HUMAN;sp|O75717-2|WDHD1_HUMAN;tr|C9JYB3|C9JYB3_HUMAN;tr|H3BSQ1|H3BSQ1_HUMAN	WDHD1	17	24.2	4985800	54062000	1504600	271700000	7003900	92077000	4845900	115680000	119300000	66967000	69588000	145770000	224790000	34339000	191590000	59912000
tr|C9JP16|C9JP16_HUMAN;sp|O75718|CRTAP_HUMAN	CRTAP	6	19	1387900	54396000	0	204020000	5214600	59586000	0	88842000	16342000	95548000	3431900	90151000	32390000	51793000	18585000	59611000
sp|O75787|RENR_HUMAN;tr|A0A1B0GVW0|A0A1B0GVW0_HUMAN;tr|A0A1B0GUT7|A0A1B0GUT7_HUMAN;sp|O75787-2|RENR_HUMAN;tr|A0A1B0GTU8|A0A1B0GTU8_HUMAN;tr|A0A1B0GTB0|A0A1B0GTB0_HUMAN;tr|B7Z413|B7Z413_HUMAN;tr|A0A1C7CYW4|A0A1C7CYW4_HUMAN;tr|A0A1B0GVB9|A0A1B0GVB9_HUMAN;tr|A0A1B0GVC7|A0A1B0GVC7_HUMAN;tr|A0A1B0GWJ8|A0A1B0GWJ8_HUMAN;tr|H7C3E1|H7C3E1_HUMAN;tr|B7Z1I9|B7Z1I9_HUMAN;tr|A0A1B0GU12|A0A1B0GU12_HUMAN;tr|H7C2…	ATP6AP2	5	19.4	6787300	6975100	0	55938000	7455400	8267700	0	15099000	3060500	24861000	0	28089000	0	35016000	0	20776000
tr|X6RF82|X6RF82_HUMAN;tr|X6RA30|X6RA30_HUMAN;sp|O75794|CD123_HUMAN;tr|X6RKY7|X6RKY7_HUMAN	CDC123	3	19.7	15698000	2194000	1731900	10598000	11130000	2602400	1695100	8768300	14350000	2279800	1363200	7244000	27369000	2955700	4695000	7353100
tr|C9JYM0|C9JYM0_HUMAN;sp|O75817|POP7_HUMAN	POP7	3	32.1	13325000	6329500	54814000	43047000	7829000	7392800	9221500	13082000	10846000	8748000	8400300	22435000	11084000	15095000	5961100	8928800
sp|O75818-2|RPP40_HUMAN;sp|O75818|RPP40_HUMAN;tr|A0A087X1N3|A0A087X1N3_HUMAN;tr|X6RLL4|X6RLL4_HUMAN;tr|F8WC38|F8WC38_HUMAN	RPP40	8	37.4	144150000	2117000	147560000	0	102580000	1649900	147470000	6006600	73087000	3236500	97881000	0	19980000	14332000	41330000	14842000
tr|K7ER90|K7ER90_HUMAN;tr|K7EL20|K7EL20_HUMAN;sp|O75821|EIF3G_HUMAN;tr|K7ENA8|K7ENA8_HUMAN;tr|K7EL60|K7EL60_HUMAN;tr|K7ENH0|K7ENH0_HUMAN;tr|K7EP16|K7EP16_HUMAN	EIF3G	7	43.6	122340000	376060000	199730000	725480000	196450000	519570000	242680000	502450000	228050000	619750000	167310000	724870000	382050000	474410000	351910000	386820000
sp|O75822|EIF3J_HUMAN;sp|O75822-3|EIF3J_HUMAN;sp|O75822-2|EIF3J_HUMAN;tr|H0YGJ7|H0YGJ7_HUMAN;tr|H0YLP3|H0YLP3_HUMAN	EIF3J	11	47.3	479430000	86247000	365750000	185870000	355660000	93579000	380990000	119900000	435570000	129920000	383920000	156910000	457300000	95938000	348650000	94045000
sp|O75828|CBR3_HUMAN	CBR3	5	23.5	59357000	1510700	48270000	0	53707000	1661500	61657000	3952100	50773000	0	37511000	0	52193000	1525300	39708000	0
tr|B1AJY5|B1AJY5_HUMAN;sp|O75832|PSD10_HUMAN;tr|B1AJY7|B1AJY7_HUMAN;tr|B1AJY6|B1AJY6_HUMAN;sp|O75832-2|PSD10_HUMAN	PSMD10	3	29.7	17467000	8759800	15297000	19774000	23008000	21480000	18905000	26862000	16693000	14006000	9389500	15965000	27098000	60621000	24427000	87872000
sp|O75844|FACE1_HUMAN	ZMPSTE24	8	20.8	102030000	35971000	2661000	338250000	24131000	157270000	1910700	261660000	2844400	299680000	2560400	349070000	7381700	335190000	7949500	174440000
sp|O75874|IDHC_HUMAN;tr|C9J4N6|C9J4N6_HUMAN;tr|C9JJE5|C9JJE5_HUMAN;tr|C9JLU6|C9JLU6_HUMAN	IDH1	6	16.2	26977000	0	36741000	12326000	49866000	11875000	12176000	42557000	76036000	5800200	52423000	13420000	83469000	2513300	48098000	18677000
tr|D6REA0|D6REA0_HUMAN;sp|O75879|GATB_HUMAN;tr|D6RDU9|D6RDU9_HUMAN;tr|H0Y9W6|H0Y9W6_HUMAN;tr|H0Y8G7|H0Y8G7_HUMAN;tr|H0Y9F2|H0Y9F2_HUMAN;tr|B4E0P2|B4E0P2_HUMAN	GATB	10	33.9	93354000	15470000	0	99165000	82585000	15098000	1828900	71221000	222970000	28475000	0	225780000	151030000	0	0	88707000
sp|O75909|CCNK_HUMAN;sp|O75909-4|CCNK_HUMAN;tr|G3V2Q3|G3V2Q3_HUMAN;sp|O75909-2|CCNK_HUMAN;sp|O75909-1|CCNK_HUMAN;tr|G3V5E1|G3V5E1_HUMAN;tr|G3V235|G3V235_HUMAN	CCNK	6	15.9	87479000	18331000	125110000	52514000	61258000	18534000	107070000	21073000	106840000	13290000	111080000	12728000	50156000	76386000	35266000	83091000
sp|O75915|PRAF3_HUMAN;tr|F8WF90|F8WF90_HUMAN;tr|C9JQU6|C9JQU6_HUMAN;tr|F8WF33|F8WF33_HUMAN	ARL6IP5	3	20.2	56670000	75888000	12342000	251790000	91035000	85945000	17315000	156020000	114230000	180320000	23026000	251100000	73253000	146590000	44542000	173610000
sp|O75934|SPF27_HUMAN	BCAS2	8	58.7	121690000	219630000	81189000	784930000	102760000	257230000	107920000	350570000	74094000	330490000	65586000	583360000	65912000	410260000	78229000	305930000
sp|O75935|DCTN3_HUMAN;sp|O75935-3|DCTN3_HUMAN;tr|X6RCK5|X6RCK5_HUMAN;tr|X6RLR1|X6RLR1_HUMAN;tr|X6RA56|X6RA56_HUMAN;sp|O75935-2|DCTN3_HUMAN;tr|A0A0A0MRV8|A0A0A0MRV8_HUMAN	DCTN3	7	46.8	70076000	10520000	92555000	23073000	56336000	12657000	78458000	11834000	31466000	69060000	22135000	71447000	32406000	30230000	38859000	13074000
sp|O75937|DNJC8_HUMAN;tr|S4R3J5|S4R3J5_HUMAN	DNAJC8	10	36	995260000	33774000	1223400000	68288000	964270000	34551000	927360000	43448000	893920000	39115000	804170000	33323000	779070000	88131000	769460000	172180000
sp|O75940|SPF30_HUMAN	SMNDC1	6	28.6	374640000	25864000	402620000	36977000	263120000	28017000	285150000	48278000	283590000	28558000	251500000	50193000	137230000	106660000	52878000	166150000
sp|O75947|ATP5H_HUMAN;sp|O75947-2|ATP5H_HUMAN;tr|F5H608|F5H608_HUMAN	ATP5PD	5	40.4	37000000	80677000	172060000	138860000	25168000	59330000	87822000	52045000	0	274840000	64635000	185880000	0	173960000	8837800	105400000
sp|O75955|FLOT1_HUMAN;tr|A2AB10|A2AB10_HUMAN;sp|O75955-2|FLOT1_HUMAN;tr|A0A140T9R1|A0A140T9R1_HUMAN;tr|A0A140T9X0|A0A140T9X0_HUMAN;tr|A2AB12|A2AB12_HUMAN;tr|A2AB09|A2AB09_HUMAN;tr|A2AB13|A2AB13_HUMAN;tr|A0A0G2JJQ6|A0A0G2JJQ6_HUMAN;tr|A0A140T9C3|A0A140T9C3_HUMAN;tr|A0A140T959|A0A140T959_HUMAN;tr|A0A140T9B1|A0A140T9B1_HUMAN;tr|A0A140T957|A0A140T957_HUMAN;tr|A0A140T910|A0A140T910_HUMAN;tr|A2AB11|A2A…	FLOT1	8	26.5	0	16449000	846650	97460000	0	31833000	0	53719000	0	28731000	0	80406000	5117200	74642000	9355500	71289000
sp|O75970-5|MPDZ_HUMAN;sp|O75970-3|MPDZ_HUMAN;sp|O75970-2|MPDZ_HUMAN;sp|O75970|MPDZ_HUMAN;tr|F5H1U9|F5H1U9_HUMAN;tr|B7ZB24|B7ZB24_HUMAN;tr|A0A075B6R8|A0A075B6R8_HUMAN;tr|F5H8D6|F5H8D6_HUMAN	MPDZ	7	8	766300	3889100	0	22800000	2330800	9228700	0	11167000	5523200	17877000	1529500	25022000	7739100	6733400	3491100	5089200
sp|O75976|CBPD_HUMAN;sp|O75976-2|CBPD_HUMAN;tr|J3QRJ9|J3QRJ9_HUMAN;tr|J3QQJ4|J3QQJ4_HUMAN	CPD	17	16.4	46543000	51788000	34124000	202620000	54623000	44384000	32921000	64638000	14267000	131900000	10181000	145750000	2606500	138290000	3426900	112210000
sp|O76003|GLRX3_HUMAN	GLRX3	10	40.6	139330000	4274600	98680000	3435600	182980000	5271400	152550000	7321100	116160000	4529200	82224000	6248500	130290000	6726300	115190000	1772100
tr|J3QSV6|J3QSV6_HUMAN;sp|O76021|RL1D1_HUMAN;tr|I3L3C4|I3L3C4_HUMAN;sp|O76021-2|RL1D1_HUMAN;tr|I3L3U9|I3L3U9_HUMAN;tr|I3L234|I3L234_HUMAN	RSL1D1	13	33.7	8277900	46190000	4359300	969040000	5443200	180410000	2507000	503580000	6448600	492230000	4906300	381260000	2930100	580580000	28946000	442370000
sp|O76024|WFS1_HUMAN;tr|H0Y9G5|H0Y9G5_HUMAN	WFS1	5	11.1	2793300	8862100	2576000	45368000	3928400	21397000	2699400	22282000	3880500	40321000	1769600	33131000	3212100	38184000	3120300	34659000
sp|O76031|CLPX_HUMAN;tr|H0YM48|H0YM48_HUMAN;tr|H0YK07|H0YK07_HUMAN	CLPX	19	39	310230000	97992000	1315700	616720000	288950000	133470000	12060000	365500000	728490000	274180000	12236000	881310000	483520000	76142000	17578000	508910000
sp|O76071|CIAO1_HUMAN	CIAO1	4	23	41174000	6561500	41638000	0	33212000	9839200	42465000	2771200	35576000	0	23913000	0	25082000	0	37405000	0
sp|O76080|ZFAN5_HUMAN;tr|Q5QPB1|Q5QPB1_HUMAN	ZFAND5	3	27.2	9974500	0	8325000	0	5613800	0	5808000	0	6042600	0	5065500	0	5568000	0	7660700	0
sp|O76094|SRP72_HUMAN;sp|O76094-2|SRP72_HUMAN;tr|D6RDY6|D6RDY6_HUMAN;tr|R4GNC1|R4GNC1_HUMAN	SRP72	20	39.5	48675000	239430000	74605000	950670000	136500000	870800000	75569000	565450000	283180000	589640000	158170000	672350000	386280000	400250000	229430000	467810000
sp|O94760|DDAH1_HUMAN;sp|O94760-2|DDAH1_HUMAN;tr|B4DYP1|B4DYP1_HUMAN	DDAH1	5	29.8	75297000	2171600	62404000	7691500	84507000	1906300	88139000	14160000	80832000	0	87407000	0	90147000	0	60401000	0
sp|O94762-4|RECQ5_HUMAN;sp|O94762|RECQ5_HUMAN;sp|O94762-2|RECQ5_HUMAN;sp|O94762-3|RECQ5_HUMAN;tr|J3KTQ2|J3KTQ2_HUMAN;tr|J3KS37|J3KS37_HUMAN;tr|J3KRM6|J3KRM6_HUMAN;tr|J3KSL7|J3KSL7_HUMAN;tr|J3KSV9|J3KSV9_HUMAN	RECQL5	7	12	6567000	1131700	0	24936000	12997000	2425600	0	3076400	12333000	2425800	8180100	12758000	2733000	16244000	5145600	4800900
sp|O94766-2|B3GA3_HUMAN;tr|G3V150|G3V150_HUMAN;sp|O94766|B3GA3_HUMAN;tr|E9PNA1|E9PNA1_HUMAN	B3GAT3	3	18.4	3366400	3431600	0	47713000	0	5589200	0	7254000	0	7358900	0	21828000	0	11371000	0	9576600
sp|O94776|MTA2_HUMAN;sp|O94776-2|MTA2_HUMAN	MTA2	17	38.9	83839000	252370000	41568000	813830000	189950000	285100000	130080000	429660000	270520000	380570000	65852000	445340000	358840000	326510000	180170000	330000000
sp|O94782|UBP1_HUMAN;tr|C9JWX4|C9JWX4_HUMAN;tr|C9JC88|C9JC88_HUMAN	USP1	8	13.4	9789100	11392000	0	38228000	9234400	12486000	3235200	24638000	17644000	1067800	0	10659000	25692000	4190100	0	3170400
sp|O94788-2|AL1A2_HUMAN;sp|O94788|AL1A2_HUMAN;sp|O94788-4|AL1A2_HUMAN;tr|H0YMG7|H0YMG7_HUMAN;sp|O94788-3|AL1A2_HUMAN;tr|E9PF31|E9PF31_HUMAN	ALDH1A2	3	10.4	5333000	0	4582300	0	8428500	0	7830500	0	6143400	0	3681000	0	9127200	0	7582600	0
sp|O94804|STK10_HUMAN	STK10	2	2.5	3396600	0	0	0	636330	0	1510900	5505500	0	0	4025400	0	0	0	0	0
sp|O94805|ACL6B_HUMAN	ACTL6B	4	13.1	0	0	0	0	0	0	0	0	0	0	0	0	0	0	0	0
tr|A0A087WYV5|A0A087WYV5_HUMAN;sp|O94813-3|SLIT2_HUMAN;sp|O94813-2|SLIT2_HUMAN;sp|O94813|SLIT2_HUMAN;tr|X6R3P0|X6R3P0_HUMAN;tr|E9PCX4|E9PCX4_HUMAN;tr|H0Y9Z6|H0Y9Z6_HUMAN;tr|F5H0U4|F5H0U4_HUMAN	SLIT2	10	10.1	2431700	25758000	2277300	168440000	4000300	44645000	0	68121000	0	95828000	7205500	92417000	1725600	61129000	3976700	27813000
sp|O94822|LTN1_HUMAN;sp|O94822-3|LTN1_HUMAN;tr|H7BYG8|H7BYG8_HUMAN;tr|S4R3T2|S4R3T2_HUMAN;sp|O94822-2|LTN1_HUMAN	LTN1	5	3.3	19280000	1591500	9118200	5530900	17973000	3933700	10483000	7915900	15505000	7941500	13722000	11684000	16817000	6471900	9767100	15346000
sp|O94826|TOM70_HUMAN	TOMM70	12	30.4	23214000	44593000	34738000	326470000	55361000	140150000	36919000	235690000	18354000	226220000	24934000	230030000	3484100	138260000	2380100	109650000
tr|K7EIG7|K7EIG7_HUMAN;tr|J3QRN6|J3QRN6_HUMAN;sp|O94832|MYO1D_HUMAN;tr|J3KRL0|J3KRL0_HUMAN	MYO1D	4	6.9	0	6842800	0	43468000	0	5210500	0	13158000	0	12610000	0	14144000	0	21189000	0	20595000
sp|O94842-3|TOX4_HUMAN;sp|O94842-2|TOX4_HUMAN;sp|O94842|TOX4_HUMAN;tr|C9J919|C9J919_HUMAN;tr|C9JNL1|C9JNL1_HUMAN	TOX4	6	15.5	63737000	65561000	46791000	140060000	56186000	62791000	35057000	103990000	93123000	99482000	51366000	106740000	119160000	57995000	70575000	73675000
sp|O94864|ST65G_HUMAN;sp|O94864-2|ST65G_HUMAN;sp|O94864-4|ST65G_HUMAN	SUPT7L	5	21.7	0	12640000	1948400	67889000	2372700	12659000	1587700	25076000	1309600	33163000	0	40391000	3401400	33322000	1317100	33882000
sp|O94874|UFL1_HUMAN;sp|O94874-2|UFL1_HUMAN	UFL1	20	34.3	28206000	78802000	2117100	508180000	52391000	139140000	5853700	257840000	50338000	364180000	15740000	378390000	32953000	404260000	20374000	305690000
sp|O94888|UBXN7_HUMAN;tr|C9JAT7|C9JAT7_HUMAN;tr|F8WB69|F8WB69_HUMAN;tr|C9JD50|C9JD50_HUMAN;tr|H7BYF4|H7BYF4_HUMAN	UBXN7	8	30.5	41038000	0	58573000	0	64956000	0	62103000	0	34453000	0	32714000	0	51508000	0	51372000	0
tr|E5RG77|E5RG77_HUMAN;sp|O94903|PLPHP_HUMAN;tr|H0YBG2|H0YBG2_HUMAN;tr|E5RFX7|E5RFX7_HUMAN;tr|E5RFZ4|E5RFZ4_HUMAN	PLPBP	3	27.6	32764000	0	39630000	0	19189000	0	16656000	0	32507000	0	43244000	0	15457000	0	45849000	0
tr|E5RHW4|E5RHW4_HUMAN;sp|O94905|ERLN2_HUMAN;tr|E5RJ09|E5RJ09_HUMAN;sp|O94905-2|ERLN2_HUMAN;sp|O94905-3|ERLN2_HUMAN	ERLIN2	11	37.9	0	39690000	0	450030000	0	116200000	811770	200940000	0	283760000	0	333610000	0	345540000	5557200	230120000
sp|O94906|PRP6_HUMAN;sp|O94906-2|PRP6_HUMAN	PRPF6	37	49.7	56824000	533620000	4983700	2369900000	52360000	689540000	6341400	1018000000	188300000	1368900000	4559400	1372700000	57696000	1587700000	4576800	1153200000
sp|O94913|PCF11_HUMAN;tr|E9PKN0|E9PKN0_HUMAN;tr|E9PQ01|E9PQ01_HUMAN;tr|E9PQF9|E9PQF9_HUMAN;tr|E9PNY7|E9PNY7_HUMAN	PCF11	17	15	10524000	27469000	2283300	117980000	11265000	30432000	7158900	76291000	94458000	39320000	30865000	90934000	93044000	86287000	64449000	26585000
sp|O94915|FRYL_HUMAN;tr|F2Z2S2|F2Z2S2_HUMAN;tr|A0A286YEZ9|A0A286YEZ9_HUMAN;tr|A0A2C9F2R7|A0A2C9F2R7_HUMAN;sp|O94915-2|FRYL_HUMAN;tr|D6RJI4|D6RJI4_HUMAN;tr|H0Y9X0|H0Y9X0_HUMAN	FRYL	4	2.1	0	1676300	0	23785000	0	10701000	0	14908000	0	9377200	1932200	16327000	0	15372000	0	4863100
tr|H0YNP1|H0YNP1_HUMAN;sp|O94923|GLCE_HUMAN	GLCE	2	5.4	0	0	0	28222000	0	3868000	0	8302400	0	9332200	0	9393900	0	6534000	0	4612700
sp|O94925|GLSK_HUMAN;sp|O94925-3|GLSK_HUMAN;tr|H7BZD1|H7BZD1_HUMAN;tr|C9JIJ6|C9JIJ6_HUMAN;sp|O94925-2|GLSK_HUMAN;tr|B7Z509|B7Z509_HUMAN;tr|H7C201|H7C201_HUMAN;tr|B8ZZC5|B8ZZC5_HUMAN;tr|B8ZZA8|B8ZZA8_HUMAN	GLS	12	25.4	175450000	28842000	13334000	190640000	181160000	27620000	78024000	119210000	434180000	33963000	160140000	181170000	273640000	8836500	110100000	72216000
sp|O94927|HAUS5_HUMAN;tr|K7EQ61|K7EQ61_HUMAN	HAUS5	4	11.7	0	0	0	0	0	11532000	0	0	0	0	0	0	9821500	0	3680300	0
tr|K7EQ54|K7EQ54_HUMAN;tr|A0A0C4DFL8|A0A0C4DFL8_HUMAN;sp|O94953|KDM4B_HUMAN;tr|F5GX28|F5GX28_HUMAN	KDM4B	2	5.6	0	0	0	22085000	3216000	5506200	0	12837000	3449700	7965500	0	11064000	4971700	2530500	0	11597000
sp|O94966-7|UBP19_HUMAN;sp|O94966-6|UBP19_HUMAN;sp|O94966-5|UBP19_HUMAN;sp|O94966-4|UBP19_HUMAN;sp|O94966-3|UBP19_HUMAN;sp|O94966|UBP19_HUMAN;tr|E7ESU0|E7ESU0_HUMAN;tr|A0A0A0MR08|A0A0A0MR08_HUMAN;sp|O94966-2|UBP19_HUMAN;tr|A0A590UK03|A0A590UK03_HUMAN	USP19	6	11.6	14325000	3355600	6267500	20410000	25182000	5909000	10251000	11120000	7455100	20704000	2967000	2223600	11162000	9880900	6990200	5261000
sp|O94973|AP2A2_HUMAN;sp|O94973-2|AP2A2_HUMAN;tr|A0A0G2JS82|A0A0G2JS82_HUMAN;sp|O94973-3|AP2A2_HUMAN;tr|A0A0G2JQM1|A0A0G2JQM1_HUMAN;tr|E9PR62|E9PR62_HUMAN;tr|A0A0G2JRF9|A0A0G2JRF9_HUMAN;tr|A0A0G2JQA4|A0A0G2JQA4_HUMAN;tr|E9PNC4|E9PNC4_HUMAN;tr|A0A0G2JRS3|A0A0G2JRS3_HUMAN;tr|E9PQP4|E9PQP4_HUMAN;tr|A0A0G2JS17|A0A0G2JS17_HUMAN;tr|A0A0G2JQT9|A0A0G2JQT9_HUMAN;tr|H0YDE9|H0YDE9_HUMAN;tr|H0YEG0|H0YEG0_HUM…	AP2A2	23	34.3	173490000	316890000	52042000	1163300000	333940000	316160000	107320000	573470000	243620000	514930000	93850000	613770000	162600000	461210000	351990000	419940000
tr|D6REX3|D6REX3_HUMAN;sp|O94979-8|SC31A_HUMAN;sp|O94979|SC31A_HUMAN;sp|O94979-2|SC31A_HUMAN;sp|O94979-9|SC31A_HUMAN;sp|O94979-4|SC31A_HUMAN;sp|O94979-10|SC31A_HUMAN;sp|O94979-3|SC31A_HUMAN;sp|O94979-6|SC31A_HUMAN;tr|H7BXG7|H7BXG7_HUMAN;sp|O94979-7|SC31A_HUMAN;tr|D6RHZ5|D6RHZ5_HUMAN;sp|O94979-5|SC31A_HUMAN;tr|H0YAB3|H0YAB3_HUMAN;tr|H0Y8W8|H0Y8W8_HUMAN;tr|H0Y8V7|H0Y8V7_HUMAN;tr|H0YAF5|H0YAF5_HUMAN…	SEC31A	10	12.1	18601000	15240000	12435000	68707000	45674000	26784000	40931000	46616000	52996000	15924000	24003000	24882000	90157000	3782000	56388000	11990000
sp|O94992|HEXI1_HUMAN;sp|Q96MH2|HEXI2_HUMAN	HEXIM1	6	34.8	168330000	0	96024000	13257000	93217000	1415100	94511000	4930500	72378000	3263200	88341000	12746000	80608000	14614000	71378000	18213000
sp|O95059|RPP14_HUMAN	RPP14	2	29	21116000	1844200	11579000	9324600	18876000	0	11031000	4383800	14397000	1280900	8029300	3441600	3541100	2258400	2622800	3735500
tr|H0YMP3|H0YMP3_HUMAN;tr|H1UBN3|H1UBN3_HUMAN;sp|O95067|CCNB2_HUMAN	CCNB2	2	11.1	6544400	4017300	0	33445000	5106000	7492700	0	15026000	10784000	15552000	0	10121000	15717000	4010000	0	17408000
sp|O95104-2|SCAF4_HUMAN;sp|O95104|SCAF4_HUMAN;sp|O95104-3|SCAF4_HUMAN	SCAF4	13	18.1	446040000	138220000	305230000	488360000	379920000	109740000	293100000	234560000	357940000	152110000	219240000	287910000	422320000	141950000	300090000	233240000
sp|O95140|MFN2_HUMAN;tr|B7Z3H8|B7Z3H8_HUMAN;sp|O95140-2|MFN2_HUMAN	MFN2	3	4.5	4064700	0	0	8249100	0	0	0	2612600	0	8838800	0	0	0	4621900	0	0
sp|O95155-2|UBE4B_HUMAN;sp|O95155|UBE4B_HUMAN;sp|O95155-4|UBE4B_HUMAN	UBE4B	2	3.4	0	0	0	0	0	0	0	0	0	0	0	3766900	3671400	0	0	0
sp|O95163|ELP1_HUMAN;tr|F5H2T0|F5H2T0_HUMAN;tr|H0YDF3|H0YDF3_HUMAN	ELP1	4	5.6	0	2374800	0	16925000	0	11787000	0	15404000	4684600	4467400	0	13743000	13911000	3286200	7516000	11224000
sp|O95169-3|NDUB8_HUMAN;sp|O95169|NDUB8_HUMAN;tr|E9PQ68|E9PQ68_HUMAN;sp|O95169-2|NDUB8_HUMAN	NDUFB8	2	17.4	0	1439500	0	15193000	0	0	0	8119900	0	31355000	0	37754000	0	4335900	0	10506000
sp|O95182|NDUA7_HUMAN	NDUFA7	3	31	30805000	3183700	21958000	20579000	17552000	5627600	16749000	3776200	15229000	42121000	21040000	30261000	12936000	19599000	18072000	18456000
sp|O95197-3|RTN3_HUMAN;sp|O95197-4|RTN3_HUMAN;sp|O95197-7|RTN3_HUMAN;sp|O95197-2|RTN3_HUMAN;sp|O95197|RTN3_HUMAN;tr|F5H617|F5H617_HUMAN;sp|O95197-5|RTN3_HUMAN;tr|B7Z4M1|B7Z4M1_HUMAN;tr|F5H891|F5H891_HUMAN;tr|F5GWG7|F5GWG7_HUMAN;sp|O95197-6|RTN3_HUMAN	RTN3	3	24.6	65995000	32057000	11978000	141870000	61113000	38475000	11981000	40612000	35093000	79627000	10447000	79863000	16809000	49731000	6247800	44647000
sp|O95202|LETM1_HUMAN;sp|O95202-2|LETM1_HUMAN;sp|O95202-3|LETM1_HUMAN	LETM1	14	29.8	191610000	137410000	34282000	544560000	222070000	163970000	72449000	326420000	262910000	283040000	31046000	418720000	108720000	169650000	30204000	186630000
tr|F6PQP6|F6PQP6_HUMAN;tr|E9PBC1|E9PBC1_HUMAN;sp|O95208-2|EPN2_HUMAN;sp|O95208|EPN2_HUMAN;sp|O95208-5|EPN2_HUMAN;sp|O95208-3|EPN2_HUMAN;tr|J3KSF8|J3KSF8_HUMAN;tr|J3KTF6|J3KTF6_HUMAN;tr|J3KSA6|J3KSA6_HUMAN;tr|J3KSC7|J3KSC7_HUMAN;tr|J3QLN2|J3QLN2_HUMAN;tr|I3L2B2|I3L2B2_HUMAN	EPN2	3	9.8	4354400	2033400	0	6817000	0	3192000	0	2995000	0	0	0	3476300	0	3370200	0	0
sp|O95218-2|ZRAB2_HUMAN;sp|O95218|ZRAB2_HUMAN	ZRANB2	16	43.8	85119000	31393000	128680000	16654000	104100000	41170000	131720000	23125000	135010000	12263000	187260000	8081500	109770000	14817000	114030000	8758600
sp|O95219|SNX4_HUMAN;sp|O95219-2|SNX4_HUMAN;tr|F8WDD4|F8WDD4_HUMAN	SNX4	9	31.6	46403000	15829000	30023000	100120000	42974000	23458000	39914000	63475000	48128000	86868000	44166000	81206000	81061000	93616000	60558000	67020000
sp|O95232|LC7L3_HUMAN;tr|J3KPP4|J3KPP4_HUMAN;tr|D6RDI2|D6RDI2_HUMAN;tr|D6RHH0|D6RHH0_HUMAN;tr|U3KQT3|U3KQT3_HUMAN;tr|C9JL41|C9JL41_HUMAN;sp|O95232-2|LC7L3_HUMAN;tr|H0YBV7|H0YBV7_HUMAN;tr|H0YAR4|H0YAR4_HUMAN;tr|H7C5U7|H7C5U7_HUMAN;tr|E7EN55|E7EN55_HUMAN;tr|H0YA81|H0YA81_HUMAN	LUC7L3	14	31	385950000	75173000	95659000	579670000	304520000	88194000	98282000	308960000	361210000	126310000	82890000	421540000	406940000	103150000	134130000	302020000
sp|O95235|KI20A_HUMAN;sp|O95235-2|KI20A_HUMAN;tr|D6RBN1|D6RBN1_HUMAN	KIF20A	6	14	11018000	14191000	15257000	79272000	0	0	2477200	34230000	21522000	9945600	2385200	14862000	22360000	3436200	19802000	17358000
sp|O95239|KIF4A_HUMAN;sp|O95239-2|KIF4A_HUMAN;sp|Q2VIQ3|KIF4B_HUMAN;tr|Q5JRK0|Q5JRK0_HUMAN;tr|H0Y718|H0Y718_HUMAN;sp|Q9Y496|KIF3A_HUMAN;tr|J3KPF9|J3KPF9_HUMAN;tr|A0A087X011|A0A087X011_HUMAN;tr|E9PES4|E9PES4_HUMAN	KIF4A	27	33.7	172890000	167140000	8622300	382980000	174640000	113630000	32765000	267550000	167430000	92046000	8412300	232810000	176650000	54166000	18777000	178350000
sp|O95248|MTMR5_HUMAN;sp|O95248-5|MTMR5_HUMAN;sp|O95248-4|MTMR5_HUMAN;tr|H0Y5W8|H0Y5W8_HUMAN	SBF1	3	3.1	1852500	0	0	15588000	0	8950400	0	6499300	0	13278000	0	3219100	0	8461900	0	9119900
tr|B4DQA8|B4DQA8_HUMAN;tr|Q96QI9|Q96QI9_HUMAN;sp|O95249-2|GOSR1_HUMAN;tr|K7EJC8|K7EJC8_HUMAN;tr|E9PCW1|E9PCW1_HUMAN;sp|O95249|GOSR1_HUMAN;tr|G5E9T8|G5E9T8_HUMAN	GOSR1	2	21.8	0	4514000	10532000	43746000	9034300	6199800	13866000	12594000	12870000	14338000	526380	23366000	8392500	11520000	624900	13371000
sp|O95251-2|KAT7_HUMAN;sp|O95251-4|KAT7_HUMAN;sp|O95251|KAT7_HUMAN	KAT7	3	7.4	0	1495600	0	11364000	1443400	2493500	0	6960300	0	3825300	809240	8516400	1925900	4921500	0	6593100
sp|O95292|VAPB_HUMAN;tr|E5RK64|E5RK64_HUMAN;sp|O95292-2|VAPB_HUMAN	VAPB	7	39.5	11517000	59030000	9415500	454030000	10975000	107960000	10338000	210910000	10540000	285510000	14870000	310350000	5288500	307240000	11024000	193070000
sp|O95295|SNAPN_HUMAN	SNAPIN	2	26.5	28903000	6125700	60553000	21126000	40253000	2724900	74467000	10699000	51035000	3976500	61645000	6379600	53375000	0	53564000	6052600
tr|A0A087WXC5|A0A087WXC5_HUMAN;sp|O95299|NDUAA_HUMAN;tr|E7ESZ7|E7ESZ7_HUMAN;sp|O95299-2|NDUAA_HUMAN;tr|C9J6X0|C9J6X0_HUMAN;tr|H7C2W5|H7C2W5_HUMAN;tr|H7C1Y7|H7C1Y7_HUMAN;tr|H7C2X4|H7C2X4_HUMAN;tr|Q8N1B9|Q8N1B9_HUMAN	NDUFA10	5	21.7	17360000	8096900	0	22534000	7184700	4238000	5253300	11408000	23072000	15421000	4875600	30641000	9244000	22525000	7775600	24892000
sp|O95336|6PGL_HUMAN;tr|M0R261|M0R261_HUMAN;tr|M0R1L2|M0R1L2_HUMAN;tr|M0R0U3|M0R0U3_HUMAN	PGLS	5	38	40291000	0	43958000	0	52400000	0	53879000	0	47163000	0	64053000	2216800	32826000	0	33331000	0
sp|O95340|PAPS2_HUMAN;sp|O95340-2|PAPS2_HUMAN	PAPSS2	2	6.8	3679200	0	0	0	3988500	0	0	0	1257700	0	0	0	4706600	0	0	943330
sp|O95347-2|SMC2_HUMAN;sp|O95347|SMC2_HUMAN;tr|A0A0C4DGE5|A0A0C4DGE5_HUMAN;tr|Q5T821|Q5T821_HUMAN	SMC2	17	19.4	12805000	70741000	7700700	296330000	55224000	133140000	15744000	231540000	90268000	116360000	27002000	311890000	235760000	77667000	67342000	187010000
sp|O95363|SYFM_HUMAN;tr|A0A3B3ITR6|A0A3B3ITR6_HUMAN;tr|Q5JRF7|Q5JRF7_HUMAN	FARS2	2	6	5607400	2137900	0	0	12052000	6213600	6968900	5346800	21315000	10907000	14114000	11540000	0	7486200	6566400	5686200
sp|O95365|ZBT7A_HUMAN	ZBTB7A	4	14.2	0	5911600	0	9600200	1083600	1165400	0	9936500	1238000	1607300	0	10312000	8935700	0	0	7783300
sp|O95373|IPO7_HUMAN;tr|E9PLB2|E9PLB2_HUMAN	IPO7	16	30.2	95194000	126630000	4282700	462880000	198150000	176240000	26447000	359450000	137450000	208710000	5860900	281690000	308870000	146200000	145250000	254490000
sp|O95376|ARI2_HUMAN	ARIH2	3	8.1	5526700	0	5265000	0	8742800	0	5882900	0	1979600	0	6199500	0	12385000	0	12943000	0
sp|O95391|SLU7_HUMAN;tr|A0A0C4DGD2|A0A0C4DGD2_HUMAN;tr|E5RGM7|E5RGM7_HUMAN;tr|E5RK41|E5RK41_HUMAN	SLU7	8	25.1	16774000	31684000	0	183630000	8847300	58860000	0	105270000	20212000	91035000	0	118230000	31180000	62975000	6405300	79761000
tr|A0A087WT27|A0A087WT27_HUMAN;tr|A0A494C1Q4|A0A494C1Q4_HUMAN;tr|J3KN95|J3KN95_HUMAN;tr|A0A494C1E2|A0A494C1E2_HUMAN;tr|A0A494C0G1|A0A494C0G1_HUMAN;sp|O95394|AGM1_HUMAN;tr|H0Y987|H0Y987_HUMAN;sp|O95394-3|AGM1_HUMAN;sp|O95394-4|AGM1_HUMAN;tr|H0Y8I3|H0Y8I3_HUMAN;tr|D6RCQ8|D6RCQ8_HUMAN;tr|D6RF77|D6RF77_HUMAN;tr|D6RIS6|D6RIS6_HUMAN;tr|A0A494C163|A0A494C163_HUMAN;tr|A0A494C099|A0A494C099_HUMAN	PGM3	3	6.4	1860600	4038600	0	16818000	2090600	10565000	0	14973000	7724600	7751400	1063500	9321200	20078000	2723900	19718000	3619700
sp|O95400|CD2B2_HUMAN	CD2BP2	11	54.3	120920000	116180000	224060000	195960000	98867000	145960000	232570000	78637000	45681000	338270000	87641000	336570000	20605000	339740000	43962000	304010000
sp|O95405|ZFYV9_HUMAN;sp|O95405-2|ZFYV9_HUMAN;sp|O95405-3|ZFYV9_HUMAN	ZFYVE9	4	5.6	10929000	918170	3485600	2257100	0	0	3054500	6547300	12956000	4283000	6628900	0	9236400	1864600	3166600	0
sp|O95409|ZIC2_HUMAN	ZIC2	3	7.5	18907000	11597000	15252000	99259000	7037500	13351000	11407000	31392000	12293000	50531000	11099000	56973000	14459000	35038000	8609300	39433000
sp|O95429|BAG4_HUMAN;sp|O95429-2|BAG4_HUMAN;tr|H0YBT1|H0YBT1_HUMAN	BAG4	6	28	0	4084900	20124000	28385000	7553700	4933100	44352000	0	1997600	25402000	7743700	0	31705000	0	26504000	0
sp|O95433|AHSA1_HUMAN;sp|O95433-2|AHSA1_HUMAN;tr|G3V438|G3V438_HUMAN;tr|H0YJG7|H0YJG7_HUMAN;tr|H0YJ63|H0YJ63_HUMAN;tr|H0YJU2|H0YJU2_HUMAN;tr|G3V3W9|G3V3W9_HUMAN	AHSA1	7	23.7	86020000	9135000	88986000	82953000	88551000	62535000	79267000	111810000	105680000	10230000	99469000	17659000	208330000	8090300	170150000	7071800
sp|O95453-2|PARN_HUMAN;sp|O95453|PARN_HUMAN;sp|O95453-3|PARN_HUMAN;tr|A0A494C0W0|A0A494C0W0_HUMAN;tr|A0A494C0K5|A0A494C0K5_HUMAN;tr|A0A494C1N1|A0A494C1N1_HUMAN;tr|A0A494C0Q2|A0A494C0Q2_HUMAN;tr|A0A494C1K5|A0A494C1K5_HUMAN;tr|A0A494C0P9|A0A494C0P9_HUMAN;tr|A0A494BZW7|A0A494BZW7_HUMAN;tr|A0A494BZU6|A0A494BZU6_HUMAN;tr|A0A494C1G3|A0A494C1G3_HUMAN;tr|A0A494C156|A0A494C156_HUMAN;tr|A0A494C0Q6|A0A494C0…	PARN	12	26.6	112540000	16687000	63523000	48866000	77745000	15060000	55403000	28128000	70014000	7795400	46580000	27149000	69628000	33969000	38025000	29238000
sp|O95456|PSMG1_HUMAN;sp|O95456-2|PSMG1_HUMAN;tr|F8WBH7|F8WBH7_HUMAN	PSMG1	3	11.5	22001000	1115500	9104500	0	24764000	0	13943000	0	12996000	0	17548000	0	15917000	0	24916000	0
sp|O95470|SGPL1_HUMAN;tr|H0Y3V8|H0Y3V8_HUMAN;tr|H7BXL7|H7BXL7_HUMAN	SGPL1	11	24.6	1574200	16135000	19470000	102110000	9300800	41539000	20721000	105630000	1177300	102270000	17463000	80803000	5210400	42984000	0	37367000
sp|O95478|NSA2_HUMAN	NSA2	3	14.6	0	0	0	10840000	0	2252800	0	0	0	0	0	7172400	0	8633200	0	4613200
sp|O95486|SC24A_HUMAN;sp|O95486-2|SC24A_HUMAN	SEC24A	2	2	992900	1328500	1610500	8889900	3584200	1442500	1845400	5296600	4205400	2329400	1037800	5036800	5133700	3589200	1226400	2486900
sp|O95487-2|SC24B_HUMAN;sp|O95487|SC24B_HUMAN;sp|O95487-3|SC24B_HUMAN	SEC24B	8	10.9	4284300	14700000	3855600	28939000	2300400	12089000	10004000	12479000	20173000	12759000	7152600	20604000	38185000	15120000	25504000	8921000
sp|O95490-3|AGRL2_HUMAN;sp|O95490-4|AGRL2_HUMAN;tr|H0Y5C0|H0Y5C0_HUMAN;tr|B1ALU1|B1ALU1_HUMAN;sp|O95490-2|AGRL2_HUMAN;sp|O95490-5|AGRL2_HUMAN;tr|B1ALU3|B1ALU3_HUMAN;sp|O95490|AGRL2_HUMAN;sp|O95490-7|AGRL2_HUMAN;sp|O95490-6|AGRL2_HUMAN	ADGRL2	2	3.4	5777400	1637600	0	15445000	6368800	2628900	0	2380900	0	2498000	0	0	0	3167900	0	3400800
sp|O95551-3|TYDP2_HUMAN;sp|O95551|TYDP2_HUMAN;sp|O95551-2|TYDP2_HUMAN;tr|X6R5A3|X6R5A3_HUMAN	TDP2	3	11.3	16269000	602870	9414600	3332000	11937000	0	17569000	1626600	10265000	0	17571000	0	12701000	657570	10114000	1390100
sp|O95571|ETHE1_HUMAN;tr|M0QXB5|M0QXB5_HUMAN	ETHE1	4	22.4	22537000	0	41202000	4141200	27839000	0	25348000	0	75477000	3320400	42301000	0	44910000	0	29060000	0
sp|O95573|ACSL3_HUMAN;tr|F5H062|F5H062_HUMAN;tr|F5GWH2|F5GWH2_HUMAN;tr|C9JC11|C9JC11_HUMAN	ACSL3	12	26.2	19386000	71277000	773290	287300000	37780000	80581000	4116700	115810000	57320000	213310000	8835900	192880000	66169000	156880000	13064000	130600000
sp|O95602|RPA1_HUMAN;tr|B9ZVN9|B9ZVN9_HUMAN	POLR1A	45	42.1	73872000	438960000	9835100	1256200000	82282000	396380000	10042000	635490000	48849000	888720000	15535000	930950000	146560000	674490000	32715000	630970000
sp|O95613|PCNT_HUMAN;sp|O95613-2|PCNT_HUMAN	PCNT	4	1.7	0	0	0	15015000	0	5373800	0	11007000	0	10470000	0	2938300	3694400	6634500	0	6320500
sp|O95619|YETS4_HUMAN;tr|F8VTR4|F8VTR4_HUMAN;tr|F8W0J4|F8W0J4_HUMAN;tr|F8W1B9|F8W1B9_HUMAN	YEATS4	5	24.7	37070000	66492000	55486000	203380000	33181000	78689000	29860000	109020000	47833000	120670000	5149800	162180000	37097000	96561000	17405000	95907000
tr|C9JK83|C9JK83_HUMAN;sp|O95630-2|STABP_HUMAN;sp|O95630|STABP_HUMAN;tr|F5H5B9|F5H5B9_HUMAN;tr|C9JZ93|C9JZ93_HUMAN;tr|C9JEK5|C9JEK5_HUMAN	STAMBP	4	17.3	25709000	0	14375000	0	23661000	1588500	27412000	1091200	15502000	6237300	22711000	0	20170000	0	11651000	7961800
tr|C9JEV9|C9JEV9_HUMAN;sp|O95639-3|CPSF4_HUMAN;sp|O95639-2|CPSF4_HUMAN;sp|O95639|CPSF4_HUMAN;tr|B7Z7B0|B7Z7B0_HUMAN;tr|H7C419|H7C419_HUMAN	CPSF4	4	31.3	0	13207000	0	92490000	0	24781000	0	43481000	3676700	57268000	0	56293000	14327000	40473000	0	35620000
sp|O95674|CDS2_HUMAN	CDS2	3	15.5	0	1760100	0	23201000	0	8024200	1301100	5988600	0	8508900	0	18068000	0	18969000	0	8305200
sp|O95714|HERC2_HUMAN;tr|A0A3B3IRP6|A0A3B3IRP6_HUMAN;tr|A0A0J9YVP0|A0A0J9YVP0_HUMAN	HERC2	6	2.6	20165000	2319600	417870	27148000	19832000	8664700	12743000	18636000	26225000	11702000	20916000	19059000	25654000	21747000	12740000	12884000
sp|O95747|OXSR1_HUMAN;tr|C9JIG9|C9JIG9_HUMAN	OXSR1	5	14.2	54910000	1879400	6721200	57062000	63937000	9016800	9919900	58699000	54722000	0	7472600	33056000	59739000	0	13004000	54390000
sp|O95757|HS74L_HUMAN;tr|E9PDE8|E9PDE8_HUMAN;tr|D6RJ96|D6RJ96_HUMAN	HSPA4L	19	31.9	182390000	57233000	213710000	86495000	298580000	45221000	341930000	41957000	227430000	48708000	201180000	35088000	277270000	29494000	269560000	22205000
sp|O95758-1|PTBP3_HUMAN;sp|O95758-6|PTBP3_HUMAN;sp|O95758|PTBP3_HUMAN;sp|O95758-5|PTBP3_HUMAN;sp|O95758-4|PTBP3_HUMAN;sp|O95758-7|PTBP3_HUMAN;sp|O95758-2|PTBP3_HUMAN	PTBP3	8	29	74667000	19682000	25688000	176170000	53193000	40483000	8266300	90170000	59409000	55953000	14508000	106260000	59167000	68450000	19257000	64213000
sp|O95777|LSM8_HUMAN;tr|C9JIZ0|C9JIZ0_HUMAN;tr|F2Z2Y6|F2Z2Y6_HUMAN;tr|C9JNV3|C9JNV3_HUMAN	LSM8	5	81.2	485070000	119430000	525610000	125650000	432110000	70419000	463080000	56820000	349240000	123710000	380010000	105040000	222710000	246720000	339800000	141320000
sp|O95782-2|AP2A1_HUMAN;sp|O95782|AP2A1_HUMAN	AP2A1	18	26.1	42361000	96482000	970310	312110000	49016000	90948000	6076100	165170000	27950000	184500000	0	149230000	37036000	126320000	56256000	109650000
sp|O95785-3|WIZ_HUMAN;tr|M0QXA7|M0QXA7_HUMAN;tr|B9EGQ5|B9EGQ5_HUMAN;sp|O95785-4|WIZ_HUMAN;sp|O95785|WIZ_HUMAN;tr|A0A2R8YFV2|A0A2R8YFV2_HUMAN;sp|O95785-2|WIZ_HUMAN	WIZ	18	27.5	38347000	104440000	1961500	372680000	51286000	143990000	5579700	217850000	70260000	211420000	3035000	241580000	108650000	128160000	9101200	155950000
tr|A0A087X1A5|A0A087X1A5_HUMAN;sp|O95793-2|STAU1_HUMAN;sp|O95793|STAU1_HUMAN;tr|Q5JW30|Q5JW30_HUMAN;sp|O95793-3|STAU1_HUMAN;tr|Q5JW28|Q5JW28_HUMAN;tr|F6UDC6|F6UDC6_HUMAN	STAU1	11	32.3	6055000	15075000	4251500	237990000	3363800	68698000	2541300	176390000	3604600	164100000	0	147080000	2028200	145350000	0	116380000
sp|O95801|TTC4_HUMAN	TTC4	5	25.3	53088000	4381200	37769000	12489000	66709000	0	57737000	9486400	38858000	0	41768000	0	51372000	0	62925000	0
sp|O95816|BAG2_HUMAN;sp|O95816-2|BAG2_HUMAN	BAG2	5	26.5	2480700	18080000	9970900	77303000	2721200	34540000	20554000	63861000	4357700	87764000	7535000	72363000	18885000	58112000	23677000	58068000
sp|O95817|BAG3_HUMAN;tr|C9JFK9|C9JFK9_HUMAN	BAG3	8	27.3	33513000	4263500	43108000	0	23167000	1314600	57521000	0	16030000	0	19349000	0	5076600	0	42331000	0
sp|O95819-3|M4K4_HUMAN;sp|O95819-4|M4K4_HUMAN;tr|A0A0D9SEY1|A0A0D9SEY1_HUMAN;sp|O95819-5|M4K4_HUMAN;sp|O95819|M4K4_HUMAN;tr|G5E948|G5E948_HUMAN;sp|O95819-2|M4K4_HUMAN;tr|H7C360|H7C360_HUMAN;tr|G3XAA2|G3XAA2_HUMAN;tr|E7ENQ1|E7ENQ1_HUMAN;tr|H7C0P6|H7C0P6_HUMAN;tr|A0A0D9SG62|A0A0D9SG62_HUMAN;tr|E7EX83|E7EX83_HUMAN;tr|C9J840|C9J840_HUMAN;tr|I3L2I2|I3L2I2_HUMAN;tr|H7C3Z6|H7C3Z6_HUMAN;sp|A2RUB6|CCD66_H…	MAP4K4	12	14.2	18311000	44753000	17176000	186430000	8325200	51802000	12715000	80344000	83508000	73835000	31003000	96404000	100400000	42129000	46653000	63363000
tr|E7EN19|E7EN19_HUMAN;sp|O95819-6|M4K4_HUMAN	MAP4K4	12	14.2	0	3753600	0	14199000	0	6719900	0	9402900	10778000	11100000	5230500	14130000	9490900	0	7699200	7632000
sp|O95831-3|AIFM1_HUMAN;sp|O95831|AIFM1_HUMAN;tr|E9PMA0|E9PMA0_HUMAN;sp|O95831-2|AIFM1_HUMAN;sp|O95831-5|AIFM1_HUMAN;sp|O95831-6|AIFM1_HUMAN;sp|O95831-4|AIFM1_HUMAN	AIFM1	20	47.9	1227200000	356360000	290430000	1962400000	1392700000	747580000	495410000	1106100000	1832200000	614910000	805410000	800690000	1021900000	199800000	682690000	252260000
sp|O95861|BPNT1_HUMAN;sp|O95861-4|BPNT1_HUMAN;sp|O95861-3|BPNT1_HUMAN;sp|O95861-2|BPNT1_HUMAN;tr|A6NF51|A6NF51_HUMAN;tr|F8VVW8|F8VVW8_HUMAN;tr|F8VZG4|F8VZG4_HUMAN;tr|F8W1J0|F8W1J0_HUMAN;tr|F8VRY7|F8VRY7_HUMAN	BPNT1	9	43.8	89501000	1644100	101310000	4068500	121330000	0	119780000	0	73984000	3227800	81694000	0	98357000	4133000	87979000	1809200
sp|O95870|ABHGA_HUMAN;tr|A0A0G2JJD3|A0A0G2JJD3_HUMAN;tr|F2Z3H2|F2Z3H2_HUMAN;tr|A0A0G2JI89|A0A0G2JI89_HUMAN;sp|O95870-2|ABHGA_HUMAN	ABHD16A	3	7.7	0	0	0	0	0	0	0	0	0	0	0	0	0	11659000	0	0
sp|O95881|TXD12_HUMAN;tr|V9GY50|V9GY50_HUMAN;tr|V9GYV4|V9GYV4_HUMAN	TXNDC12	7	54.1	275390000	8152100	237360000	2396900	204160000	18115000	228360000	14724000	180080000	17605000	203350000	12461000	170170000	17966000	166280000	6363300
sp|O95900-2|TRUB2_HUMAN;sp|O95900|TRUB2_HUMAN	TRUB2	2	7.6	0	0	0	8730500	0	1328300	0	0	0	7642500	0	16791000	0	10410000	0	9237000
sp|O95905-2|ECD_HUMAN;sp|O95905|ECD_HUMAN;sp|O95905-3|ECD_HUMAN;tr|F2Z2R1|F2Z2R1_HUMAN;tr|C9J316|C9J316_HUMAN;tr|C9JGV1|C9JGV1_HUMAN	ECD	3	11.6	0	1101200	0	6273800	6315700	6119900	0	3556000	0	2002100	0	2119400	11042000	9956100	0	1683000
sp|O95926|SYF2_HUMAN;sp|O95926-2|SYF2_HUMAN	SYF2	2	7.4	6643600	845640	7228900	6961700	7798700	4825200	0	4821300	6118900	9304500	0	0	0	11290000	2116400	5077900
tr|K7EIE8|K7EIE8_HUMAN;sp|O95983-2|MBD3_HUMAN;sp|O95983|MBD3_HUMAN;tr|A0A087WT34|A0A087WT34_HUMAN;tr|A0A087X1H1|A0A087X1H1_HUMAN;tr|A0A0A0MTS6|A0A0A0MTS6_HUMAN;tr|A0A087WZ12|A0A087WZ12_HUMAN	MBD3	8	44.3	15487000	67843000	13112000	239590000	31978000	63585000	685530	124510000	54064000	100710000	1330300	155800000	89508000	70864000	37416000	100540000
tr|H0Y6W0|H0Y6W0_HUMAN;sp|O95985-3|TOP3B_HUMAN;sp|O95985-2|TOP3B_HUMAN;sp|O95985|TOP3B_HUMAN	TOP3B	3	7	0	2867000	0	6574600	0	2614500	0	19080000	0	16667000	0	9171600	3269700	9754400	0	13682000
tr|H3BPJ9|H3BPJ9_HUMAN;sp|O96000|NDUBA_HUMAN;sp|O96000-2|NDUBA_HUMAN;tr|H3BV16|H3BV16_HUMAN	NDUFB10	3	21.7	0	20802000	3570800	96208000	0	21653000	937380	40245000	0	98410000	0	92521000	0	21463000	0	0
sp|O96005|CLPT1_HUMAN;sp|O96005-4|CLPT1_HUMAN;sp|O96005-3|CLPT1_HUMAN;tr|K7EQQ1|K7EQQ1_HUMAN	CLPTM1	6	14.8	1392900	34078000	0	221890000	6631600	59258000	1413300	97344000	0	155960000	1604200	146270000	8069300	141420000	1754700	98826000
sp|O96008|TOM40_HUMAN;sp|O96008-2|TOM40_HUMAN;tr|K7EKG4|K7EKG4_HUMAN;tr|K7EJ57|K7EJ57_HUMAN	TOMM40	4	18.6	6265900	9307100	5436200	81980000	7872400	15442000	9381300	20709000	6960800	78618000	10885000	66290000	5165200	25744000	4249900	25425000
sp|O96013|PAK4_HUMAN;sp|O96013-2|PAK4_HUMAN;sp|O96013-3|PAK4_HUMAN;sp|O96013-4|PAK4_HUMAN;tr|M0R3G6|M0R3G6_HUMAN;tr|M0R2X4|M0R2X4_HUMAN;tr|M0R1R1|M0R1R1_HUMAN;tr|M0R0L9|M0R0L9_HUMAN;sp|Q9P286|PAK5_HUMAN	PAK4	11	27.9	192200000	12977000	175500000	32989000	110950000	16518000	186570000	32267000	160100000	12035000	169390000	21351000	41561000	12361000	123680000	10122000
sp|O96017-13|CHK2_HUMAN;sp|O96017-4|CHK2_HUMAN;sp|O96017-12|CHK2_HUMAN;sp|O96017|CHK2_HUMAN;sp|O96017-9|CHK2_HUMAN;tr|H0Y820|H0Y820_HUMAN;sp|O96017-11|CHK2_HUMAN;tr|B7ZBF2|B7ZBF2_HUMAN;tr|H0Y4V6|H0Y4V6_HUMAN;sp|O96017-3|CHK2_HUMAN;sp|O96017-8|CHK2_HUMAN;tr|B7ZBF7|B7ZBF7_HUMAN;sp|O96017-7|CHK2_HUMAN	CHEK2	4	14	0	0	0	0	0	0	0	0	6157600	3719400	9554400	0	15048000	1636400	14784000	794820
sp|O96019|ACL6A_HUMAN;sp|O96019-2|ACL6A_HUMAN;tr|H7C5S0|H7C5S0_HUMAN;tr|C9JQT2|C9JQT2_HUMAN	ACTL6A	15	47.3	533980000	477620000	523120000	1129900000	424160000	461970000	536900000	550830000	599640000	694510000	489660000	762620000	638580000	510720000	526970000	546020000
sp|O96028-5|NSD2_HUMAN;sp|O96028-3|NSD2_HUMAN;sp|O96028|NSD2_HUMAN;tr|D6R9V2|D6R9V2_HUMAN;sp|O96028-6|NSD2_HUMAN;tr|H0Y9L4|H0Y9L4_HUMAN;sp|O96028-7|NSD2_HUMAN;tr|D6RIS1|D6RIS1_HUMAN;tr|H0Y9U6|H0Y9U6_HUMAN	NSD2	8	18.1	13413000	11319000	0	91616000	1203100	13426000	0	40065000	2396800	58126000	0	61315000	1522400	53171000	2135000	44857000
sp|P00167-2|CYB5_HUMAN;sp|P00167|CYB5_HUMAN;sp|P00167-3|CYB5_HUMAN;tr|J3KNC7|J3KNC7_HUMAN	CYB5A	6	67.3	3813500	28485000	8957400	189450000	25456000	54037000	6338700	72414000	21345000	134600000	7501600	170200000	6175700	195610000	10969000	144630000
sp|P00338-3|LDHA_HUMAN;sp|P00338|LDHA_HUMAN;sp|P00338-4|LDHA_HUMAN;sp|P00338-5|LDHA_HUMAN;sp|P00338-2|LDHA_HUMAN;tr|F5GXY2|F5GXY2_HUMAN;tr|F5GYU2|F5GYU2_HUMAN;tr|F5GXH2|F5GXH2_HUMAN;tr|F5H6W8|F5H6W8_HUMAN;tr|F5H5J4|F5H5J4_HUMAN;tr|F5GZQ4|F5GZQ4_HUMAN;tr|F5GXC7|F5GXC7_HUMAN;tr|F5GWW2|F5GWW2_HUMAN;tr|F5H8H6|F5H8H6_HUMAN;tr|F5GXU1|F5GXU1_HUMAN;tr|F5H5G7|F5H5G7_HUMAN;tr|A0A087WUM2|A0A087WUM2_HUMAN;sp…	LDHA	17	65.7	782670000	491440000	836370000	2070900000	1066400000	1100100000	1103200000	1871700000	2658000000	612670000	3268100000	869840000	4650700000	338910000	5025400000	531240000
sp|P00367|DHE3_HUMAN;sp|P49448|DHE4_HUMAN;sp|P00367-3|DHE3_HUMAN;sp|P00367-2|DHE3_HUMAN	GLUD1	21	50.2	908810000	294910000	838890000	1068100000	1220600000	348000000	1298600000	472280000	2378100000	1109600000	1834700000	1587400000	1645900000	333750000	1374800000	413860000
sp|P00374|DYR_HUMAN;tr|B4DM58|B4DM58_HUMAN;sp|P00374-2|DYR_HUMAN;tr|C9JJ68|C9JJ68_HUMAN;sp|Q86XF0|DYR2_HUMAN	DHFR	5	38.5	54878000	0	0	46563000	80169000	0	0	51832000	51307000	3624000	1533900	49523000	84443000	0	2028300	61170000
sp|P00387-2|NB5R3_HUMAN;sp|P00387|NB5R3_HUMAN;sp|P00387-3|NB5R3_HUMAN;tr|B1AHF3|B1AHF3_HUMAN	CYB5R3	12	46	97414000	214700000	43077000	1086900000	159420000	242350000	75066000	542790000	73479000	765610000	52024000	851600000	40036000	689140000	51324000	590900000
sp|P00390-2|GSHR_HUMAN;sp|P00390-3|GSHR_HUMAN;sp|P00390|GSHR_HUMAN;sp|P00390-5|GSHR_HUMAN;sp|P00390-4|GSHR_HUMAN	GSR	2	3.1	0	2496800	1547300	7485000	2736100	3171700	0	5086500	0	4967200	0	6701800	20657000	2886900	0	3694900
sp|P00403|COX2_HUMAN	MT-CO2	5	37.9	3051200	33263000	2819600	280490000	0	38117000	2738600	108000000	3252500	330030000	6304600	226410000	0	120070000	0	65656000
sp|P00441|SODC_HUMAN;tr|H7BYH4|H7BYH4_HUMAN	SOD1	4	53.9	135180000	4545600	152590000	0	172810000	5887800	238230000	12481000	191910000	18059000	267580000	5851100	201690000	7583800	268100000	11218000
sp|P00491|PNPH_HUMAN;tr|G3V5M2|G3V5M2_HUMAN;tr|G3V2H3|G3V2H3_HUMAN;tr|G3V393|G3V393_HUMAN	PNP	13	59.9	295540000	5891600	232890000	6140200	245960000	12228000	358020000	18501000	201970000	891430	245660000	4261000	289820000	887830	301330000	1129500
sp|P00492|HPRT_HUMAN	HPRT1	9	60.1	216970000	41966000	162270000	229840000	292560000	79620000	237740000	175680000	417290000	50944000	387050000	83294000	646900000	18465000	677650000	43939000
sp|P00505|AATM_HUMAN;sp|P00505-2|AATM_HUMAN	GOT2	9	33.3	675140	53929000	0	189830000	5892300	62792000	0	92945000	2080800	174820000	2261100	214670000	12784000	55328000	0	69198000
sp|P00558-2|PGK1_HUMAN;sp|P00558|PGK1_HUMAN;sp|P07205|PGK2_HUMAN	PGK1	14	46	2097100000	36607000	1946700000	58020000	2457400000	53821000	2639500000	99365000	1714500000	20298000	1955600000	53231000	2635100000	31920000	2787700000	49340000
tr|Q5T9B7|Q5T9B7_HUMAN;sp|P00568|KAD1_HUMAN;tr|H0YID2|H0YID2_HUMAN	AK1	9	52.4	103910000	386880	63237000	0	122890000	0	138990000	1278400	55123000	1700700	59262000	6171800	111460000	0	99968000	0
sp|P00918|CAH2_HUMAN;tr|E5RID5|E5RID5_HUMAN;tr|E5RK37|E5RK37_HUMAN	CA2	10	45.8	450630000	5579400	347240000	15959000	448040000	13187000	338570000	12084000	137120000	6501400	88390000	10563000	92260000	14883000	106450000	15073000
sp|P01111|RASN_HUMAN;sp|P01112|RASH_HUMAN;sp|P01116-2|RASK_HUMAN;sp|P01116|RASK_HUMAN;sp|P01112-2|RASH_HUMAN	NRAS	6	37.6	21907000	30044000	0	192480000	18260000	50348000	0	74558000	26752000	104580000	0	124690000	66915000	81665000	7467400	99671000
sp|P01130-2|LDLR_HUMAN;sp|P01130-3|LDLR_HUMAN;sp|P01130-6|LDLR_HUMAN;sp|P01130-4|LDLR_HUMAN;sp|P01130-5|LDLR_HUMAN;sp|P01130|LDLR_HUMAN;tr|J3KMZ9|J3KMZ9_HUMAN;tr|H0YMD1|H0YMD1_HUMAN;tr|H0YMQ3|H0YMQ3_HUMAN	LDLR	2	5.4	654470	1791300	0	16074000	1217800	2707700	0	3689900	847630	5306800	0	4746700	0	8073500	0	6674700
sp|P01889|HLAB_HUMAN;tr|A0A1W2PPR8|A0A1W2PPR8_HUMAN;tr|A0A140T9S9|A0A140T9S9_HUMAN;tr|A0A140T9H3|A0A140T9H3_HUMAN;tr|A0A140T9G0|A0A140T9G0_HUMAN;tr|A0A140T9A9|A0A140T9A9_HUMAN;tr|A0A140T951|A0A140T951_HUMAN;tr|F6U0H7|F6U0H7_HUMAN;tr|Q56H30|Q56H30_HUMAN;tr|Q9MYI6|Q9MYI6_HUMAN;tr|I3ZN84|I3ZN84_HUMAN	HLA-B	4	14.9	3916400	14284000	0	69447000	5426400	19926000	2968600	28964000	0	93856000	0	47634000	0	50850000	0	39748000
sp|P02545|LMNA_HUMAN;sp|P02545-6|LMNA_HUMAN;sp|P02545-3|LMNA_HUMAN;sp|P02545-5|LMNA_HUMAN;sp|P02545-4|LMNA_HUMAN;tr|A0A0C4DGC5|A0A0C4DGC5_HUMAN;tr|H0YAB0|H0YAB0_HUMAN	LMNA	12	22.1	0	0	0	0	0	0	0	0	0	0	0	0	0	0	0	0
sp|P02545-2|LMNA_HUMAN;tr|Q3BDU5|Q3BDU5_HUMAN;tr|Q5TCI8|Q5TCI8_HUMAN	LMNA	12	22.1	261540000	15446000	262870000	9369400	386420000	6051000	399360000	2053400	311610000	11005000	254540000	10609000	397020000	5485000	320890000	7724000
sp|P02786|TFR1_HUMAN;tr|G3V0E5|G3V0E5_HUMAN;tr|H7C3V5|H7C3V5_HUMAN;tr|F8WBE5|F8WBE5_HUMAN	TFRC	20	30.8	73441000	291210000	33753000	1224500000	97059000	446630000	52308000	628500000	60207000	829630000	22994000	880700000	51211000	1080400000	50523000	839400000
sp|P04040|CATA_HUMAN	CAT	7	22.2	22255000	14773000	0	122430000	32714000	10095000	8660900	104840000	24160000	20810000	5321900	156470000	23393000	13432000	6538200	130450000
tr|H7C155|H7C155_HUMAN;sp|P04049|RAF1_HUMAN;sp|P04049-2|RAF1_HUMAN	RAF1	2	8.5	0	0	0	9157800	0	3421200	0	7734300	0	611060	0	1796700	6828700	0	0	1879500
sp|P04062-4|GLCM_HUMAN;sp|P04062-2|GLCM_HUMAN;sp|P04062|GLCM_HUMAN;sp|P04062-5|GLCM_HUMAN;tr|A0A0G2JNZ5|A0A0G2JNZ5_HUMAN;tr|A0A0G2JLB3|A0A0G2JLB3_HUMAN;tr|A0A0G2JNZ0|A0A0G2JNZ0_HUMAN;sp|P04062-3|GLCM_HUMAN	GBA	10	30.3	70717000	57392000	119210000	156250000	65699000	45037000	102820000	60233000	90409000	107930000	76577000	96549000	64434000	97146000	112930000	70388000
sp|P04066|FUCO_HUMAN	FUCA1	5	16.1	31849000	2949400	34119000	0	28607000	1720100	33646000	0	50244000	6584400	38281000	1707700	53802000	0	41252000	0
sp|P04075|ALDOA_HUMAN;sp|P04075-2|ALDOA_HUMAN;tr|J3KPS3|J3KPS3_HUMAN;tr|H3BQN4|H3BQN4_HUMAN;tr|H3BPS8|H3BPS8_HUMAN;tr|H3BU78|H3BU78_HUMAN;tr|H3BUH7|H3BUH7_HUMAN;tr|H3BR04|H3BR04_HUMAN;tr|H3BMQ8|H3BMQ8_HUMAN;tr|H3BR68|H3BR68_HUMAN	ALDOA	19	65.9	2614400000	241400000	2183800000	450610000	3342200000	261920000	3746600000	432620000	2268500000	289400000	2543100000	378580000	3215200000	144610000	3301100000	313970000
sp|P04080|CYTB_HUMAN;tr|A0A1W2PQG6|A0A1W2PQG6_HUMAN;tr|A0A1W2PS52|A0A1W2PS52_HUMAN	CSTB	2	45.9	7599000	3861600	0	0	0	0	7939700	0	7942200	0	5790600	0	0	0	8546200	0
tr|F5H4R2|F5H4R2_HUMAN;sp|P04179-2|SODM_HUMAN;tr|F5GYZ5|F5GYZ5_HUMAN;sp|P04179|SODM_HUMAN;tr|G8JLJ2|G8JLJ2_HUMAN;tr|F5H3C5|F5H3C5_HUMAN;tr|G5E9P6|G5E9P6_HUMAN;tr|F5GXZ9|F5GXZ9_HUMAN;sp|P04179-3|SODM_HUMAN;sp|P04179-4|SODM_HUMAN	SOD2	2	19.7	4381300	11295000	18769000	36592000	24134000	9256800	27115000	5786500	6685600	33736000	24160000	29415000	3830600	0	21573000	5693300
sp|P04181|OAT_HUMAN;sp|P04181-2|OAT_HUMAN	OAT	16	56	1604600000	256750000	102960000	2139900000	1756000000	270740000	168200000	1353800000	3569000000	608750000	372150000	2580700000	2397800000	157290000	260740000	1234600000
sp|P04183|KITH_HUMAN;tr|K7ERV3|K7ERV3_HUMAN;tr|K7ES52|K7ES52_HUMAN;tr|K7ERJ1|K7ERJ1_HUMAN	TK1	2	11.1	2211100	0	0	0	3204200	0	0	0	7793100	0	0	0	6557600	0	0	0
sp|P04350|TBB4A_HUMAN;sp|A6NNZ2|TBB8B_HUMAN;tr|M0R2D3|M0R2D3_HUMAN;tr|M0R278|M0R278_HUMAN;tr|M0R1I1|M0R1I1_HUMAN;tr|M0QY85|M0QY85_HUMAN;tr|M0QZL7|M0QZL7_HUMAN;tr|M0QYM7|M0QYM7_HUMAN;sp|Q9H4B7|TBB1_HUMAN;CON__ENSEMBL:ENSBTAP00000025008;tr|M0R0X0|M0R0X0_HUMAN;tr|M0QY37|M0QY37_HUMAN;tr|M0QX14|M0QX14_HUMAN;tr|M0R042|M0R042_HUMAN	TUBB4A	15	46.6	0	2277900	0	18163000	8027300	11439000	0	16774000	6770200	13441000	0	15252000	15483000	10003000	0	17547000
sp|P04406|G3P_HUMAN;sp|P04406-2|G3P_HUMAN;tr|E7EUT5|E7EUT5_HUMAN	GAPDH	14	68.1	6003800000	563690000	4105100000	2205100000	7343000000	696580000	5431000000	1676900000	4669500000	686200000	4960800000	1052900000	10725000000	674160000	7561500000	982240000
sp|P04439|HLAA_HUMAN;sp|P04439-2|HLAA_HUMAN;tr|Q5SRN5|Q5SRN5_HUMAN;tr|Q5SRN7|Q5SRN7_HUMAN;tr|A0A1W2PS24|A0A1W2PS24_HUMAN;tr|A0A0G2JIF2|A0A0G2JIF2_HUMAN;tr|A0A1W2PSE7|A0A1W2PSE7_HUMAN;tr|A0A1W2PS39|A0A1W2PS39_HUMAN;tr|Q9GJ45|Q9GJ45_HUMAN;tr|A0A0G2JI36|A0A0G2JI36_HUMAN;tr|A0A140T975|A0A140T975_HUMAN;tr|A0A0G2JL56|A0A0G2JL56_HUMAN;sp|P01893|HLAH_HUMAN;tr|A0A0G2JIF0|A0A0G2JIF0_HUMAN;tr|A0A0G2JH50|A0A…	HLA-A	4	15.6	0	0	0	0	0	0	0	0	0	0	0	0	0	32579000	0	21462000
tr|K7EIV0|K7EIV0_HUMAN;tr|A0A075B7C0|A0A075B7C0_HUMAN;sp|P04632|CPNS1_HUMAN;tr|A0A0C4DGQ5|A0A0C4DGQ5_HUMAN;tr|U3KQE2|U3KQE2_HUMAN;tr|K7ELJ7|K7ELJ7_HUMAN;tr|U3KPR7|U3KPR7_HUMAN;tr|K7EM73|K7EM73_HUMAN;tr|K7EKD8|K7EKD8_HUMAN;sp|Q96L46|CPNS2_HUMAN	CAPNS1	5	33.7	12945000	0	27391000	8480300	16442000	2177900	13489000	6566700	5273400	0	12177000	0	29795000	0	46173000	0
sp|P04637|P53_HUMAN;tr|A0A0U1RQC9|A0A0U1RQC9_HUMAN;sp|P04637-4|P53_HUMAN;tr|A0A087WZU8|A0A087WZU8_HUMAN;sp|P04637-3|P53_HUMAN;tr|J3KP33|J3KP33_HUMAN;sp|P04637-2|P53_HUMAN;sp|P04637-5|P53_HUMAN;sp|P04637-6|P53_HUMAN;sp|P04637-7|P53_HUMAN;tr|E7EQX7|E7EQX7_HUMAN;tr|A0A087X1Q1|A0A087X1Q1_HUMAN;sp|P04637-9|P53_HUMAN;sp|P04637-8|P53_HUMAN;tr|E7ESS1|E7ESS1_HUMAN;tr|E7EMR6|E7EMR6_HUMAN;tr|E9PFT5|E9PFT5_H…	TP53	13	47.3	247150000	94828000	1244100	308480000	198180000	60032000	4673100	176710000	125980000	125630000	2422100	169040000	80837000	140570000	0	131110000
sp|P04792|HSPB1_HUMAN;tr|C9J3N8|C9J3N8_HUMAN;tr|F8WE04|F8WE04_HUMAN	HSPB1	2	9.8	24864000	8923300	2710900	50718000	26756000	12109000	5593200	34712000	14503000	0	0	25839000	28073000	0	5960800	16138000
sp|P04818-3|TYSY_HUMAN;sp|P04818-2|TYSY_HUMAN;sp|P04818|TYSY_HUMAN	TYMS	2	18.7	25554000	0	10062000	5201900	32672000	0	24648000	3961600	23887000	0	7167800	0	38254000	0	28228000	0
sp|P04843|RPN1_HUMAN;tr|B7Z4L4|B7Z4L4_HUMAN;tr|F8WF32|F8WF32_HUMAN	RPN1	25	49.1	343710000	969080000	48652000	4891400000	500690000	1440700000	108710000	2531100000	296640000	3368300000	47272000	3771500000	92620000	3800300000	113510000	2568000000
sp|P04844-2|RPN2_HUMAN;sp|P04844|RPN2_HUMAN;tr|Q5JYR7|Q5JYR7_HUMAN;tr|Q5JYR4|Q5JYR4_HUMAN;tr|F2Z3K5|F2Z3K5_HUMAN;tr|H0Y5M1|H0Y5M1_HUMAN;tr|Q5JYR3|Q5JYR3_HUMAN	RPN2	20	51.2	7112100	210010000	0	1544400000	95972000	481660000	22253000	744020000	29410000	1190300000	17569000	1089300000	16782000	1126800000	38406000	963670000
sp|P04899|GNAI2_HUMAN;sp|P04899-6|GNAI2_HUMAN;sp|P04899-3|GNAI2_HUMAN;sp|P04899-5|GNAI2_HUMAN;sp|P04899-2|GNAI2_HUMAN;sp|P04899-4|GNAI2_HUMAN	GNAI2	9	34.9	47151000	104350000	17372000	398960000	37326000	68963000	34176000	154690000	34734000	196550000	7759500	204010000	48132000	264490000	33956000	209540000
sp|Q99878|H2A1J_HUMAN;sp|Q96KK5|H2A1H_HUMAN;sp|Q9BTM1|H2AJ_HUMAN;sp|Q16777|H2A2C_HUMAN;sp|Q93077|H2A1C_HUMAN;sp|Q7L7L0|H2A3_HUMAN;sp|Q6FI13|H2A2A_HUMAN;sp|P20671|H2A1D_HUMAN;sp|P0C0S8|H2A1_HUMAN;sp|P04908|H2A1B_HUMAN;sp|Q71UI9-5|H2AV_HUMAN;tr|H0YFX9|H0YFX9_HUMAN;sp|Q9BTM1-2|H2AJ_HUMAN	H2AC14	2	21.9	0	1941800	0	18141000	0	5246800	0	10956000	0	15556000	0	15757000	0	18732000	2182900	15022000
sp|P04920-2|B3A2_HUMAN;sp|P04920-3|B3A2_HUMAN;sp|P04920|B3A2_HUMAN;tr|C9J9M9|C9J9M9_HUMAN;tr|C9J722|C9J722_HUMAN;tr|C9J035|C9J035_HUMAN;tr|H7C1Z2|H7C1Z2_HUMAN;sp|P48751-2|B3A3_HUMAN	SLC4A2	4	7.2	0	1456300	0	19896000	0	3237400	0	3072800	0	22405000	0	22278000	76310000	21180000	0	9743000
sp|P05023-4|AT1A1_HUMAN;sp|P05023|AT1A1_HUMAN;sp|P05023-3|AT1A1_HUMAN;sp|P05023-2|AT1A1_HUMAN;tr|B1AKY9|B1AKY9_HUMAN;sp|P50993|AT1A2_HUMAN;tr|H0Y7C1|H0Y7C1_HUMAN;tr|Q5TC01|Q5TC01_HUMAN;tr|Q5TC05|Q5TC05_HUMAN;sp|P54707|AT12A_HUMAN;sp|P54707-2|AT12A_HUMAN;tr|Q5TC02|Q5TC02_HUMAN;tr|M0QXF2|M0QXF2_HUMAN;sp|P20648|ATP4A_HUMAN	ATP1A1	23	30	225580000	467780000	76675000	1700200000	372110000	676200000	108870000	1000600000	186370000	944010000	54559000	957500000	87359000	1233100000	60099000	965860000
sp|P05026|AT1B1_HUMAN;sp|P05026-2|AT1B1_HUMAN;tr|V9GYR2|V9GYR2_HUMAN	ATP1B1	4	19.8	4771700	15620000	6794300	38307000	4867800	15777000	3564400	21900000	0	27577000	0	25344000	0	32523000	3777800	25961000
sp|P05067-10|A4_HUMAN;tr|A0A0A0MRG2|A0A0A0MRG2_HUMAN;sp|P05067-3|A4_HUMAN;sp|P05067-4|A4_HUMAN;sp|P05067-5|A4_HUMAN;tr|E9PG40|E9PG40_HUMAN;sp|P05067-6|A4_HUMAN;sp|P05067-7|A4_HUMAN;sp|P05067-11|A4_HUMAN;sp|P05067-8|A4_HUMAN;sp|P05067-9|A4_HUMAN;sp|P05067|A4_HUMAN;tr|H7C0V9|H7C0V9_HUMAN;sp|P05067-2|A4_HUMAN	APP	4	8	9763100	8429000	76290	42843000	1685400	1390700	622560	3587800	11709000	680000	0	1151100	1815700	968990	0	2225800
sp|P05091|ALDH2_HUMAN;sp|P05091-2|ALDH2_HUMAN;tr|S4R3S4|S4R3S4_HUMAN;tr|H0YKL3|H0YKL3_HUMAN	ALDH2	16	43.3	510140000	104590000	295890000	514350000	553650000	156750000	481550000	293460000	1373000000	203820000	1067100000	528240000	770510000	80568000	639350000	192470000
sp|P05114|HMGN1_HUMAN;tr|A6NL93|A6NL93_HUMAN;tr|A6NEL0|A6NEL0_HUMAN;tr|F2Z2W6|F2Z2W6_HUMAN;tr|F2Z2Y5|F2Z2Y5_HUMAN;tr|H7BXJ5|H7BXJ5_HUMAN;tr|A0A494C035|A0A494C035_HUMAN	HMGN1	7	47	792860000	65524000	955710000	137070000	619500000	77935000	721180000	122120000	516430000	137740000	855070000	112530000	622210000	126920000	667680000	110950000
sp|P05141|ADT2_HUMAN;sp|Q9H0C2|ADT4_HUMAN	SLC25A5	8	28.2	10340000	36515000	1926000	188590000	8102100	29983000	2431500	48404000	17808000	190550000	9211700	175790000	947420	103770000	5630200	87482000
sp|P05165-3|PCCA_HUMAN;sp|P05165-2|PCCA_HUMAN;sp|P05165|PCCA_HUMAN;tr|A0A1B0GU58|A0A1B0GU58_HUMAN;tr|A0A1B0GUX9|A0A1B0GUX9_HUMAN;tr|A0A1B0GWA1|A0A1B0GWA1_HUMAN;tr|A0A1B0GWI4|A0A1B0GWI4_HUMAN;tr|A0A1B0GTR1|A0A1B0GTR1_HUMAN;tr|H0Y5U0|H0Y5U0_HUMAN;tr|Q5JTW6|Q5JTW6_HUMAN	PCCA	8	16.2	0	2137500	0	9277900	0	5140700	0	9358800	47064000	34390000	20723000	47061000	39110000	6025600	37254000	8336500
tr|E7EUY3|E7EUY3_HUMAN;sp|P05166|PCCB_HUMAN;tr|E9PDR0|E9PDR0_HUMAN;tr|C9JQS9|C9JQS9_HUMAN;sp|P05166-2|PCCB_HUMAN;tr|E7EX59|E7EX59_HUMAN;tr|E7ETT4|E7ETT4_HUMAN;tr|E7ETT1|E7ETT1_HUMAN;tr|F8WBI9|F8WBI9_HUMAN;tr|E9PEC3|E9PEC3_HUMAN;tr|E7ENC1|E7ENC1_HUMAN;tr|C9JAW3|C9JAW3_HUMAN;tr|C9JVW9|C9JVW9_HUMAN;tr|H7C5C9|H7C5C9_HUMAN;tr|C9JVY9|C9JVY9_HUMAN	PCCB	7	25.4	2425700	9665300	0	35193000	0	25097000	5797100	24382000	82907000	43209000	33033000	104940000	38832000	10714000	32766000	22913000
sp|P05198|IF2A_HUMAN;tr|G3V4T5|G3V4T5_HUMAN;tr|H0YJS4|H0YJS4_HUMAN	EIF2S1	15	55.9	1174500000	261250000	876710000	593740000	824440000	312410000	1016400000	418330000	973600000	605790000	963990000	548030000	950490000	495870000	844910000	414060000
sp|P05386|RLA1_HUMAN	RPLP1	2	51.8	5695900	2329700	2668900	19716000	15594000	12884000	3262300	46043000	10147000	39146000	0	15297000	0	62051000	0	32091000
sp|P05387|RLA2_HUMAN;tr|H0YDD8|H0YDD8_HUMAN	RPLP2	5	69.6	793400000	195910000	450380000	1921700000	517600000	543610000	433480000	1581100000	509730000	1292500000	451300000	1532800000	271360000	1789100000	501770000	1421100000
sp|P05388|RLA0_HUMAN;tr|F8VPE8|F8VPE8_HUMAN;tr|F8VW21|F8VW21_HUMAN;tr|F8VU65|F8VU65_HUMAN;sp|P05388-2|RLA0_HUMAN;tr|F8VWS0|F8VWS0_HUMAN;tr|G3V210|G3V210_HUMAN;sp|Q8NHW5|RLA0L_HUMAN;tr|F8VQY6|F8VQY6_HUMAN;tr|F8VRK7|F8VRK7_HUMAN;tr|F8VZS0|F8VZS0_HUMAN;tr|F8VWV4|F8VWV4_HUMAN;tr|F8VS58|F8VS58_HUMAN;tr|F8W1K8|F8W1K8_HUMAN	RPLP0	8	32.8	439970000	190020000	112760000	1556700000	324770000	426080000	172180000	1104900000	271450000	1100700000	165880000	1160100000	148870000	1343900000	319750000	1052100000
sp|P05412|JUN_HUMAN	JUN	3	22.1	2526100	4081800	3178400	8544600	2997400	9139700	3295300	5766500	4095700	6567700	4715300	8144700	11026000	6141500	4652200	9372900
sp|P05455|LA_HUMAN;tr|E7ERC4|E7ERC4_HUMAN;tr|E9PGX9|E9PGX9_HUMAN;tr|E9PFL9|E9PFL9_HUMAN	SSB	20	49	949290000	127730000	1132300000	315770000	1171900000	179100000	1656500000	252550000	718570000	318820000	1287400000	199840000	817680000	593110000	1450000000	240630000
sp|P05549-5|AP2A_HUMAN;sp|P05549-6|AP2A_HUMAN;sp|P05549|AP2A_HUMAN;sp|Q6VUC0|AP2E_HUMAN;sp|Q92481|AP2B_HUMAN;sp|Q92481-2|AP2B_HUMAN;tr|C9JXZ2|C9JXZ2_HUMAN;tr|H7C5E5|H7C5E5_HUMAN;sp|Q92754-2|AP2C_HUMAN;tr|C1K3N0|C1K3N0_HUMAN;sp|P05549-2|AP2A_HUMAN;sp|Q92754|AP2C_HUMAN;sp|Q7Z6R9|AP2D_HUMAN	TFAP2A	2	6.7	0	6766400	0	33939000	1298500	8178100	0	18112000	0	23652000	809740	7441000	0	18189000	0	11578000
sp|P05556|ITB1_HUMAN;sp|P05556-2|ITB1_HUMAN;sp|P05556-5|ITB1_HUMAN;sp|P05556-4|ITB1_HUMAN;sp|P05556-3|ITB1_HUMAN	ITGB1	5	6.5	29000000	15995000	15761000	57697000	20899000	9207500	20834000	26556000	15037000	22251000	0	35929000	1226400	61370000	0	14313000
tr|A0A494C0Q8|A0A494C0Q8_HUMAN;sp|P06132|DCUP_HUMAN;tr|A0A494BZY8|A0A494BZY8_HUMAN;tr|A0A1B0GVN9|A0A1B0GVN9_HUMAN;tr|A0A1B0GVZ4|A0A1B0GVZ4_HUMAN;tr|A0A494C085|A0A494C085_HUMAN;tr|H0Y5R6|H0Y5R6_HUMAN;tr|A0A494C0S8|A0A494C0S8_HUMAN;tr|Q5T446|Q5T446_HUMAN;tr|A0A494C1D8|A0A494C1D8_HUMAN;tr|A0A494C1T3|A0A494C1T3_HUMAN;tr|A0A494C007|A0A494C007_HUMAN;tr|A0A494C0P4|A0A494C0P4_HUMAN	UROD	6	34.3	105100000	1031900	81943000	4974400	105390000	2725900	111330000	3323900	89544000	0	76025000	1638100	101020000	5665400	98647000	2566600
sp|P06241-2|FYN_HUMAN;sp|P06241-3|FYN_HUMAN;sp|P06241|FYN_HUMAN;tr|E5RGT0|E5RGT0_HUMAN;tr|E5RH71|E5RH71_HUMAN;tr|E5RIX5|E5RIX5_HUMAN;tr|E5RFS5|E5RFS5_HUMAN	FYN	6	20	0	1994900	0	0	0	2662100	0	6356600	0	6782000	0	9206000	0	18176000	0	14766000
sp|P06280|AGAL_HUMAN;tr|A0A3B3IUC4|A0A3B3IUC4_HUMAN;tr|A0A3B3IRU3|A0A3B3IRU3_HUMAN;tr|V9GYN5|V9GYN5_HUMAN	GLA	6	18.9	330590000	45143000	247440000	72076000	288310000	26482000	270130000	53719000	359140000	54694000	344480000	74923000	460450000	29418000	467720000	41343000
tr|A0A3B3IS71|A0A3B3IS71_HUMAN;sp|P06400|RB_HUMAN	RB1	3	5.2	4819100	3208500	1851000	15844000	2551200	0	0	6928200	2660200	3266800	0	0	5169900	0	2867800	0
tr|B8ZZQ6|B8ZZQ6_HUMAN;sp|P06454-2|PTMA_HUMAN;sp|P06454|PTMA_HUMAN;tr|B8ZZA1|B8ZZA1_HUMAN;tr|B8ZZW7|B8ZZW7_HUMAN;tr|H7C2N1|H7C2N1_HUMAN	PTMA	3	14	145540000	62517000	437240000	10977000	545710000	16926000	671730000	15331000	272270000	6436900	341300000	8585700	589990000	6157900	551280000	5265900
sp|P06493|CDK1_HUMAN;tr|A0A024QZP7|A0A024QZP7_HUMAN;tr|A0A087WZZ9|A0A087WZZ9_HUMAN;sp|P06493-2|CDK1_HUMAN;tr|E5RIU6|E5RIU6_HUMAN	CDK1	10	46.1	8836500	29450000	0	113470000	12594000	53013000	1846200	90232000	52028000	76327000	722650	114290000	87050000	62357000	5800700	102740000
sp|P06576|ATPB_HUMAN;tr|H0YH81|H0YH81_HUMAN;tr|F8W079|F8W079_HUMAN;tr|F8W0P7|F8W0P7_HUMAN;tr|H0YI37|H0YI37_HUMAN	ATP5F1B	20	62	2774800000	361050000	911570000	3218900000	916500000	1046500000	216440000	2204100000	3232600000	1714200000	573590000	3850100000	2203500000	670820000	451640000	2062800000
sp|P06730|IF4E_HUMAN;sp|P06730-2|IF4E_HUMAN;sp|P06730-3|IF4E_HUMAN;tr|D6RBW1|D6RBW1_HUMAN;tr|H0Y8J7|H0Y8J7_HUMAN;tr|D6RFJ3|D6RFJ3_HUMAN;tr|D6RHE2|D6RHE2_HUMAN;tr|H0Y8X3|H0Y8X3_HUMAN;sp|A6NMX2|I4E1B_HUMAN	EIF4E	8	49.8	332420000	76262000	222700000	338230000	314480000	80586000	254130000	156680000	297090000	106200000	206870000	100830000	353010000	131760000	315630000	146370000
sp|P06733|ENOA_HUMAN;tr|A0A2R8Y6G6|A0A2R8Y6G6_HUMAN;sp|P06733-2|ENOA_HUMAN;tr|K7EM90|K7EM90_HUMAN;tr|A0A2R8Y879|A0A2R8Y879_HUMAN;tr|A0A2R8YEM5|A0A2R8YEM5_HUMAN;tr|K7ERS8|K7ERS8_HUMAN;tr|A0A2R8Y6I8|A0A2R8Y6I8_HUMAN;tr|A0A2R8Y798|A0A2R8Y798_HUMAN;tr|A0A2R8YEG5|A0A2R8YEG5_HUMAN	ENO1	20	58.5	3150700000	248530000	3275600000	600990000	3117500000	364000000	3994300000	845380000	3005900000	269940000	3578100000	427740000	4620200000	184440000	4099700000	275480000
sp|P06737-2|PYGL_HUMAN;sp|P06737|PYGL_HUMAN;tr|E9PK47|E9PK47_HUMAN	PYGL	13	16.6	4492900	38556000	1884900	273620000	2194900	121370000	1325000	158610000	46051000	84968000	42305000	102520000	166740000	104630000	104320000	111790000
sp|P06744|G6PI_HUMAN;sp|P06744-2|G6PI_HUMAN;tr|A0A2U3TZU2|A0A2U3TZU2_HUMAN;tr|K7EQ48|K7EQ48_HUMAN;tr|A0A0J9YXP8|A0A0J9YXP8_HUMAN;tr|A0A0J9YX90|A0A0J9YX90_HUMAN;tr|A0A0J9YYH3|A0A0J9YYH3_HUMAN;tr|A0A2R8Y6C7|A0A2R8Y6C7_HUMAN;tr|K7EPY4|K7EPY4_HUMAN;tr|K7ERC6|K7ERC6_HUMAN;tr|K7EP41|K7EP41_HUMAN;tr|K7ENA0|K7ENA0_HUMAN;CON__Q3ZBD7	GPI	9	24.4	236540000	51619000	68085000	148650000	417790000	51084000	87598000	109050000	128240000	54396000	34883000	77416000	63953000	38329000	37585000	60066000
sp|P06746|DPOLB_HUMAN;tr|H0YBJ0|H0YBJ0_HUMAN;tr|E7EW18|E7EW18_HUMAN;tr|E5RG65|E5RG65_HUMAN;tr|E5RHZ4|E5RHZ4_HUMAN;tr|E5RIJ0|E5RIJ0_HUMAN;tr|H0YBX1|H0YBX1_HUMAN	POLB	5	26.9	41602000	16321000	49170000	53517000	28364000	13498000	30526000	25242000	28751000	23188000	44406000	27633000	30088000	17883000	28990000	19135000
sp|P06748|NPM_HUMAN;sp|P06748-2|NPM_HUMAN;sp|P06748-3|NPM_HUMAN;tr|E5RI98|E5RI98_HUMAN;tr|E5RGW4|E5RGW4_HUMAN	NPM1	21	76.2	18731000000	9526400000	12471000000	42969000000	10125000000	13556000000	7578400000	31325000000	10317000000	33227000000	10090000000	36175000000	10297000000	31427000000	9339400000	26890000000
sp|P06753-2|TPM3_HUMAN;tr|A0A087WWU8|A0A087WWU8_HUMAN;tr|Q5HYB6|Q5HYB6_HUMAN;sp|P06753-6|TPM3_HUMAN;sp|P06753-5|TPM3_HUMAN;tr|D6R904|D6R904_HUMAN;sp|P06753-7|TPM3_HUMAN;tr|A0A494C0G0|A0A494C0G0_HUMAN;tr|Q5VU62|Q5VU62_HUMAN;tr|H0YL80|H0YL80_HUMAN;tr|Q5VU61|Q5VU61_HUMAN;tr|A0A494C034|A0A494C034_HUMAN;tr|A0A2R8Y6A3|A0A2R8Y6A3_HUMAN	TPM3	20	52.8	4039400000	159580000	4582400000	242910000	3694500000	156770000	4528700000	282210000	3117800000	180750000	3495200000	208490000	2783700000	171580000	3041900000	143030000
sp|P06865|HEXA_HUMAN;tr|H3BP20|H3BP20_HUMAN;tr|H3BS10|H3BS10_HUMAN;tr|H3BU85|H3BU85_HUMAN;tr|H3BTD4|H3BTD4_HUMAN;sp|P06865-2|HEXA_HUMAN	HEXA	13	31.8	296800000	31133000	274580000	46730000	326040000	23080000	288940000	18870000	358310000	47285000	323850000	40229000	350180000	23996000	301910000	18084000
sp|P07099|HYEP_HUMAN;tr|B1AQP8|B1AQP8_HUMAN;tr|B1AQP9|B1AQP9_HUMAN	EPHX1	14	38.5	50008000	187370000	2275600	574810000	38183000	256660000	1456200	405880000	91659000	519080000	3116800	622650000	110970000	527570000	50107000	427160000
sp|P07108|ACBP_HUMAN;sp|P07108-3|ACBP_HUMAN;tr|B8ZWD1|B8ZWD1_HUMAN;sp|P07108-2|ACBP_HUMAN;sp|P07108-6|ACBP_HUMAN;sp|P07108-4|ACBP_HUMAN;tr|A0A0A0MTI5|A0A0A0MTI5_HUMAN;sp|P07108-5|ACBP_HUMAN	DBI	3	35.6	117420000	0	92603000	0	113790000	0	117380000	0	107220000	0	68961000	0	146310000	3848200	121910000	0
sp|P07195|LDHB_HUMAN;tr|A0A5F9ZHM4|A0A5F9ZHM4_HUMAN;tr|A8MW50|A8MW50_HUMAN;tr|C9J7H8|C9J7H8_HUMAN;tr|F5H793|F5H793_HUMAN	LDHB	12	46.4	851130000	394030000	579540000	1759400000	1098500000	968600000	847080000	1530200000	2020800000	460190000	1893600000	717850000	3003200000	292810000	3499500000	443410000
tr|E7ESP9|E7ESP9_HUMAN;sp|P07197|NFM_HUMAN;tr|E7EMV2|E7EMV2_HUMAN;sp|P07197-2|NFM_HUMAN	NEFM	7	10.9	0	0	0	3405300	720760	2238200	0	0	1692000	132440000	0	8614500	1530500	206150000	4366400	119910000
sp|P07199|CENPB_HUMAN	CENPB	2	4.2	0	0	0	7727400	0	1372000	0	0	0	0	0	0	264950	0	0	0
tr|A0A087WUQ6|A0A087WUQ6_HUMAN;sp|P07203|GPX1_HUMAN;tr|A0A2R8Y6B6|A0A2R8Y6B6_HUMAN;sp|P07203-2|GPX1_HUMAN;tr|A0A494C1C9|A0A494C1C9_HUMAN;tr|A0A494C118|A0A494C118_HUMAN	GPX1	7	51.5	430730000	0	45077000	10724000	110930000	675200	13848000	38839000	517070000	0	70184000	3814400	63336000	0	17261000	0
sp|P07237|PDIA1_HUMAN;tr|H7BZ94|H7BZ94_HUMAN;tr|H0Y3Z3|H0Y3Z3_HUMAN;tr|I3L398|I3L398_HUMAN;tr|I3L312|I3L312_HUMAN;tr|I3L4M2|I3L4M2_HUMAN;tr|I3L0S0|I3L0S0_HUMAN;tr|I3NI03|I3NI03_HUMAN;tr|I3L3U6|I3L3U6_HUMAN;tr|I3L514|I3L514_HUMAN;tr|I3L3P5|I3L3P5_HUMAN	P4HB	26	57.3	4262800000	209450000	3695500000	278720000	2911800000	147980000	3429000000	124530000	2794200000	292080000	2925800000	176130000	2777200000	268010000	2765600000	92254000
sp|P07305|H10_HUMAN;sp|P07305-2|H10_HUMAN	H1-0	2	12.4	6935400	11460000	5540800	166280000	3357400	49544000	3094600	127780000	4400200	111280000	3632800	96501000	2263800	101920000	2597000	63968000
sp|P07311|ACYP1_HUMAN;tr|G3V2U7|G3V2U7_HUMAN	ACYP1	2	23.2	12475000	0	2369000	0	7293800	0	25469000	0	8807700	0	2477900	0	11907000	0	23877000	0
tr|A0A1B0GW44|A0A1B0GW44_HUMAN;tr|A0A1B0GV23|A0A1B0GV23_HUMAN;tr|A0A1B0GVD5|A0A1B0GVD5_HUMAN;tr|A0A1B0GWE8|A0A1B0GWE8_HUMAN;sp|P07339|CATD_HUMAN;tr|A0A1B0GVP3|A0A1B0GVP3_HUMAN;tr|A0A1B0GU03|A0A1B0GU03_HUMAN;tr|C9JH19|C9JH19_HUMAN;tr|H7C469|H7C469_HUMAN;tr|F8WD96|F8WD96_HUMAN;tr|H7C1V0|H7C1V0_HUMAN;tr|F8W787|F8W787_HUMAN;tr|A0A1B0GV01|A0A1B0GV01_HUMAN	CTSD	9	32.3	487650000	7797500	291400000	129850000	225600000	9310000	268100000	41280000	240720000	11782000	236420000	64288000	421100000	5914600	345510000	39386000
sp|P07355|ANXA2_HUMAN;sp|P07355-2|ANXA2_HUMAN;tr|H0YN42|H0YN42_HUMAN;sp|A6NMY6|AXA2L_HUMAN;tr|H0YMU9|H0YMU9_HUMAN;tr|H0YMD0|H0YMD0_HUMAN;tr|H0YM50|H0YM50_HUMAN;tr|H0YKS4|H0YKS4_HUMAN;tr|H0YNP5|H0YNP5_HUMAN;tr|H0YMM1|H0YMM1_HUMAN;tr|H0YL33|H0YL33_HUMAN;tr|H0YN28|H0YN28_HUMAN;tr|H0YKX9|H0YKX9_HUMAN;tr|H0YMT9|H0YMT9_HUMAN;tr|H0YLV6|H0YLV6_HUMAN;tr|H0YKZ7|H0YKZ7_HUMAN;tr|H0YMW4|H0YMW4_HUMAN;tr|H0YKL9…	ANXA2	21	64	2741600000	144320000	2398900000	263560000	1755400000	64669000	1940600000	127890000	1918100000	159360000	1983800000	126510000	1516900000	63257000	1324300000	51493000
tr|Q5JP53|Q5JP53_HUMAN;sp|P07437|TBB5_HUMAN;tr|Q5ST81|Q5ST81_HUMAN;tr|Q6P602|Q6P602_HUMAN;tr|G3V2A3|G3V2A3_HUMAN	TUBB	20	58.9	1180000000	1199200000	91377000	6528500000	1905700000	2783400000	272490000	5646000000	2130200000	2749400000	131670000	4604600000	5157200000	1930300000	403720000	5562700000
sp|P07602|SAP_HUMAN;sp|P07602-2|SAP_HUMAN;tr|C9JIZ6|C9JIZ6_HUMAN;sp|P07602-3|SAP_HUMAN;tr|Q5BJH1|Q5BJH1_HUMAN	PSAP	5	12	97620000	11665000	81904000	50133000	55494000	12147000	30095000	16616000	42121000	18433000	14116000	9587400	16282000	8814900	14561000	1442300
sp|P07686|HEXB_HUMAN;tr|Q5URX0|Q5URX0_HUMAN;tr|H0YA83|H0YA83_HUMAN;tr|H0Y9B6|H0Y9B6_HUMAN	HEXB	10	19.4	282620000	69269000	162560000	128070000	277630000	22568000	240930000	53087000	320220000	33619000	243830000	64785000	327570000	25770000	233260000	40640000
sp|P07741-2|APT_HUMAN;tr|H3BQF1|H3BQF1_HUMAN;tr|H3BQB1|H3BQB1_HUMAN;sp|P07741|APT_HUMAN	APRT	2	22.4	44408000	8316800	0	77523000	77132000	15026000	1405200	65509000	87115000	1656700	758000	60546000	104710000	1118800	1801600	82337000
sp|P07814|SYEP_HUMAN;tr|V9GYZ6|V9GYZ6_HUMAN;tr|V9GZ76|V9GZ76_HUMAN	EPRS1	41	39.1	119210000	465450000	25112000	1606000000	193150000	777700000	46953000	1204800000	301930000	942160000	31589000	1238400000	710220000	816700000	269330000	1135800000
sp|P07858|CATB_HUMAN;tr|R4GMQ5|R4GMQ5_HUMAN;tr|E9PR54|E9PR54_HUMAN;tr|E9PJ67|E9PJ67_HUMAN;tr|E9PCB3|E9PCB3_HUMAN;tr|E9PKQ7|E9PKQ7_HUMAN;tr|E9PNL5|E9PNL5_HUMAN;tr|E9PHZ5|E9PHZ5_HUMAN;tr|E9PLY3|E9PLY3_HUMAN;tr|E9PSG5|E9PSG5_HUMAN;tr|E9PQM1|E9PQM1_HUMAN	CTSB	5	18	247920000	7504500	130560000	94612000	170110000	5549500	86081000	96443000	270070000	0	140570000	90795000	230810000	3047000	120580000	47673000
sp|P07900|HS90A_HUMAN;sp|P07900-2|HS90A_HUMAN;tr|Q96HX7|Q96HX7_HUMAN;tr|G3V2J8|G3V2J8_HUMAN;sp|Q58FG0|HS905_HUMAN;sp|Q14568|HS902_HUMAN	HSP90AA1	49	63.3	5725800000	2090600000	4734500000	6234000000	7397400000	3151000000	8749200000	5030700000	9331500000	1458100000	8663500000	2067400000	12482000000	683320000	12034000000	1102100000
sp|P07910|HNRPC_HUMAN;tr|G3V2Q1|G3V2Q1_HUMAN;sp|P07910-3|HNRPC_HUMAN;tr|G3V576|G3V576_HUMAN;tr|G3V5V7|G3V5V7_HUMAN;sp|O60812|HNRC1_HUMAN;sp|B7ZW38|HNRC3_HUMAN;sp|B2RXH8|HNRC2_HUMAN;tr|G3V555|G3V555_HUMAN;tr|G3V575|G3V575_HUMAN;tr|B4DSU6|B4DSU6_HUMAN;tr|G3V4M8|G3V4M8_HUMAN;tr|G3V2H6|G3V2H6_HUMAN;tr|B3KT61|B3KT61_HUMAN;sp|Q86SE5|RALYL_HUMAN;sp|Q86SE5-3|RALYL_HUMAN;tr|E5RG71|E5RG71_HUMAN	HNRNPC	14	55.6	0	0	0	3562600	0	1702900	0	1308100	0	2868700	0	3773800	0	0	1180300	3348400
tr|G3V4C1|G3V4C1_HUMAN;sp|P07910-2|HNRPC_HUMAN;tr|B2R5W2|B2R5W2_HUMAN;sp|P07910-4|HNRPC_HUMAN;tr|G3V4W0|G3V4W0_HUMAN;tr|G3V2D6|G3V2D6_HUMAN;tr|G3V251|G3V251_HUMAN;tr|G3V5X6|G3V5X6_HUMAN;tr|G3V3K6|G3V3K6_HUMAN	HNRNPC	14	55.6	58699000	772420000	44244000	6742700000	97244000	2083800000	66181000	3744900000	108060000	5853800000	113410000	5690500000	111510000	6246300000	202500000	4058200000
sp|P07919|QCR6_HUMAN;sp|A0A096LP55|QCR6L_HUMAN	UQCRH	3	36.3	106230000	20844000	151210000	53282000	69966000	14781000	100800000	17470000	89138000	67312000	137060000	70349000	63508000	42458000	62609000	19597000
sp|P07942|LAMB1_HUMAN;tr|G3XAI2|G3XAI2_HUMAN	LAMB1	3	2.4	29093000	5719300	24508000	10149000	26244000	5283300	26418000	7122300	25711000	15823000	19732000	14328000	26021000	5839300	23786000	9473400
sp|P07947|YES_HUMAN;tr|J3QRU1|J3QRU1_HUMAN	YES1	6	11.4	4563800	18415000	1505900	81542000	4316300	18599000	1640900	30384000	0	23287000	3959500	44306000	3073600	51934000	7317100	60736000
sp|P07948|LYN_HUMAN;sp|P07948-2|LYN_HUMAN;tr|E5RJ37|E5RJ37_HUMAN	LYN	3	8	0	4635700	2633800	14701000	2966400	3792900	0	5698700	0	6309000	0	7125200	0	7857300	0	7521300
sp|P07954|FUMH_HUMAN;sp|P07954-2|FUMH_HUMAN;tr|A0A0S2Z408|A0A0S2Z408_HUMAN	FH	12	42.5	443410000	72531000	420740000	281150000	539440000	128030000	429970000	162120000	1175600000	122580000	1013100000	216950000	502750000	90954000	776910000	137110000
sp|P08047|SP1_HUMAN;sp|P08047-3|SP1_HUMAN;tr|H3BUU5|H3BUU5_HUMAN	SP1	2	3.3	46462000	18835000	20659000	112090000	30047000	16239000	17893000	39111000	45267000	35127000	17222000	53053000	53434000	7224800	24531000	25877000
sp|P08133-2|ANXA6_HUMAN;sp|P08133|ANXA6_HUMAN;tr|E7EMC6|E7EMC6_HUMAN;tr|E5RK69|E5RK69_HUMAN;tr|E5RJF5|E5RJF5_HUMAN;tr|E5RK63|E5RK63_HUMAN;tr|E5RFF0|E5RFF0_HUMAN;tr|E5RIU8|E5RIU8_HUMAN;tr|E5RJR0|E5RJR0_HUMAN;tr|E5RI05|E5RI05_HUMAN;tr|H0YC77|H0YC77_HUMAN	ANXA6	19	36.2	151790000	10684000	181390000	16087000	147350000	19566000	176580000	17112000	229170000	12771000	166430000	25820000	241580000	12907000	261290000	25310000
sp|P08195-3|4F2_HUMAN;tr|F5GZS6|F5GZS6_HUMAN;sp|P08195|4F2_HUMAN;tr|J3KPF3|J3KPF3_HUMAN;sp|P08195-4|4F2_HUMAN	SLC3A2	11	28.7	5886600	0	4349400	0	4316600	0	4182900	0	5162900	0	3086800	3244100	3157900	0	4509800	0
sp|P08195-2|4F2_HUMAN;tr|H0YFX4|H0YFX4_HUMAN;tr|F5H0E2|F5H0E2_HUMAN;tr|F5GZI0|F5GZI0_HUMAN;tr|F5H867|F5H867_HUMAN;tr|H0YFS2|H0YFS2_HUMAN;tr|F5GZR9|F5GZR9_HUMAN	SLC3A2	11	28.7	232140000	71327000	174350000	300530000	231730000	94297000	173100000	188890000	115160000	204290000	82937000	237410000	36129000	340670000	79475000	280020000
tr|F8VZI0|F8VZI0_HUMAN;sp|P08237-2|PFKAM_HUMAN;sp|P08237|PFKAM_HUMAN;sp|P08237-3|PFKAM_HUMAN;tr|A0A2R8Y891|A0A2R8Y891_HUMAN;tr|F8VSF7|F8VSF7_HUMAN;tr|F8VTQ3|F8VTQ3_HUMAN;tr|F8VW30|F8VW30_HUMAN;tr|F8VUB8|F8VUB8_HUMAN;tr|F8VYK8|F8VYK8_HUMAN;tr|F8VX13|F8VX13_HUMAN;tr|F8VZQ1|F8VZQ1_HUMAN;tr|F8VVE3|F8VVE3_HUMAN;tr|F8VP00|F8VP00_HUMAN	PFKM	6	10.1	0	3937400	1908700	37344000	5779500	28032000	1846500	48405000	1526300	13522000	6600300	27989000	41386000	19729000	6426700	51642000
sp|P08238|HS90B_HUMAN;tr|Q6PK50|Q6PK50_HUMAN;sp|Q58FF7|H90B3_HUMAN	HSP90AB1	44	53.6	1718400000	1090300000	1271800000	3369300000	2108500000	1939600000	1895500000	2998600000	4066500000	706840000	4028300000	1197100000	5745300000	271210000	5687000000	448440000
sp|P08240|SRPRA_HUMAN;sp|P08240-2|SRPRA_HUMAN	SRPRA	15	29.3	64332000	79144000	16176000	395140000	94924000	137900000	11133000	198890000	103990000	154290000	18228000	233920000	56670000	193030000	11447000	165140000
sp|P08243-2|ASNS_HUMAN;sp|P08243|ASNS_HUMAN;sp|P08243-3|ASNS_HUMAN;tr|F8WEJ5|F8WEJ5_HUMAN;tr|C9J057|C9J057_HUMAN;tr|C9JT45|C9JT45_HUMAN;tr|C9JLN6|C9JLN6_HUMAN;tr|C9JM09|C9JM09_HUMAN	ASNS	14	33.5	68764000	25220000	2803300	189890000	80257000	56605000	10691000	134170000	239680000	12757000	11242000	138780000	338730000	22441000	123330000	149710000
tr|F5H345|F5H345_HUMAN;tr|A0A3B3IRR1|A0A3B3IRR1_HUMAN;sp|P08397-2|HEM3_HUMAN;tr|A0A3F2YNY7|A0A3F2YNY7_HUMAN;sp|P08397|HEM3_HUMAN;tr|A0A3B3IU56|A0A3B3IU56_HUMAN;tr|A0A1W2PNU5|A0A1W2PNU5_HUMAN;tr|A0A3B3IU34|A0A3B3IU34_HUMAN;tr|F5H0P4|F5H0P4_HUMAN;sp|P08397-4|HEM3_HUMAN;sp|P08397-3|HEM3_HUMAN	HMBS	2	10.9	8068100	0	789650	0	8419000	0	8166700	1894500	1999200	0	5372700	2021000	9147600	1361900	6894400	1859100
sp|P08559-3|ODPA_HUMAN;sp|P08559|ODPA_HUMAN;sp|P08559-4|ODPA_HUMAN;sp|P08559-2|ODPA_HUMAN;tr|Q5JPU3|Q5JPU3_HUMAN;tr|Q5JPU0|Q5JPU0_HUMAN;tr|Q5JPU1|Q5JPU1_HUMAN;tr|Q5JPT9|Q5JPT9_HUMAN;sp|P29803|ODPAT_HUMAN;tr|Q5JPU2|Q5JPU2_HUMAN	PDHA1	18	60.2	1508200000	351480000	772640000	1492300000	1457300000	322340000	844020000	984320000	2412900000	1651700000	2101800000	1774000000	1642800000	1264300000	1764700000	715150000
sp|P08574|CY1_HUMAN	CYC1	2	14.8	7481400	0	0	26552000	9751500	0	7907400	0	13314000	14706000	0	17379000	0	8206700	0	5328600
sp|P08579|RU2B_HUMAN	SNRPB2	6	28.4	142890000	95697000	184130000	337680000	186990000	92284000	224620000	157700000	186320000	194650000	160510000	234260000	144800000	238690000	109420000	231080000
sp|P08621|RU17_HUMAN;sp|P08621-2|RU17_HUMAN;sp|P08621-3|RU17_HUMAN;tr|M0QYR1|M0QYR1_HUMAN;sp|P08621-4|RU17_HUMAN;tr|M0QX04|M0QX04_HUMAN	SNRNP70	16	40.3	349050000	856010000	215700000	1797700000	402600000	915750000	625420000	897270000	436730000	1089000000	246730000	1274800000	484170000	1109600000	729180000	944300000
sp|P08670|VIME_HUMAN;tr|B0YJC4|B0YJC4_HUMAN;tr|B0YJC5|B0YJC5_HUMAN;tr|A0A1B0GTT5|A0A1B0GTT5_HUMAN;tr|H7C5W5|H7C5W5_HUMAN;sp|P41219|PERI_HUMAN;sp|P17661|DESM_HUMAN;sp|P41219-2|PERI_HUMAN;tr|A0A1B0GVG8|A0A1B0GVG8_HUMAN;tr|F8W835|F8W835_HUMAN	VIM	27	62.7	136450000	333290000	137500000	3992100000	64651000	696600000	104040000	1413600000	122250000	3115900000	187720000	2782400000	168700000	2914200000	298270000	2322800000
sp|P08708|RS17_HUMAN;tr|H0YN88|H0YN88_HUMAN;tr|A0A075B716|A0A075B716_HUMAN;tr|H0YN73|H0YN73_HUMAN	RPS17	5	43	163900000	318320000	87152000	1661300000	252530000	526070000	99130000	1293100000	310980000	996620000	150300000	1274300000	375550000	1028800000	182280000	1078100000
sp|P08754|GNAI3_HUMAN;tr|A0A3B3ITM0|A0A3B3ITM0_HUMAN;sp|P11488|GNAT1_HUMAN;sp|P19087|GNAT2_HUMAN;sp|A8MTJ3|GNAT3_HUMAN;sp|P09471-2|GNAO_HUMAN;sp|P38405-3|GNAL_HUMAN	GNAI3	9	35	1415500	14719000	1435500	43280000	8712400	6205000	531170	13470000	1617000	21040000	1546900	21491000	2209000	28587000	2877500	23156000
sp|P08758|ANXA5_HUMAN;tr|D6RBL5|D6RBL5_HUMAN;tr|D6RBE9|D6RBE9_HUMAN;tr|E9PHT9|E9PHT9_HUMAN	ANXA5	7	28.8	59991000	6402400	49505000	2637700	68870000	9309700	50946000	8248300	61540000	2809300	46633000	8041400	102070000	3580500	80340000	5551600
tr|C9J9K3|C9J9K3_HUMAN;sp|P08865|RSSA_HUMAN;tr|A0A0C4DG17|A0A0C4DG17_HUMAN;tr|F8WD59|F8WD59_HUMAN	RPSA	13	55.5	6285000000	470610000	2781400000	3199600000	5120300000	639560000	2912100000	2147500000	5283500000	800900000	2963300000	2011300000	5108800000	517060000	2952900000	1952600000
sp|P08962-3|CD63_HUMAN;tr|F8VNT9|F8VNT9_HUMAN;tr|F8VV56|F8VV56_HUMAN;tr|F8W022|F8W022_HUMAN;sp|P08962-2|CD63_HUMAN;tr|F8VWK8|F8VWK8_HUMAN;sp|P08962|CD63_HUMAN	CD63	3	28.2	0	23410000	0	111780000	3015800	39063000	6208700	56536000	3183200	82508000	0	65463000	4382200	59444000	0	58320000
sp|P09001|RM03_HUMAN;tr|H0Y9G6|H0Y9G6_HUMAN;tr|E7ETU7|E7ETU7_HUMAN;tr|E9PF06|E9PF06_HUMAN;tr|D6RC14|D6RC14_HUMAN;tr|D6RBQ5|D6RBQ5_HUMAN	MRPL3	8	43.4	0	12387000	0	136230000	0	24856000	0	55527000	0	286930000	0	245340000	5958300	147530000	0	113350000
sp|P09012|SNRPA_HUMAN;tr|M0R268|M0R268_HUMAN;tr|M0QZG7|M0QZG7_HUMAN;tr|M0R0G9|M0R0G9_HUMAN;tr|M0QXK2|M0QXK2_HUMAN;tr|M0R221|M0R221_HUMAN;tr|M0R2B8|M0R2B8_HUMAN	SNRPA	6	25.2	63150000	138040000	51076000	330000000	85737000	137800000	112080000	167510000	90935000	206550000	62181000	259150000	110070000	162970000	149720000	175420000
sp|P09104|ENOG_HUMAN;sp|P09104-2|ENOG_HUMAN;tr|F5H0C8|F5H0C8_HUMAN;tr|F5H1C3|F5H1C3_HUMAN;tr|U3KQP4|U3KQP4_HUMAN	ENO2	9	36.2	42858000	337680	19185000	0	27160000	0	36591000	0	21169000	0	17823000	0	22262000	0	5767400	1842800
sp|P09110|THIK_HUMAN;tr|C9JDE9|C9JDE9_HUMAN;tr|H7C131|H7C131_HUMAN;sp|P09110-2|THIK_HUMAN;tr|B4DVF4|B4DVF4_HUMAN;tr|H0Y4D4|H0Y4D4_HUMAN	ACAA1	5	20.3	99606000	5093300	132100000	14013000	57697000	23868000	51565000	31149000	144260000	11263000	140040000	7822600	90438000	3678000	83213000	4612300
tr|A0A087WYR0|A0A087WYR0_HUMAN;sp|P09132|SRP19_HUMAN;tr|A0A087WWU9|A0A087WWU9_HUMAN;tr|A0A2U3TZN1|A0A2U3TZN1_HUMAN;tr|D6RBG4|D6RBG4_HUMAN;tr|A0A2R8Y4M3|A0A2R8Y4M3_HUMAN;sp|P09132-2|SRP19_HUMAN	SRP19	4	35.8	51347000	43481000	44460000	124860000	53817000	52480000	44151000	37041000	74924000	90467000	57400000	83991000	38433000	63631000	47144000	53482000
sp|P09211|GSTP1_HUMAN;tr|A8MX94|A8MX94_HUMAN;tr|A0A2R8Y5E5|A0A2R8Y5E5_HUMAN;tr|A0A087X243|A0A087X243_HUMAN;tr|A0A087X2E9|A0A087X2E9_HUMAN	GSTP1	5	36.7	429300000	14476000	519380000	20844000	589910000	18376000	689660000	3925700	358300000	8096600	365030000	18254000	443870000	13693000	488580000	17486000
tr|A0A0A0MRR7|A0A0A0MRR7_HUMAN;sp|P09234|RU1C_HUMAN;tr|Q5TAL2|Q5TAL2_HUMAN	SNRPC	4	22.2	704700000	587460000	1006900000	196040000	600640000	509420000	1141100000	154930000	525750000	663850000	1019000000	171080000	609630000	526290000	1014000000	168410000
sp|P09382|LEG1_HUMAN;tr|F8WEI7|F8WEI7_HUMAN	LGALS1	3	29.6	38106000	2538300	44957000	0	26543000	0	37470000	0	18698000	0	21658000	0	16900000	0	20446000	0
tr|Q5T7C4|Q5T7C4_HUMAN;sp|P09429|HMGB1_HUMAN;sp|B2RPK0|HGB1A_HUMAN	HMGB1	14	58.9	1988600000	32579000	1431800000	46113000	1782500000	49499000	1976200000	48050000	1381400000	42835000	1199900000	52413000	1272500000	41392000	1163800000	47667000
sp|P09493-3|TPM1_HUMAN;sp|P09493-4|TPM1_HUMAN;sp|P09493-10|TPM1_HUMAN;sp|P09493-9|TPM1_HUMAN;sp|P09493-8|TPM1_HUMAN;tr|Q6ZN40|Q6ZN40_HUMAN;tr|H0YKX5|H0YKX5_HUMAN;tr|A0A0S2Z4G6|A0A0S2Z4G6_HUMAN;sp|P09493|TPM1_HUMAN;sp|P09493-7|TPM1_HUMAN;tr|H0YKP3|H0YKP3_HUMAN;sp|P09493-6|TPM1_HUMAN;tr|H0YL42|H0YL42_HUMAN;tr|A0A494C0V8|A0A494C0V8_HUMAN;tr|A0A087WTJ7|A0A087WTJ7_HUMAN;tr|H0YLS7|H0YLS7_HUMAN	TPM1	17	50	555220000	10114000	623350000	57611000	457530000	5864100	568110000	12255000	305360000	1226000	334230000	17700000	260150000	42096000	319740000	10511000
sp|P09496-2|CLCA_HUMAN;sp|P09496-4|CLCA_HUMAN;sp|P09496-3|CLCA_HUMAN;sp|P09496|CLCA_HUMAN;tr|F8WF69|F8WF69_HUMAN;sp|P09496-5|CLCA_HUMAN;tr|C9J8P9|C9J8P9_HUMAN	CLTA	3	12.4	48491000	110690000	52683000	246320000	64398000	144230000	128720000	193130000	155530000	102740000	112740000	176230000	123350000	139780000	169920000	115600000
sp|P09497-2|CLCB_HUMAN;sp|P09497|CLCB_HUMAN;tr|D6RJD1|D6RJD1_HUMAN;tr|H0Y9Q6|H0Y9Q6_HUMAN	CLTB	6	19.4	46902000	82959000	70297000	101120000	64359000	115770000	80213000	78588000	174380000	41562000	107930000	66473000	105020000	61249000	134000000	42879000
sp|P09525|ANXA4_HUMAN;tr|Q6LES2|Q6LES2_HUMAN;tr|Q6P452|Q6P452_HUMAN;tr|B4E1S2|B4E1S2_HUMAN;sp|P09525-2|ANXA4_HUMAN	ANXA4	4	20.7	8588100	0	16851000	0	17507000	0	18592000	0	15378000	0	15908000	0	19298000	0	24115000	0
sp|P09543-2|CN37_HUMAN;sp|P09543|CN37_HUMAN;tr|K7EN66|K7EN66_HUMAN;tr|C9K0L8|C9K0L8_HUMAN;tr|K7ERZ0|K7ERZ0_HUMAN;tr|K7ERC4|K7ERC4_HUMAN	CNP	14	40.6	271380000	73264000	119950000	369990000	227950000	64698000	108950000	186390000	338710000	131330000	140490000	289240000	290680000	122040000	90311000	140640000
tr|B1AHA8|B1AHA8_HUMAN;tr|Q96DI8|Q96DI8_HUMAN;sp|P09601|HMOX1_HUMAN	HMOX1	3	26.7	6731200	7333500	5152600	50506000	6538500	5947100	0	8598100	4461600	8934800	0	11510000	5020300	13965000	0	10685000
sp|P09622-3|DLDH_HUMAN;tr|E9PEX6|E9PEX6_HUMAN;sp|P09622|DLDH_HUMAN;sp|P09622-2|DLDH_HUMAN;tr|F8WDM5|F8WDM5_HUMAN;tr|A0A1W2PR83|A0A1W2PR83_HUMAN;tr|F2Z2E3|F2Z2E3_HUMAN	DLD	9	28.4	334980000	235170000	125840000	351110000	224940000	117100000	104780000	195880000	349260000	318540000	145150000	556380000	312490000	341790000	138880000	279710000
sp|P09651|ROA1_HUMAN;tr|F8W6I7|F8W6I7_HUMAN;sp|P09651-3|ROA1_HUMAN;tr|F8VZ49|F8VZ49_HUMAN;tr|F8VTQ5|F8VTQ5_HUMAN;sp|Q32P51|RA1L2_HUMAN;tr|F8W646|F8W646_HUMAN;tr|F8VYN5|F8VYN5_HUMAN	HNRNPA1	22	61	3070300000	2420600000	3821800000	14972000000	2198100000	4607800000	3075500000	9171900000	1648000000	12307000000	1971100000	12426000000	1780700000	11302000000	2353600000	9911100000
sp|P09651-2|ROA1_HUMAN;tr|A0A2R8Y4L2|A0A2R8Y4L2_HUMAN;tr|H0YH80|H0YH80_HUMAN	HNRNPA1	22	61	30784000	34858000	46536000	205800000	19439000	96807000	30185000	127780000	14099000	199430000	23887000	167700000	11916000	130950000	27301000	134980000
sp|P09661|RU2A_HUMAN;tr|H0YKK0|H0YKK0_HUMAN;tr|H0YMA0|H0YMA0_HUMAN;tr|H0YLR3|H0YLR3_HUMAN	SNRPA1	10	41.2	466620000	310320000	376900000	813790000	404750000	251420000	463450000	396890000	471170000	510660000	422950000	661960000	274250000	685020000	301120000	607700000
sp|P09874|PARP1_HUMAN;tr|Q5VX84|Q5VX84_HUMAN;tr|Q5VX85|Q5VX85_HUMAN	PARP1	57	56.6	20045000000	7018100000	2267100000	28602000000	14285000000	6131900000	2462000000	14415000000	14278000000	12678000000	2125600000	18393000000	13142000000	10018000000	2338400000	13236000000
tr|A0A087WU64|A0A087WU64_HUMAN;sp|P09884|DPOLA_HUMAN;tr|A6NMQ1|A6NMQ1_HUMAN	POLA1	14	15.8	27905000	30964000	0	84571000	2070100	32285000	0	66105000	37382000	38645000	1667100	27877000	68638000	9259000	22566000	34565000
sp|P09936|UCHL1_HUMAN;tr|D6RE83|D6RE83_HUMAN;tr|D6R956|D6R956_HUMAN;tr|D6R974|D6R974_HUMAN;tr|D6RF53|D6RF53_HUMAN	UCHL1	7	33.2	653540000	8616100	487250000	6919000	571280000	6354800	674870000	8669400	482790000	6590900	414010000	7488400	710060000	2915200	564590000	13549000
sp|P09960|LKHA4_HUMAN;sp|P09960-4|LKHA4_HUMAN;sp|P09960-2|LKHA4_HUMAN;sp|P09960-3|LKHA4_HUMAN;tr|B4DEH5|B4DEH5_HUMAN	LTA4H	13	29.8	108090000	21953000	73979000	39747000	149070000	35819000	133070000	61235000	165520000	8487100	160930000	5620500	243810000	4126100	198460000	4482000
sp|P09972|ALDOC_HUMAN;tr|A8MVZ9|A8MVZ9_HUMAN;tr|C9J8F3|C9J8F3_HUMAN;tr|J3KSV6|J3KSV6_HUMAN;tr|J3QKP5|J3QKP5_HUMAN	ALDOC	5	20.1	87510000	12449000	72886000	15409000	90227000	10570000	49828000	17829000	97912000	6535300	109310000	14350000	145900000	7781500	129430000	11553000
sp|Q71UI9|H2AV_HUMAN;sp|P0C0S5|H2AZ_HUMAN;sp|Q71UI9-3|H2AV_HUMAN;sp|Q71UI9-4|H2AV_HUMAN;sp|Q71UI9-2|H2AV_HUMAN;tr|C9J0D1|C9J0D1_HUMAN;tr|A0A494C189|A0A494C189_HUMAN;tr|C9J386|C9J386_HUMAN	H2AFV	3	25.8	25584000	80607000	18032000	560380000	25741000	156130000	27807000	318840000	36891000	487230000	20452000	473130000	61579000	490810000	47776000	421110000
sp|P0C1Z6-2|TFPT_HUMAN;sp|P0C1Z6|TFPT_HUMAN;tr|A0A0G2JP55|A0A0G2JP55_HUMAN;tr|A8MTQ3|A8MTQ3_HUMAN	TFPT	2	10.2	5606600	6251300	0	22747000	4522200	7233500	0	9747100	5908900	19978000	0	19415000	0	23317000	0	14199000
sp|P0CG12|DERPC_HUMAN	DERPC	3	6.7	4894600	0	4670100	0	9269300	1428700	6891800	2327600	2357300	2866200	1811700	0	6317000	1451700	2402500	0
sp|P0DMV8|HS71A_HUMAN;tr|A0A0G2JIW1|A0A0G2JIW1_HUMAN;sp|P0DMV8-2|HS71A_HUMAN;tr|V9GZ37|V9GZ37_HUMAN	HSPA1A	30	63.8	9172700000	2835300000	10228000000	5771000000	9516900000	3604000000	11810000000	4116800000	7236500000	4085700000	10196000000	3175100000	9320000000	3074200000	10436000000	2861300000
sp|P0DN76|U2AF5_HUMAN;sp|Q01081-4|U2AF1_HUMAN;sp|Q8WU68-3|U2AF4_HUMAN;sp|Q8WU68|U2AF4_HUMAN;sp|Q01081-3|U2AF1_HUMAN;sp|Q8WU68-2|U2AF4_HUMAN	U2AF1L5	7	42.5	191110000	546810000	8671400	2395100000	239820000	589980000	16134000	1058700000	699180000	893320000	11605000	1374100000	1342800000	459060000	29890000	946510000
sp|P0DN79|CBSL_HUMAN;sp|P35520-2|CBS_HUMAN;tr|C9JMA6|C9JMA6_HUMAN;tr|H7C2H4|H7C2H4_HUMAN	CBSL	9	26.3	27256000	24201000	6312700	61155000	30491000	33100000	24478000	81681000	65807000	5919300	21620000	44842000	102920000	6314300	56807000	32763000
sp|P0DP25|CALM3_HUMAN;tr|A0A590UK56|A0A590UK56_HUMAN;tr|E7EMB3|E7EMB3_HUMAN;tr|Q9BRL5|Q9BRL5_HUMAN;tr|Q96HY3|Q96HY3_HUMAN;tr|M0QZ52|M0QZ52_HUMAN;tr|G3V361|G3V361_HUMAN;tr|A0A590UJI2|A0A590UJI2_HUMAN;tr|F8WBR5|F8WBR5_HUMAN;tr|G3V226|G3V226_HUMAN;tr|G3V479|G3V479_HUMAN	CALM3	6	44.3	1170600000	135880000	1243500000	206470000	1166300000	131390000	1279400000	145360000	849560000	131540000	900930000	46718000	835490000	84576000	920030000	69053000
sp|P0DPB6|RPAC2_HUMAN;tr|A0A0R4J2F3|A0A0R4J2F3_HUMAN;tr|Q7Z776|Q7Z776_HUMAN;tr|A0A087X0U2|A0A087X0U2_HUMAN;tr|A0A1B0GUZ5|A0A1B0GUZ5_HUMAN;sp|P0DPB5|RPC22_HUMAN	POLR1D	6	45.1	23143000	76409000	26073000	246430000	7000100	12547000	7055300	12020000	3198000	110740000	0	116860000	5387100	80270000	1236100	9281200
tr|A0A2R8YGX0|A0A2R8YGX0_HUMAN;sp|P10071|GLI3_HUMAN;tr|A0A2R8Y6R3|A0A2R8Y6R3_HUMAN;tr|A0A2R8Y723|A0A2R8Y723_HUMAN;tr|C9J9N4|C9J9N4_HUMAN	GLI3	2	1.6	6248200	1081200	0	9484400	0	3019800	0	48217000	0	60163000	0	6641900	3432400	0	0	59805000
sp|P10109|ADX_HUMAN	FDX1	2	9.2	59855000	0	5551000	0	39459000	0	3946600	0	66921000	0	5514400	0	54827000	0	3317200	0
sp|P10155-3|RO60_HUMAN;sp|P10155-5|RO60_HUMAN;sp|P10155-4|RO60_HUMAN;sp|P10155|RO60_HUMAN;tr|H0Y9N5|H0Y9N5_HUMAN;sp|P10155-2|RO60_HUMAN;tr|D6RE09|D6RE09_HUMAN;tr|G5E9R9|G5E9R9_HUMAN;tr|D6RDN1|D6RDN1_HUMAN	RO60	11	25.1	30726000	27066000	15836000	92700000	41624000	52966000	17418000	89211000	40190000	53712000	15032000	50367000	82849000	33014000	47430000	32097000
sp|P10253|LYAG_HUMAN;tr|I3L3L3|I3L3L3_HUMAN;tr|I3L0S5|I3L0S5_HUMAN	GAA	9	17.5	74895000	0	52398000	55028000	89459000	9333900	91261000	6115800	161480000	4282500	163790000	17072000	196970000	0	181320000	5470900
tr|A0A1W2PRU9|A0A1W2PRU9_HUMAN;sp|P10321-2|HLAC_HUMAN;sp|P10321|HLAC_HUMAN;tr|A2AEA2|A2AEA2_HUMAN;tr|O19617|O19617_HUMAN;tr|A0A140T921|A0A140T921_HUMAN;tr|A0A140T9H5|A0A140T9H5_HUMAN;tr|A0A140T9U8|A0A140T9U8_HUMAN;tr|A0A140T9E1|A0A140T9E1_HUMAN;tr|A0A140TA05|A0A140TA05_HUMAN;tr|A0A140T9M5|A0A140T9M5_HUMAN;tr|A0A140T9L3|A0A140T9L3_HUMAN;tr|A0A140T942|A0A140T942_HUMAN	HLA-C	4	23.8	3696400	9099600	0	47979000	4465300	13057000	0	19722000	4768500	32321000	0	30378000	2202000	26335000	0	22814000
sp|P10412|H14_HUMAN;sp|P22492|H1T_HUMAN;sp|Q02539|H11_HUMAN;sp|P16401|H15_HUMAN	H1-4	5	24.2	304990000	636950000	38752000	6121600000	20687000	1884900000	33626000	6313200000	216290000	6071100000	27697000	5291800000	33147000	6676700000	53662000	5146100000
sp|P10515|ODP2_HUMAN;tr|H0YDD4|H0YDD4_HUMAN;tr|E9PEJ4|E9PEJ4_HUMAN	DLAT	16	28.7	181530000	373650000	86641000	919530000	371620000	281850000	326180000	501100000	334660000	1765500000	270220000	2004500000	333060000	1184400000	497670000	842530000
sp|P10586-2|PTPRF_HUMAN;sp|P10586|PTPRF_HUMAN;tr|H0Y6Z7|H0Y6Z7_HUMAN;tr|H0Y4H1|H0Y4H1_HUMAN;tr|H0Y7Z9|H0Y7Z9_HUMAN;tr|H0Y380|H0Y380_HUMAN;tr|A2A437|A2A437_HUMAN	PTPRF	11	11.2	18626000	14195000	0	87051000	23313000	18701000	4859700	58270000	54968000	42093000	27096000	71030000	41550000	49956000	27044000	48888000
sp|P10588|NR2F6_HUMAN;tr|M0R175|M0R175_HUMAN	NR2F6	5	14.1	0	5727100	0	32801000	0	5796900	0	9111700	7649600	0	0	13712000	9464800	5559300	0	10294000
sp|P10589|COT1_HUMAN;tr|F1DAL9|F1DAL9_HUMAN;tr|F1DAL7|F1DAL7_HUMAN	NR2F1	8	33.3	0	7451200	0	20188000	2218900	12258000	0	13683000	6123600	7072600	0	19989000	6808800	7473400	0	18222000
sp|P10599|THIO_HUMAN;sp|P10599-2|THIO_HUMAN	TXN	7	76.2	2076100000	23326000	1995100000	83470000	2222500000	127780000	2560500000	81209000	1887900000	151100000	1629100000	79044000	2026900000	17798000	2279500000	72255000
sp|P10606|COX5B_HUMAN	COX5B	2	14.7	304930000	46808000	300090000	0	110070000	0	227230000	48998000	195460000	213380000	107260000	274990000	55198000	180440000	56541000	39235000
sp|P10619-2|PPGB_HUMAN;sp|P10619|PPGB_HUMAN;tr|X6R5C5|X6R5C5_HUMAN;tr|X6R8A1|X6R8A1_HUMAN	CTSA	2	6.7	38170000	2854800	0	35865000	30675000	1108300	0	12094000	22645000	2351400	0	13442000	8925700	4736600	4584900	1610700
sp|P10636-2|TAU_HUMAN;sp|P10636-3|TAU_HUMAN;tr|I3L170|I3L170_HUMAN;sp|P10636-4|TAU_HUMAN;sp|P10636-6|TAU_HUMAN;sp|P10636-5|TAU_HUMAN;sp|P10636-7|TAU_HUMAN;sp|P10636-8|TAU_HUMAN;tr|A0A0G2JQJ7|A0A0G2JQJ7_HUMAN;tr|A0A0G2JPD5|A0A0G2JPD5_HUMAN;sp|P10636|TAU_HUMAN;tr|A0A0G2JS76|A0A0G2JS76_HUMAN;tr|A0A0G2JMX7|A0A0G2JMX7_HUMAN;sp|P10636-9|TAU_HUMAN	MAPT	4	15.1	23048000	15490000	22750000	0	23060000	0	41973000	0	20670000	0	28954000	0	27465000	0	33133000	0
sp|P10644|KAP0_HUMAN;sp|P10644-2|KAP0_HUMAN;tr|K7EM13|K7EM13_HUMAN;tr|K7EPR5|K7EPR5_HUMAN;tr|K7EQK3|K7EQK3_HUMAN;tr|K7EMU2|K7EMU2_HUMAN;tr|X6RAV4|X6RAV4_HUMAN;tr|K7EMZ6|K7EMZ6_HUMAN;tr|K7EIE5|K7EIE5_HUMAN;tr|K7EID3|K7EID3_HUMAN;tr|K7EJ40|K7EJ40_HUMAN;tr|K7EK41|K7EK41_HUMAN;tr|K7EPB2|K7EPB2_HUMAN	PRKAR1A	4	10	65785000	12724000	51042000	57879000	44988000	4882000	46469000	19578000	29556000	20092000	24883000	25983000	29659000	29715000	23598000	25064000
sp|P10696|PPBN_HUMAN;sp|P05187|PPB1_HUMAN	ALPG	3	9.6	2418600	1239500	30867000000	6762800000	17394000	774040	38568000000	5769900000	5436300	2402100	62018000000	6987000000	70111000	1578500	80740000000	2858900000
tr|X6RA14|X6RA14_HUMAN;sp|P10768|ESTD_HUMAN;tr|H7BZT7|H7BZT7_HUMAN;tr|U3KQT1|U3KQT1_HUMAN	ESD	5	40.7	267750000	6906500	329450000	7584300	324890000	9727400	434950000	8864700	235160000	15846000	316200000	18674000	298920000	17152000	377020000	19348000
sp|P10809|CH60_HUMAN;tr|E7ESH4|E7ESH4_HUMAN;tr|E7EXB4|E7EXB4_HUMAN;sp|P10809-2|CH60_HUMAN;tr|C9JL25|C9JL25_HUMAN;tr|C9JL19|C9JL19_HUMAN;tr|C9JCQ4|C9JCQ4_HUMAN;tr|C9J0S9|C9J0S9_HUMAN	HSPD1	31	64.6	10328000000	1602200000	12366000000	3291600000	14375000000	1697300000	12454000000	3183500000	27127000000	3048800000	20872000000	5448300000	18397000000	1077300000	16058000000	1903600000
sp|P11021|BIP_HUMAN	HSPA5	29	49.5	3266400000	1010400000	4350600000	1740200000	2875900000	965260000	3850300000	931290000	2494500000	1341300000	3305600000	1127700000	3015100000	1036800000	3659200000	786990000
tr|B7Z7D2|B7Z7D2_HUMAN;tr|E9PQY3|E9PQY3_HUMAN;sp|P11117|PPAL_HUMAN;tr|A0A5F9ZHR7|A0A5F9ZHR7_HUMAN;tr|E9PHY0|E9PHY0_HUMAN;tr|A0A5F9ZH82|A0A5F9ZH82_HUMAN	ACP2	3	6.9	11012000	10125000	8161300	37363000	9555100	13285000	7016700	14543000	5395500	39509000	7351000	39231000	10375000	38238000	4109900	19488000
sp|P11142|HSP7C_HUMAN;tr|E9PKE3|E9PKE3_HUMAN;tr|Q96IS6|Q96IS6_HUMAN;sp|P11142-2|HSP7C_HUMAN;tr|E9PNE6|E9PNE6_HUMAN;tr|Q53HF2|Q53HF2_HUMAN;tr|A8K7Q2|A8K7Q2_HUMAN;tr|E9PN89|E9PN89_HUMAN;tr|E9PLF4|E9PLF4_HUMAN;tr|E9PQK7|E9PQK7_HUMAN;tr|E9PQQ4|E9PQQ4_HUMAN;tr|Q96BE0|Q96BE0_HUMAN;sp|P54652|HSP72_HUMAN;tr|E9PPY6|E9PPY6_HUMAN;tr|E9PS65|E9PS65_HUMAN;tr|E9PI65|E9PI65_HUMAN;tr|E9PN25|E9PN25_HUMAN;tr|E9PM13…	HSPA8	33	63.8	7884000000	2540100000	10387000000	4044100000	7790300000	3312800000	12015000000	2808200000	6999400000	4038600000	9492500000	2711100000	8566600000	3638800000	10265000000	2063300000
sp|P11171|41_HUMAN;sp|P11171-2|41_HUMAN;tr|A0A2R8Y5Z6|A0A2R8Y5Z6_HUMAN;tr|A0A2R8Y5G2|A0A2R8Y5G2_HUMAN;sp|P11171-7|41_HUMAN;tr|A0A2U3TZH6|A0A2U3TZH6_HUMAN;sp|P11171-5|41_HUMAN;tr|A0A2R8YCW8|A0A2R8YCW8_HUMAN;tr|A0A3B3IU06|A0A3B3IU06_HUMAN;tr|A0A2R8Y570|A0A2R8Y570_HUMAN;tr|A0A2R8Y6G5|A0A2R8Y6G5_HUMAN;tr|A0A2R8YFR9|A0A2R8YFR9_HUMAN;tr|A0A3B3IUD6|A0A3B3IUD6_HUMAN;sp|P11171-3|41_HUMAN;tr|A0A2R8YD30|A0A…	EPB41	15	24.9	134840000	25711000	124390000	136150000	132630000	40250000	119650000	54317000	113820000	57894000	113740000	77667000	99876000	75874000	130670000	51553000
sp|P11172|UMPS_HUMAN;sp|P11172-2|UMPS_HUMAN;sp|P11172-3|UMPS_HUMAN;tr|E9PFD2|E9PFD2_HUMAN;tr|F2Z3P2|F2Z3P2_HUMAN;tr|F2Z303|F2Z303_HUMAN;tr|F8WDG4|F8WDG4_HUMAN;sp|P11172-4|UMPS_HUMAN	UMPS	4	17.7	28591000	7862200	4338700	59551000	40188000	13230000	4218700	46253000	49018000	8283600	18475000	39497000	38344000	4697800	13704000	51244000
sp|P11177-2|ODPB_HUMAN;sp|P11177|ODPB_HUMAN;sp|P11177-3|ODPB_HUMAN;tr|C9J634|C9J634_HUMAN;tr|F8WF02|F8WF02_HUMAN	PDHB	13	62.5	363240000	615690000	9551200	3134500000	555180000	1012500000	66547000	2057500000	2840100000	2894100000	107690000	4799800000	1625200000	2120800000	297290000	2510000000
sp|P11182|ODB2_HUMAN;tr|Q5VVL7|Q5VVL7_HUMAN	DBT	11	33.2	33031000	64774000	1888200	163760000	133520000	14760000	14623000	101980000	128700000	169500000	26973000	227560000	108890000	92437000	36031000	121480000
sp|P11216|PYGB_HUMAN;tr|H0Y4Z6|H0Y4Z6_HUMAN	PYGB	6	8.2	0	2048500	0	8359000	0	3391100	0	10639000	2543800	0	0	3466700	8245700	0	4662400	1767900
sp|P11233|RALA_HUMAN;tr|C9JPE8|C9JPE8_HUMAN;tr|H7C3P7|H7C3P7_HUMAN;tr|C9JYR1|C9JYR1_HUMAN;tr|F8WEQ6|F8WEQ6_HUMAN	RALA	4	25.7	4467200	16992000	1371700	136130000	15128000	17145000	4959700	49632000	4569300	59589000	9009100	72940000	6375300	61743000	4518900	47777000
sp|P11274-2|BCR_HUMAN;sp|P11274|BCR_HUMAN;tr|H0Y554|H0Y554_HUMAN;tr|A9UF01|A9UF01_HUMAN	BCR	2	4.1	0	0	0	0	0	0	0	0	0	4943500	0	0	0	0	3798100	0
sp|P11277-3|SPTB1_HUMAN;sp|P11277|SPTB1_HUMAN;sp|P11277-2|SPTB1_HUMAN;tr|H0YJE6|H0YJE6_HUMAN	SPTB	2	1.5	0	2605800	0	7870100	2694300	5146300	0	11495000	9469900	10239000	0	18810000	9422600	8526500	2256600	12860000
sp|P11279|LAMP1_HUMAN;sp|P11279-2|LAMP1_HUMAN	LAMP1	4	9.8	62668000	73656000	25195000	197850000	69204000	69377000	35205000	112640000	78044000	149330000	21986000	207380000	42758000	146480000	16734000	165140000
tr|B7Z9I1|B7Z9I1_HUMAN;sp|P11310|ACADM_HUMAN;sp|P11310-2|ACADM_HUMAN;tr|Q5T4U5|Q5T4U5_HUMAN;tr|E9PJM9|E9PJM9_HUMAN;tr|E9PRX4|E9PRX4_HUMAN;tr|H0YDT5|H0YDT5_HUMAN	ACADM	11	29.4	278470000	143990000	48985000	572410000	122360000	240840000	25913000	596350000	1153900000	436910000	191900000	935340000	703350000	87120000	44183000	650900000
sp|P11387|TOP1_HUMAN;sp|Q969P6-2|TOP1M_HUMAN;sp|Q969P6|TOP1M_HUMAN;tr|E5RIC7|E5RIC7_HUMAN;tr|H0YAR3|H0YAR3_HUMAN;tr|E5RJ95|E5RJ95_HUMAN;tr|E5RFS0|E5RFS0_HUMAN	TOP1	28	35.9	178790000	504910000	310470000	6669500000	101590000	1296400000	154590000	4061400000	134630000	4010800000	210180000	3940700000	131320000	3224800000	168230000	2408900000
sp|P11388|TOP2A_HUMAN;sp|P11388-2|TOP2A_HUMAN;sp|P11388-3|TOP2A_HUMAN;sp|P11388-4|TOP2A_HUMAN;tr|J3KTB7|J3KTB7_HUMAN	TOP2A	45	37.1	218050000	575380000	7867400	2116000000	143970000	533900000	2161300	1138000000	99156000	1022100000	3999000	1198300000	148160000	998990000	17602000	860070000
sp|P11413|G6PD_HUMAN;sp|P11413-2|G6PD_HUMAN;sp|P11413-3|G6PD_HUMAN;tr|E7EUI8|E7EUI8_HUMAN;tr|E9PD92|E9PD92_HUMAN;tr|E7EM57|E7EM57_HUMAN	G6PD	8	22.5	123120000	4112600	66912000	7490900	119240000	6378600	117820000	32241000	84630000	3503300	73538000	6111500	115100000	3008100	103510000	6754800
sp|P11441|UBL4A_HUMAN;tr|Q5HY81|Q5HY81_HUMAN	UBL4A	3	15.9	10017000	2203500	14451000	13164000	23268000	2252700	22296000	10539000	13373000	6566600	11537000	14853000	23626000	6022400	20512000	11664000
sp|P11474|ERR1_HUMAN;sp|P11474-2|ERR1_HUMAN;tr|H0YGT3|H0YGT3_HUMAN;tr|F5GWT5|F5GWT5_HUMAN;tr|F5H0E9|F5H0E9_HUMAN;sp|O95718|ERR2_HUMAN;tr|E7EWD9|E7EWD9_HUMAN;tr|A0A2R8Y491|A0A2R8Y491_HUMAN;sp|O95718-2|ERR2_HUMAN;sp|O95718-1|ERR2_HUMAN	ESRRA	4	15.8	1588900	7401500	0	19915000	1969600	3629200	0	15551000	3186400	24253000	0	24125000	3599900	18095000	0	16087000
sp|P11498|PYC_HUMAN;tr|A0A494C016|A0A494C016_HUMAN;tr|A0A494C101|A0A494C101_HUMAN;tr|E9PRE7|E9PRE7_HUMAN;sp|P11498-2|PYC_HUMAN;tr|A0A494C0T2|A0A494C0T2_HUMAN	PC	16	24.3	31439000	47137000	0	228550000	9112800	84371000	566350	135370000	93509000	274540000	2582800	384640000	114380000	104270000	2173100	165350000
sp|P11586|C1TC_HUMAN;tr|V9GYY3|V9GYY3_HUMAN;tr|A0A384N5Y3|A0A384N5Y3_HUMAN;tr|F5H2F4|F5H2F4_HUMAN;tr|V9GZ78|V9GZ78_HUMAN;tr|A0A494C1T2|A0A494C1T2_HUMAN	MTHFD1	20	32.9	255600000	89725000	135920000	378030000	288140000	248630000	83751000	464630000	451750000	71638000	278710000	208660000	629630000	44998000	495710000	238300000
sp|P11717|MPRI_HUMAN;tr|S4R328|S4R328_HUMAN	IGF2R	20	10.6	2162900	110090000	0	342460000	2309000	134510000	11567000	236010000	3003700	181730000	0	220910000	8366000	234150000	10719000	184590000
sp|P11766|ADHX_HUMAN;tr|H0YAG8|H0YAG8_HUMAN	ADH5	3	6.7	14920000	5361400	0	29809000	20871000	9653800	4148800	21589000	36495000	0	23273000	10918000	50804000	0	34503000	5534700
sp|P11802-2|CDK4_HUMAN;sp|P11802|CDK4_HUMAN;tr|F8VZ51|F8VZ51_HUMAN;tr|F8VZZ0|F8VZZ0_HUMAN;tr|F8VYH9|F8VYH9_HUMAN;tr|F8VTV8|F8VTV8_HUMAN;tr|F8VWX7|F8VWX7_HUMAN;tr|F8VXD2|F8VXD2_HUMAN;tr|F8VZ13|F8VZ13_HUMAN;sp|O94921|CDK14_HUMAN;sp|Q96Q40|CDK15_HUMAN;sp|O94921-2|CDK14_HUMAN;sp|Q07002-3|CDK18_HUMAN;tr|F5H6Z0|F5H6Z0_HUMAN;sp|Q07002|CDK18_HUMAN;sp|O94921-3|CDK14_HUMAN;sp|Q00537|CDK17_HUMAN;sp|Q96Q40-5…	CDK4	6	43.2	34198000	1726700	59016000	1768200	30571000	2825800	38460000	5644900	36452000	0	35490000	0	41625000	0	34757000	0
sp|P11908|PRPS2_HUMAN;sp|P11908-2|PRPS2_HUMAN;tr|H7C540|H7C540_HUMAN;tr|A0A0B4J207|A0A0B4J207_HUMAN;sp|P21108|PRPS3_HUMAN;tr|D3YTJ7|D3YTJ7_HUMAN	PRPS2	6	24.8	2087400	0	0	0	12592000	0	8349200	0	18613000	10105000	11552000	5597000	16237000	0	10549000	0
sp|P11940|PABP1_HUMAN;sp|P11940-2|PABP1_HUMAN;tr|E7ERJ7|E7ERJ7_HUMAN;tr|E7EQV3|E7EQV3_HUMAN;tr|A0A087WTT1|A0A087WTT1_HUMAN;tr|H0YAR2|H0YAR2_HUMAN;tr|E5RJB9|E5RJB9_HUMAN;tr|H0YAS6|H0YAS6_HUMAN;tr|H0YB75|H0YB75_HUMAN;sp|Q4VXU2|PAP1L_HUMAN;tr|E5RH24|E5RH24_HUMAN;tr|H0YAP2|H0YAP2_HUMAN;tr|H0YAS7|H0YAS7_HUMAN;sp|Q4VXU2-2|PAP1L_HUMAN;tr|H0YBN4|H0YBN4_HUMAN;tr|H0YB86|H0YB86_HUMAN;tr|E5RGH3|E5RGH3_HUMAN;…	PABPC1	17	39.2	386560000	650370000	259690000	6040200000	400460000	1631900000	353930000	3889400000	422700000	4118300000	243100000	3926000000	428310000	4050200000	545810000	3419800000
tr|Q6FI35|Q6FI35_HUMAN;sp|P12004|PCNA_HUMAN	PCNA	9	43.7	451030000	128140000	568080000	285130000	646610000	222260000	523520000	274260000	978510000	167380000	863440000	178110000	1119800000	84237000	999110000	135150000
sp|P12081-4|HARS1_HUMAN;sp|P12081|HARS1_HUMAN;tr|B3KWE1|B3KWE1_HUMAN;sp|P12081-3|HARS1_HUMAN;sp|P12081-2|HARS1_HUMAN;tr|B4DDD8|B4DDD8_HUMAN;tr|B4E1C5|B4E1C5_HUMAN;tr|E7ETE2|E7ETE2_HUMAN;tr|A0A2R8YFR1|A0A2R8YFR1_HUMAN;tr|D6RF05|D6RF05_HUMAN;tr|A0A2R8YCI2|A0A2R8YCI2_HUMAN	HARS1	14	33.9	323820000	27167000	211850000	50699000	345120000	38793000	263300000	66482000	292020000	46077000	149550000	82297000	316140000	15363000	228960000	49779000
tr|A0A087X0S5|A0A087X0S5_HUMAN;sp|P12109|CO6A1_HUMAN	COL6A1	3	5.4	7153100	1471900	2221800	5579200	8578200	1352800	7953100	3310800	13366000	2380900	2942600	3295200	14144000	0	7007900	0
sp|P12235|ADT1_HUMAN;tr|V9GYG0|V9GYG0_HUMAN	SLC25A4	8	33.2	0	8192500	0	52095000	0	4419000	0	10745000	0	26358000	0	45307000	0	11890000	0	13621000
sp|P12236|ADT3_HUMAN	SLC25A6	10	36.9	179230000	508810000	32931000	2510500000	123430000	313040000	28555000	585640000	197720000	1862500000	106100000	1732100000	61811000	847570000	35858000	895750000
sp|P12268|IMDH2_HUMAN;tr|H0Y4R1|H0Y4R1_HUMAN;tr|E7ETK5|E7ETK5_HUMAN;tr|C9K0R9|C9K0R9_HUMAN	IMPDH2	17	45.7	123720000	344130000	152190000	516020000	288260000	512300000	482930000	352530000	202310000	332890000	223460000	341730000	524160000	337570000	467500000	293780000
sp|P12270|TPR_HUMAN;sp|P12270-2|TPR_HUMAN;tr|Q5SWX9|Q5SWX9_HUMAN	TPR	78	37.2	2265600000	1079100000	1712800000	1942800000	1809600000	694270000	2130400000	956630000	1678700000	395110000	1160000000	741880000	1693500000	156110000	1518600000	342840000
sp|P12277|KCRB_HUMAN;tr|H0YJG0|H0YJG0_HUMAN;tr|G3V4N7|G3V4N7_HUMAN;tr|G3V461|G3V461_HUMAN;tr|H0YJK0|H0YJK0_HUMAN;sp|P06732|KCRM_HUMAN	CKB	21	69.3	4381600000	159760000	3240700000	305190000	5220000000	174170000	5266200000	255390000	3430200000	194230000	3338400000	235170000	4853200000	157460000	4208100000	183110000
sp|P12532|KCRU_HUMAN;tr|F8WCN3|F8WCN3_HUMAN;sp|P12532-2|KCRU_HUMAN;tr|C9JSQ1|C9JSQ1_HUMAN;tr|C9J995|C9J995_HUMAN;tr|C9J8F6|C9J8F6_HUMAN;tr|C9JJX8|C9JJX8_HUMAN;tr|C9JT96|C9JT96_HUMAN;tr|C9J6W7|C9J6W7_HUMAN;sp|P17540|KCRS_HUMAN	CKMT1A	15	48.7	2469600000	235370000	2545500000	547870000	2529900000	199310000	2980300000	335170000	3850800000	519160000	4359200000	601090000	2318400000	1008700000	2259500000	1115700000
sp|P12694|ODBA_HUMAN;sp|P12694-2|ODBA_HUMAN	BCKDHA	12	35.5	150030000	48423000	60301000	281990000	134700000	73412000	56020000	196770000	372490000	164530000	118070000	368390000	220920000	92188000	133140000	146360000
sp|P12814-2|ACTN1_HUMAN;sp|P12814|ACTN1_HUMAN;sp|P12814-3|ACTN1_HUMAN;sp|P12814-4|ACTN1_HUMAN;tr|H9KV75|H9KV75_HUMAN;tr|G3V2W4|G3V2W4_HUMAN;tr|G3V2N5|G3V2N5_HUMAN;tr|H0YJ11|H0YJ11_HUMAN;tr|H0YJW3|H0YJW3_HUMAN;tr|H7C5W8|H7C5W8_HUMAN;tr|G3V2X9|G3V2X9_HUMAN	ACTN1	29	45.4	397950000	71510000	324060000	243770000	368450000	40241000	332410000	36051000	285410000	70943000	312950000	79279000	400050000	4372300	306640000	41991000
sp|P12931|SRC_HUMAN;sp|P12931-2|SRC_HUMAN;sp|P08631-3|HCK_HUMAN;sp|P08631-2|HCK_HUMAN;tr|H0Y3C5|H0Y3C5_HUMAN;sp|P08631-4|HCK_HUMAN;tr|J3KPD6|J3KPD6_HUMAN;sp|P08631|HCK_HUMAN;sp|P06239|LCK_HUMAN;tr|Q573B4|Q573B4_HUMAN;sp|P06239-3|LCK_HUMAN	SRC	6	13.8	9688300	8789200	6404100	21566000	9610800	5294800	6364900	4638000	12687000	10404000	9444100	9544700	7695700	8147600	8772400	7647500
tr|A0A494C194|A0A494C194_HUMAN;sp|P12955|PEPD_HUMAN;tr|K7ES25|K7ES25_HUMAN;tr|A0A494C165|A0A494C165_HUMAN;sp|P12955-3|PEPD_HUMAN;sp|P12955-2|PEPD_HUMAN;tr|V9GYL0|V9GYL0_HUMAN	PEPD	3	11.6	12191000	0	3695000	3230600	23365000	0	22642000	0	12769000	0	9920300	0	13958000	0	5377700	0
sp|P12956|XRCC6_HUMAN;sp|P12956-2|XRCC6_HUMAN;tr|B1AHC9|B1AHC9_HUMAN	XRCC6	34	62.1	1364800000	1592800000	1194000000	4758700000	1230300000	2008400000	1611700000	2442700000	1220200000	2684600000	1002800000	2770400000	1015400000	2600600000	1557600000	2399300000
sp|P13010|XRCC5_HUMAN;tr|C9JZ81|C9JZ81_HUMAN;tr|H7C0H9|H7C0H9_HUMAN	XRCC5	35	63	1693700000	2170100000	1273400000	6406000000	1636000000	2594600000	2205800000	3259900000	1490700000	3684800000	1477700000	3532000000	1642600000	3126400000	1930800000	2753600000
sp|P13051|UNG_HUMAN;tr|Q68DM5|Q68DM5_HUMAN;tr|F5GYA2|F5GYA2_HUMAN;sp|P13051-2|UNG_HUMAN	UNG	2	17.6	25702000	0	25892000	0	21432000	0	32364000	0	36414000	0	29932000	0	24085000	0	34213000	1822400
tr|A0A087WUK4|A0A087WUK4_HUMAN;sp|P13056-2|NR2C1_HUMAN;sp|P13056-3|NR2C1_HUMAN;sp|P13056|NR2C1_HUMAN	NR2C1	3	14.5	0	4539900	0	40151000	0	7224000	0	20195000	5127200	15294000	1529600	26246000	6324500	7979500	0	14980000
sp|P13073|COX41_HUMAN;tr|H3BN72|H3BN72_HUMAN;tr|H3BNV9|H3BNV9_HUMAN;tr|Q86WV2|Q86WV2_HUMAN;tr|H3BPG0|H3BPG0_HUMAN;tr|H3BNI5|H3BNI5_HUMAN	COX4I1	6	31.4	133900000	95043000	71281000	449270000	100920000	100320000	98148000	165950000	125370000	430340000	70592000	498770000	68487000	235420000	61509000	198080000
sp|P13196|HEM1_HUMAN;tr|H7C4H7|H7C4H7_HUMAN;tr|H7C5B0|H7C5B0_HUMAN	ALAS1	6	16.2	6375700	4197600	0	27844000	6864200	6678400	1576700	24138000	57719000	20604000	7600500	48712000	48263000	5116800	4774100	23838000
sp|P13489|RINI_HUMAN;tr|E9PIM9|E9PIM9_HUMAN;tr|E9PMJ3|E9PMJ3_HUMAN;tr|E9PLZ3|E9PLZ3_HUMAN;tr|H0YCR7|H0YCR7_HUMAN;tr|E9PMA9|E9PMA9_HUMAN;tr|E9PMN0|E9PMN0_HUMAN;tr|E9PIK5|E9PIK5_HUMAN	RNH1	11	35.1	173930000	17594000	201920000	41604000	219760000	24695000	304340000	30023000	220140000	17994000	203640000	4174500	289210000	11946000	237310000	6059300
tr|A0A087WWD4|A0A087WWD4_HUMAN;sp|P13591-3|NCAM1_HUMAN;tr|A0A087WV75|A0A087WV75_HUMAN;sp|P13591|NCAM1_HUMAN;tr|A0A087WX77|A0A087WX77_HUMAN;tr|A0A087WTF6|A0A087WTF6_HUMAN;sp|P13591-1|NCAM1_HUMAN;tr|A0A087WTE4|A0A087WTE4_HUMAN;sp|P13591-4|NCAM1_HUMAN;tr|H7BYX6|H7BYX6_HUMAN;tr|A0A087X1V2|A0A087X1V2_HUMAN;sp|P13591-5|NCAM1_HUMAN;tr|A0A087WWJ5|A0A087WWJ5_HUMAN;sp|P13591-6|NCAM1_HUMAN;tr|A0A0D9SF98|A0A…	NCAM1	2	2.9	0	6768200	0	6870100	2689100	3081900	0	10274000	2103600	10577000	0	0	0	12774000	0	10937000
sp|P13639|EF2_HUMAN;tr|M0R0I6|M0R0I6_HUMAN	EEF2	44	60.4	4071800000	808340000	3123200000	3515400000	5092500000	1081500000	4459900000	2353000000	5806000000	630560000	6253900000	816440000	7144200000	598460000	7101900000	694110000
tr|A0A499FI48|A0A499FI48_HUMAN;sp|P13667|PDIA4_HUMAN;tr|C9JMN9|C9JMN9_HUMAN	PDIA4	33	51.5	3994700000	164390000	3768300000	225910000	3231600000	122410000	3432100000	161170000	2598300000	127580000	2831800000	139740000	2592500000	96726000	2477100000	93881000
sp|P13674-3|P4HA1_HUMAN;sp|P13674-2|P4HA1_HUMAN;sp|P13674|P4HA1_HUMAN	P4HA1	10	24.4	5898000	95323000	1813600	404510000	8439500	123280000	5118100	217810000	41679000	288120000	7194900	294540000	182250000	164500000	7800600	231950000
sp|P13693|TCTP_HUMAN;tr|Q5W0H4|Q5W0H4_HUMAN;tr|A0A0B4J2C3|A0A0B4J2C3_HUMAN;sp|P13693-2|TCTP_HUMAN;tr|J3KPG2|J3KPG2_HUMAN;tr|H0YCX0|H0YCX0_HUMAN;sp|Q56UQ5|TPT1L_HUMAN;tr|E9PJF7|E9PJF7_HUMAN	TPT1	5	30.8	507100000	6442900	382510000	8065900	424530000	9020900	431830000	12138000	328610000	1583200	286630000	6479500	375860000	1388300	335090000	5698700
sp|P13797|PLST_HUMAN;tr|A0A0A0MSQ0|A0A0A0MSQ0_HUMAN;sp|P13797-2|PLST_HUMAN;sp|P13797-3|PLST_HUMAN;tr|U3KQI3|U3KQI3_HUMAN;tr|H7C4N2|H7C4N2_HUMAN;sp|P13796|PLSL_HUMAN;tr|Q5TBN3|Q5TBN3_HUMAN;tr|F2Z2Z9|F2Z2Z9_HUMAN	PLS3	33	65.7	7128000000	287430000	6329700000	602460000	5479300000	262570000	5848400000	377750000	4853600000	148120000	4616900000	279710000	4060900000	104880000	4030100000	213760000
sp|P13798|ACPH_HUMAN;tr|C9JIF9|C9JIF9_HUMAN;tr|H7C393|H7C393_HUMAN;tr|H7C1U0|H7C1U0_HUMAN;tr|F8WEH5|F8WEH5_HUMAN;tr|C9JLK2|C9JLK2_HUMAN	APEH	5	11.1	29519000	0	11934000	8956300	38053000	24969000	16793000	39661000	34045000	43953000	15816000	5166600	71528000	3392100	28352000	0
sp|P13804|ETFA_HUMAN;sp|P13804-2|ETFA_HUMAN;tr|H0YLU7|H0YLU7_HUMAN;tr|H0YKF0|H0YKF0_HUMAN;tr|H0YK49|H0YK49_HUMAN;tr|H0YL12|H0YL12_HUMAN;tr|H0YNX6|H0YNX6_HUMAN;tr|H0YL83|H0YL83_HUMAN;tr|J3KN60|J3KN60_HUMAN	ETFA	9	34.8	250210000	49176000	122210000	557090000	222840000	104850000	66920000	478140000	996860000	85799000	237980000	708070000	606460000	27058000	171000000	262110000
sp|P13807|GYS1_HUMAN;sp|P13807-2|GYS1_HUMAN;tr|M0QYU1|M0QYU1_HUMAN	GYS1	2	4.3	0	6221300	0	30267000	12224000	11304000	0	23007000	0	21077000	10556000	19520000	10061000	21384000	9407800	20040000
sp|P13861-2|KAP2_HUMAN;sp|P13861|KAP2_HUMAN;tr|H7C330|H7C330_HUMAN;tr|H7C1L0|H7C1L0_HUMAN;tr|H7C4A9|H7C4A9_HUMAN;tr|C9J830|C9J830_HUMAN	PRKAR2A	10	31.7	88035000	58735000	112140000	190820000	104160000	76907000	130690000	142810000	83618000	151330000	117730000	134500000	160110000	126350000	158690000	84954000
sp|P13984|T2FB_HUMAN	GTF2F2	6	26.9	85914000	8206600	78139000	9816600	83276000	7389300	91517000	11021000	69564000	6362300	45984000	8337000	81641000	12206000	28308000	16799000
tr|E9PNW4|E9PNW4_HUMAN;tr|A0A2U3TZL5|A0A2U3TZL5_HUMAN;sp|P13987|CD59_HUMAN;sp|P13987-2|CD59_HUMAN	CD59	2	18.5	0	19057000	0	78162000	0	20080000	0	36297000	0	34923000	0	30218000	0	50687000	0	38055000
tr|B2R7W0|B2R7W0_HUMAN;sp|P13995|MTDC_HUMAN;sp|P13995-2|MTDC_HUMAN;tr|B8ZZU9|B8ZZU9_HUMAN;tr|B9A062|B9A062_HUMAN		#N/A	#N/A	950420000	110280000	1297300000	434840000	1024800000	150510000	778730000	293350000	2354300000	297310000	2262900000	442200000	1101400000	119430000	911990000	301610000
sp|P14174|MIF_HUMAN	MIF	2	17.4	157960000	36918000	116500000	70355000	158150000	41494000	170910000	75722000	143910000	43366000	149870000	50962000	220320000	35247000	181580000	28961000
sp|P14324-2|FPPS_HUMAN;sp|P14324|FPPS_HUMAN;tr|A0A087X1D8|A0A087X1D8_HUMAN;tr|A0A087X090|A0A087X090_HUMAN;tr|A0A087WVN4|A0A087WVN4_HUMAN	FDPS	2	5.1	46123000	3192900	41464000	8615400	65256000	3937200	85910000	7129400	62685000	0	58658000	5147300	82339000	3912700	89227000	3648000
tr|A0A0G2JIZ4|A0A0G2JIZ4_HUMAN;sp|P14373-2|TRI27_HUMAN;sp|P14373|TRI27_HUMAN	TRIM27	2	11.2	0	0	0	20803000	0	0	0	4901200	0	12630000	0	5271200	0	7852100	0	5389600
sp|P14406|CX7A2_HUMAN;tr|D6RIE3|D6RIE3_HUMAN;tr|D6RGV5|D6RGV5_HUMAN;tr|H0UI06|H0UI06_HUMAN;tr|D6R9C3|D6R9C3_HUMAN	COX7A2	2	27.7	0	24183000	0	120070000	0	19036000	0	36688000	0	119790000	0	127230000	0	78512000	0	66500000
sp|P14550|AK1A1_HUMAN;tr|V9GYG2|V9GYG2_HUMAN;tr|V9GYP9|V9GYP9_HUMAN;tr|Q5T621|Q5T621_HUMAN	AKR1A1	3	16.6	110210000	1666800	109650000	24032000	145010000	2582500	158930000	4906400	119620000	17617000	120700000	0	156100000	0	142570000	2880500
sp|P14618|KPYM_HUMAN;sp|P14618-2|KPYM_HUMAN;sp|P14618-3|KPYM_HUMAN;tr|B4DNK4|B4DNK4_HUMAN;tr|H3BTN5|H3BTN5_HUMAN;tr|H3BR70|H3BR70_HUMAN;tr|H3BQ34|H3BQ34_HUMAN;tr|H3BUW1|H3BUW1_HUMAN;tr|H3BTJ2|H3BTJ2_HUMAN;tr|H3BT25|H3BT25_HUMAN;tr|H3BU13|H3BU13_HUMAN;tr|H3BN34|H3BN34_HUMAN;tr|H3BQZ3|H3BQZ3_HUMAN	PKM	25	58.4	3159100000	239620000	1359100000	1905500000	3170600000	554660000	1628200000	2312000000	3497000000	294080000	1937100000	1454900000	4062900000	290780000	2275900000	1563700000
sp|P14625|ENPL_HUMAN;tr|Q96GW1|Q96GW1_HUMAN;tr|A0A1W2PRR1|A0A1W2PRR1_HUMAN;tr|H0YIV0|H0YIV0_HUMAN;tr|F8W026|F8W026_HUMAN	HSP90B1	45	57.8	5782400000	1313500000	4357900000	3285200000	5361400000	1761700000	5430300000	2251200000	8148200000	811630000	6346200000	1239300000	7696300000	322060000	6655000000	565300000
sp|P14635|CCNB1_HUMAN;sp|P14635-2|CCNB1_HUMAN;tr|E9PC90|E9PC90_HUMAN;tr|D6RHI0|D6RHI0_HUMAN;tr|H0YA62|H0YA62_HUMAN	CCNB1	7	22.4	53929000	30577000	0	73645000	33043000	29953000	0	56675000	61522000	17858000	983170	57095000	83339000	15858000	8488800	58655000
tr|J3QLE5|J3QLE5_HUMAN;sp|P14678-2|RSMB_HUMAN;sp|P63162|RSMN_HUMAN;sp|P14678|RSMB_HUMAN;sp|P63162-2|RSMN_HUMAN;sp|P14678-3|RSMB_HUMAN	SNRPN	5	27.2	114300000	190500000	72948000	674990000	93148000	219850000	100040000	314440000	143820000	293420000	112930000	450560000	186070000	280210000	151320000	340760000
tr|A0A3B3ISG5|A0A3B3ISG5_HUMAN;sp|P14735|IDE_HUMAN;sp|P14735-2|IDE_HUMAN;tr|Q5T5N3|Q5T5N3_HUMAN	IDE	15	21.7	184970000	20514000	142330000	48162000	243800000	7318300	263830000	12540000	248290000	7852900	216040000	17958000	233950000	2102700	239280000	7899100
sp|P14854|CX6B1_HUMAN;tr|A0A494C160|A0A494C160_HUMAN;tr|K7EQD3|K7EQD3_HUMAN	COX6B1	4	39.5	30561000	3775300	179580000	20556000	94825000	2057300	28708000	11982000	104840000	17429000	138730000	19827000	87095000	31813000	32889000	10315000
sp|P14859-4|PO2F1_HUMAN;sp|P14859|PO2F1_HUMAN;sp|P14859-6|PO2F1_HUMAN;sp|P14859-2|PO2F1_HUMAN;sp|P14859-5|PO2F1_HUMAN;sp|P14859-3|PO2F1_HUMAN;tr|A0A0C4DG88|A0A0C4DG88_HUMAN;sp|P09086-3|PO2F2_HUMAN;sp|P09086-2|PO2F2_HUMAN;sp|P09086|PO2F2_HUMAN;tr|H0YLL6|H0YLL6_HUMAN;tr|U3KQN1|U3KQN1_HUMAN;tr|B5ME60|B5ME60_HUMAN;tr|A0A0A0MT46|A0A0A0MT46_HUMAN;sp|P09086-5|PO2F2_HUMAN;tr|H0YKT2|H0YKT2_HUMAN;sp|Q9UKI9…	POU2F1	7	16.1	31362000	1868000	8905700	0	5944300	0	41510000	4192700	25833000	0	22930000	0	26347000	0	32506000	4403300
sp|P14866|HNRPL_HUMAN;tr|M0QXS5|M0QXS5_HUMAN;sp|P14866-2|HNRPL_HUMAN;tr|M0QYL7|M0QYL7_HUMAN;tr|M0R1W6|M0R1W6_HUMAN;tr|M0R076|M0R076_HUMAN;tr|B4DVF8|B4DVF8_HUMAN	HNRNPL	20	58.2	1048500000	915470000	1274800000	5975900000	874900000	1886400000	877660000	3777000000	588320000	5908200000	545400000	5279300000	767990000	4645700000	729070000	4429800000
sp|P14868|SYDC_HUMAN;sp|P14868-2|SYDC_HUMAN;tr|C9J7S3|C9J7S3_HUMAN;tr|C9JLC1|C9JLC1_HUMAN;tr|H7C278|H7C278_HUMAN;tr|H7BZ35|H7BZ35_HUMAN;tr|C9JQM9|C9JQM9_HUMAN	DARS1	16	34.3	95345000	174200000	75618000	477460000	111890000	317650000	119540000	388890000	168210000	362490000	88829000	302160000	277000000	288890000	130630000	339590000
sp|P14923|PLAK_HUMAN;tr|C9JTX4|C9JTX4_HUMAN;tr|C9J826|C9J826_HUMAN;tr|C9JK18|C9JK18_HUMAN;tr|C9JKY1|C9JKY1_HUMAN;tr|C9JPI2|C9JPI2_HUMAN;tr|K7ERP3|K7ERP3_HUMAN	JUP	8	17.4	4749300	36910000	19128000	107900000	5904700	33270000	10965000	38395000	10133000	64187000	9104100	27070000	13043000	52785000	35737000	43100000
sp|P14927|QCR7_HUMAN;sp|P14927-2|QCR7_HUMAN;tr|B7Z2R2|B7Z2R2_HUMAN;tr|E5RHG9|E5RHG9_HUMAN	UQCRB	3	27.9	73635000	14118000	59186000	25200000	24875000	7428200	38751000	6155900	37491000	82968000	34470000	70292000	5229600	67569000	3766100	37629000
sp|P15104|GLNA_HUMAN;tr|A0A2R8YDT1|A0A2R8YDT1_HUMAN	GLUL	2	5.1	6240400	4224200	6950000	2608600	9587300	14195000	13405000	6268200	10048000	0	8211100	3650500	13109000	0	12489000	0
sp|P15121|ALDR_HUMAN;tr|E9PCX2|E9PCX2_HUMAN;tr|E9PEF9|E9PEF9_HUMAN	AKR1B1	8	39.6	517570000	4851700	494730000	5798300	668680000	4650100	686000000	11317000	466260000	7614300	502270000	4910000	535180000	0	662570000	6214300
sp|P15170|ERF3A_HUMAN;sp|P15170-2|ERF3A_HUMAN;sp|P15170-3|ERF3A_HUMAN;tr|H3BR35|H3BR35_HUMAN;sp|Q8IYD1|ERF3B_HUMAN;tr|H3BSV8|H3BSV8_HUMAN;tr|H3BMT9|H3BMT9_HUMAN	GSPT1	16	46.9	516190000	27686000	448970000	42458000	499550000	44629000	579650000	73606000	476150000	28408000	411590000	34264000	549460000	27430000	540710000	40357000
tr|E7EQR4|E7EQR4_HUMAN;sp|P15311|EZRI_HUMAN	EZR	30	46.9	952770000	48115000	1041400000	106460000	1054400000	46038000	1033600000	66026000	858380000	46106000	876600000	75961000	940140000	64922000	937030000	54748000
tr|B8ZZU6|B8ZZU6_HUMAN;sp|P15336-4|ATF2_HUMAN;sp|P15336-5|ATF2_HUMAN;sp|P15336|ATF2_HUMAN;tr|E9PBF9|E9PBF9_HUMAN;tr|C9JCI8|C9JCI8_HUMAN;sp|P15336-3|ATF2_HUMAN;sp|P15336-7|ATF2_HUMAN;tr|E9PEK8|E9PEK8_HUMAN;tr|H7C2N6|H7C2N6_HUMAN;tr|F5H629|F5H629_HUMAN;sp|P15336-2|ATF2_HUMAN	ATF2	4	26.7	6009700	7121400	12095000	5663100	6176900	6719500	5528600	24622000	11993000	11677000	14132000	3883400	5502300	2444300	23564000	2638800
sp|P15374|UCHL3_HUMAN;tr|A0A087WTB8|A0A087WTB8_HUMAN;tr|Q5TBK7|Q5TBK7_HUMAN	UCHL3	5	39.6	46745000	0	40360000	1896100	53707000	0	80312000	0	66653000	0	49924000	0	81321000	0	75567000	0
sp|P15531|NDKA_HUMAN;sp|P15531-2|NDKA_HUMAN;tr|E7ERL0|E7ERL0_HUMAN;tr|C9K028|C9K028_HUMAN	NME1	9	80.9	255610000	17557000	284660000	65436000	340370000	10193000	330480000	42574000	316310000	28574000	494750000	31749000	266940000	21238000	444390000	21447000
sp|P15586|GNS_HUMAN;tr|H7C3P4|H7C3P4_HUMAN;sp|P15586-2|GNS_HUMAN;tr|F6S8M0|F6S8M0_HUMAN;tr|F5H4C6|F5H4C6_HUMAN;tr|H0YFA9|H0YFA9_HUMAN	GNS	9	23.7	261510000	8247200	197020000	34464000	168110000	11009000	179100000	21195000	166450000	13801000	217950000	16495000	225960000	12786000	207830000	10479000
tr|E9PQD7|E9PQD7_HUMAN;sp|P15880|RS2_HUMAN;tr|H0YEN5|H0YEN5_HUMAN;tr|I3L404|I3L404_HUMAN;tr|E9PMM9|E9PMM9_HUMAN;tr|E9PPT0|E9PPT0_HUMAN;tr|H3BNG3|H3BNG3_HUMAN;tr|E9PM36|E9PM36_HUMAN;tr|H0YE27|H0YE27_HUMAN	RPS2	8	39.1	35662000	222600000	10589000	1265900000	90054000	341280000	16831000	777140000	78532000	831730000	12377000	849420000	101880000	1056900000	41018000	746510000
sp|P15924|DESP_HUMAN;sp|P15924-2|DESP_HUMAN;sp|P15924-3|DESP_HUMAN	DSP	23	10.8	19433000	49500000	3492100	163800000	14350000	78356000	5928900	160160000	11860000	139380000	6724200	114520000	57184000	94963000	48636000	93012000
sp|P15927|RFA2_HUMAN;sp|P15927-2|RFA2_HUMAN;sp|P15927-3|RFA2_HUMAN;tr|Q5TEJ7|Q5TEJ7_HUMAN;tr|Q5TEJ0|Q5TEJ0_HUMAN	RPA2	5	35.9	287020000	82795000	423910000	87049000	295830000	89782000	258940000	56855000	474520000	110510000	420780000	97745000	238600000	111390000	224410000	75837000
sp|P16083|NQO2_HUMAN;tr|Q5TD07|Q5TD07_HUMAN;tr|Q5TD05|Q5TD05_HUMAN	NQO2	3	25.5	44662000	0	11632000	0	18575000	0	20501000	0	15643000	0	8295300	0	18511000	0	0	0
sp|Q8IUE6|H2A2B_HUMAN;sp|Q96QV6|H2A1A_HUMAN;sp|P16104|H2AX_HUMAN	HIST2H2AB	2	24.6	4915800	5759900	1150700	51705000	1975700	7652700	720300	20859000	0	21052000	0	21464000	2170700	26266000	3166600	23704000
sp|P16152|CBR1_HUMAN;sp|P16152-2|CBR1_HUMAN;tr|E9PQ63|E9PQ63_HUMAN;tr|A8MTM1|A8MTM1_HUMAN	CBR1	7	42.2	300800000	3644400	237390000	0	316970000	3924700	285730000	5199800	148340000	0	136300000	0	270400000	1543800	120190000	0
sp|P16220|CREB1_HUMAN;sp|P16220-2|CREB1_HUMAN;sp|P16220-3|CREB1_HUMAN;sp|Q03060-23|CREM_HUMAN;sp|Q03060-31|CREM_HUMAN;sp|Q03060-21|CREM_HUMAN;sp|P18846|ATF1_HUMAN;tr|G5E998|G5E998_HUMAN;tr|C9J896|C9J896_HUMAN;sp|Q03060-26|CREM_HUMAN;sp|Q03060-32|CREM_HUMAN;tr|E9PAR2|E9PAR2_HUMAN;tr|C9JBT4|C9JBT4_HUMAN;sp|P18846-2|ATF1_HUMAN;sp|Q03060-8|CREM_HUMAN;sp|Q03060-24|CREM_HUMAN;sp|Q03060-9|CREM_HUMAN;sp|…	CREB1	4	17.3	106850000	57096000	71615000	172310000	119120000	79542000	75326000	105700000	139730000	125700000	60808000	150470000	97119000	93778000	32975000	108990000
sp|P16278-3|BGAL_HUMAN;sp|P16278|BGAL_HUMAN;tr|E7EQ29|E7EQ29_HUMAN;sp|P16278-2|BGAL_HUMAN;tr|C9JF15|C9JF15_HUMAN;tr|C9J539|C9J539_HUMAN;tr|C9J4G9|C9J4G9_HUMAN;tr|F8WF40|F8WF40_HUMAN;tr|C9JWX1|C9JWX1_HUMAN;sp|Q6UWU2-2|GLB1L_HUMAN	GLB1	9	22.1	233000000	19575000	216060000	57671000	151820000	29546000	198470000	25737000	148020000	52099000	165710000	24218000	84120000	62503000	139760000	31319000
sp|P16383-2|GCFC2_HUMAN;sp|P16383|GCFC2_HUMAN;tr|H7C335|H7C335_HUMAN;tr|S4R465|S4R465_HUMAN	GCFC2	6	12.7	6728200	5432200	3401000	25992000	10556000	7338300	6707500	12179000	11063000	11202000	4295400	18523000	23853000	9029000	17984000	4423800
sp|P16403|H12_HUMAN	H1-2	5	24.9	0	0	7561700	44027000	0	4980100	0	23756000	0	13698000	0	22170000	0	14533000	0	10369000
sp|P16435|NCPR_HUMAN;tr|H0Y4R2|H0Y4R2_HUMAN;tr|E7EMD0|E7EMD0_HUMAN;tr|C9JU80|C9JU80_HUMAN;tr|E7EWU0|E7EWU0_HUMAN	POR	23	40.6	30022000	96941000	7552700	563080000	65759000	197960000	30771000	276190000	23837000	399660000	9423000	444260000	1580900	521710000	19654000	324950000
sp|P16615|AT2A2_HUMAN;sp|P16615-5|AT2A2_HUMAN;sp|P16615-2|AT2A2_HUMAN;sp|P16615-3|AT2A2_HUMAN;sp|P16615-4|AT2A2_HUMAN;tr|H7C5W9|H7C5W9_HUMAN;sp|O14983-3|AT2A1_HUMAN;sp|O14983-2|AT2A1_HUMAN;sp|O14983|AT2A1_HUMAN;tr|J3QSY6|J3QSY6_HUMAN	ATP2A2	23	28	24020000	248770000	957740	1493800000	76914000	427700000	3552500	705760000	103990000	955120000	2030500	1005900000	66219000	816000000	21504000	676080000
sp|P16949|STMN1_HUMAN;tr|Q96CE4|Q96CE4_HUMAN;tr|A2A2D0|A2A2D0_HUMAN;sp|P16949-2|STMN1_HUMAN;sp|Q9H169-3|STMN4_HUMAN;sp|Q9H169|STMN4_HUMAN;sp|Q9H169-4|STMN4_HUMAN;sp|Q9H169-2|STMN4_HUMAN;tr|E5RIR6|E5RIR6_HUMAN;tr|E7EVN3|E7EVN3_HUMAN	STMN1	9	55.7	687420000	13747000	652060000	537880	806090000	11051000	1066600000	6860600	616640000	15201000	659120000	260550	677870000	179690	725200000	1796900
sp|P16989|YBOX3_HUMAN;sp|P16989-2|YBOX3_HUMAN;sp|P16989-3|YBOX3_HUMAN	YBX3	10	33.6	27500000	24311000	91513000	138850000	21757000	53363000	97354000	98616000	20451000	71518000	112140000	97064000	10889000	113310000	74545000	81373000
sp|P17028|ZNF24_HUMAN;sp|P17028-2|ZNF24_HUMAN;tr|K7EPL1|K7EPL1_HUMAN;tr|K7EQP8|K7EQP8_HUMAN;tr|K7EPZ8|K7EPZ8_HUMAN	ZNF24	10	38.6	1951400	96442000	0	403640000	18582000	135620000	2688700	219550000	27856000	254310000	0	301280000	129550000	128080000	8845000	177340000
sp|P17066|HSP76_HUMAN;tr|Q53FC7|Q53FC7_HUMAN;sp|P48741|HSP77_HUMAN	HSPA6	8	15.4	2300400000	766420000	2467900000	1251700000	2401800000	1010400000	2670200000	885790000	1987300000	1186300000	2433300000	969920000	2258700000	1202000000	2631100000	908830000
sp|P17096|HMGA1_HUMAN;sp|P17096-3|HMGA1_HUMAN	HMGA1	7	51.4	501930000	30472000	414700000	351270000	419300000	53750000	375860000	246330000	361850000	127490000	309630000	256170000	324670000	111050000	218340000	218010000
sp|P17174|AATC_HUMAN;sp|P17174-2|AATC_HUMAN	GOT1	4	18.4	14624000	1432500	39702000	0	50716000	8262600	64597000	6344600	50608000	930380	53343000	0	72280000	5311600	68974000	0
sp|P17252|KPCA_HUMAN;tr|H3BV73|H3BV73_HUMAN;tr|J3KRN5|J3KRN5_HUMAN;sp|P05771|KPCB_HUMAN;sp|P05771-2|KPCB_HUMAN	PRKCA	2	5.8	0	0	0	0	0	0	0	0	0	0	0	0	14124000	0	10910000	0
sp|P17301|ITA2_HUMAN	ITGA2	2	4.2	0	2540500	0	0	0	8823100	0	0	0	5421100	0	0	0	7532800	0	11182000
sp|P17480-2|UBF1_HUMAN;tr|E9PKP7|E9PKP7_HUMAN;sp|P17480|UBF1_HUMAN;tr|E9PMM2|E9PMM2_HUMAN;tr|E9PLT2|E9PLT2_HUMAN;tr|H0YDH7|H0YDH7_HUMAN	UBTF	25	36.2	306820000	689180000	314220000	1834800000	272450000	807330000	302980000	1112200000	222860000	1370000000	299900000	1072700000	316050000	608790000	225440000	561510000
sp|P17482|HXB9_HUMAN;sp|P28358|HXD10_HUMAN;sp|P28356|HXD9_HUMAN	HOXB9	7	44.4	39479000	33589000	8917800	160090000	45368000	77809000	5365000	72992000	33576000	68184000	6503000	135890000	55380000	24884000	13895000	43009000
sp|P17544-4|ATF7_HUMAN;sp|P17544-2|ATF7_HUMAN;sp|P17544-3|ATF7_HUMAN;sp|P17544-6|ATF7_HUMAN;sp|P17544|ATF7_HUMAN;sp|P17544-5|ATF7_HUMAN	ATF7	4	19.9	18748000	13717000	16048000	53453000	15825000	24361000	9421100	30668000	27230000	34853000	21455000	43246000	31611000	35633000	18713000	15645000
sp|P17568|NDUB7_HUMAN	NDUFB7	4	28.5	1684900	1071100	0	39054000	0	9192800	0	0	0	15226000	0	24161000	0	10842000	3854900	9332900
tr|K7ERP6|K7ERP6_HUMAN;sp|P17612-2|KAPCA_HUMAN;sp|P17612|KAPCA_HUMAN;tr|Q15136|Q15136_HUMAN	PRKACA	7	40.6	66178000	13092000	69231000	82924000	68323000	18004000	70134000	34077000	81125000	23661000	62087000	35948000	82920000	17592000	77576000	19228000
sp|P17655-2|CAN2_HUMAN;sp|P17655|CAN2_HUMAN	CAPN2	3	6.1	6456100	4030800	0	16222000	7345700	5239800	0	12767000	8519500	4278300	0	9780200	14751000	0	17703000	0
sp|P17693-5|HLAG_HUMAN;tr|Q8MH48|Q8MH48_HUMAN;sp|P17693|HLAG_HUMAN;tr|Q5RJ85|Q5RJ85_HUMAN;tr|A0A0G2JPQ3|A0A0G2JPQ3_HUMAN;sp|P17693-4|HLAG_HUMAN	HLA-G	2	7.2	0	7649600	0	35596000	0	7780200	0	18500000	8689100	23083000	0	23759000	0	17808000	0	15220000
sp|P17706-3|PTN2_HUMAN;tr|K7EQG9|K7EQG9_HUMAN;sp|P17706-2|PTN2_HUMAN;sp|P17706-4|PTN2_HUMAN;sp|P17706|PTN2_HUMAN;tr|D3DUJ3|D3DUJ3_HUMAN;tr|K7ER87|K7ER87_HUMAN;tr|A0A2R8YD79|A0A2R8YD79_HUMAN;tr|K7ENP9|K7ENP9_HUMAN;tr|K7EIE9|K7EIE9_HUMAN;tr|K7ELS9|K7ELS9_HUMAN	PTPN2	6	28.9	18104000	1119500	16163000	28568000	18986000	3427600	25833000	7737800	17754000	3913300	0	8691000	14950000	10908000	9230400	0
tr|A0A3B3IRI2|A0A3B3IRI2_HUMAN;sp|P17812|PYRG1_HUMAN;tr|A0A3B3IRQ8|A0A3B3IRQ8_HUMAN;tr|A0A3B3ITF6|A0A3B3ITF6_HUMAN;tr|A0A3B3ITB8|A0A3B3ITB8_HUMAN;tr|B4E1E0|B4E1E0_HUMAN;sp|P17812-2|PYRG1_HUMAN;tr|A0A3B3ITH9|A0A3B3ITH9_HUMAN;tr|A0A3B3ISY3|A0A3B3ISY3_HUMAN	CTPS1	13	37.1	14158000	47342000	0	143200000	13389000	94182000	0	168100000	17693000	123880000	1195600	87094000	126910000	118160000	6399600	185310000
tr|J3KTA4|J3KTA4_HUMAN;sp|P17844|DDX5_HUMAN;sp|P17844-2|DDX5_HUMAN;tr|J3KRZ1|J3KRZ1_HUMAN;tr|J3QRQ7|J3QRQ7_HUMAN;tr|J3QSF1|J3QSF1_HUMAN;tr|J3KRX8|J3KRX8_HUMAN;tr|J3QR02|J3QR02_HUMAN;tr|X6RLV5|X6RLV5_HUMAN;tr|J3QRN5|J3QRN5_HUMAN	DDX5	29	51	579840000	717130000	1266600000	4083000000	222440000	823480000	617270000	1847600000	318380000	2574700000	488240000	2383900000	379190000	2464000000	846960000	1691900000
sp|P17858|PFKAL_HUMAN;sp|P17858-2|PFKAL_HUMAN	PFKL	6	10.6	0	5282900	2324100	51350000	0	17686000	2937500	45833000	4376100	30617000	2038600	22646000	24800000	35202000	0	61494000
sp|P17987|TCPA_HUMAN;tr|E7ERF2|E7ERF2_HUMAN;tr|F5H282|F5H282_HUMAN;tr|E7EQR6|E7EQR6_HUMAN;tr|F5H136|F5H136_HUMAN;tr|F5GZI8|F5GZI8_HUMAN;tr|F5H676|F5H676_HUMAN;tr|F5GZ03|F5GZ03_HUMAN;tr|F5H726|F5H726_HUMAN;tr|F5GYL4|F5GYL4_HUMAN	TCP1	20	48.6	371660000	310600000	65836000	1599200000	363710000	715760000	73833000	1351700000	593700000	707790000	112500000	1218700000	1060400000	670510000	324070000	1276000000
tr|B4DSN5|B4DSN5_HUMAN;sp|P18031|PTN1_HUMAN	PTPN1	9	39.8	33351000	52854000	13613000	456270000	64913000	51383000	23392000	168580000	47064000	267910000	24622000	302070000	40231000	231620000	27209000	191450000
tr|E7EVE9|E7EVE9_HUMAN;sp|P18074|ERCC2_HUMAN;tr|A8MX75|A8MX75_HUMAN;sp|P18074-2|ERCC2_HUMAN;tr|B4E0F6|B4E0F6_HUMAN;tr|K7EKF3|K7EKF3_HUMAN;tr|K7EIT8|K7EIT8_HUMAN;tr|K7ENL1|K7ENL1_HUMAN	ERCC2	6	14.7	0	15527000	0	84511000	0	17367000	0	28840000	9126500	15828000	0	10757000	19373000	21171000	0	28091000
tr|C9K025|C9K025_HUMAN;sp|P18077|RL35A_HUMAN;tr|F8WBS5|F8WBS5_HUMAN;tr|F8WB72|F8WB72_HUMAN	RPL35A	2	22.3	0	22395000	0	114620000	1709500	58007000	605480	131340000	853730	99967000	0	99137000	0	125700000	4238600	129530000
sp|P18124|RL7_HUMAN;tr|A8MUD9|A8MUD9_HUMAN;tr|C9JIJ5|C9JIJ5_HUMAN	RPL7	11	40.3	15541000	90793000	0	1240400000	38581000	220520000	8786700	621920000	8088400	494750000	2060700	563680000	5147700	679060000	26911000	502480000
sp|P18206-2|VINC_HUMAN;sp|P18206|VINC_HUMAN;sp|P18206-3|VINC_HUMAN;tr|A0A096LPE1|A0A096LPE1_HUMAN	VCL	22	30.7	203490000	15557000	146930000	33316000	211750000	16071000	234080000	33263000	150160000	31323000	173870000	18686000	233440000	32181000	248420000	24613000
sp|P18583-2|SON_HUMAN;sp|P18583-5|SON_HUMAN;sp|P18583-10|SON_HUMAN;sp|P18583-4|SON_HUMAN;sp|P18583-7|SON_HUMAN;sp|P18583|SON_HUMAN;sp|P18583-9|SON_HUMAN;sp|P18583-3|SON_HUMAN;sp|P18583-6|SON_HUMAN;tr|H7C1M2|H7C1M2_HUMAN;tr|J3QSZ5|J3QSZ5_HUMAN;sp|P18583-8|SON_HUMAN;tr|H7C2G8|H7C2G8_HUMAN;tr|H7C1S4|H7C1S4_HUMAN;tr|H7C257|H7C257_HUMAN	SON	22	18.4	4014500	70253000	0	615820000	1461200	183840000	0	299980000	2066700	457520000	3557500	455850000	7485700	350980000	0	252960000
sp|P18615|NELFE_HUMAN;sp|P18615-3|NELFE_HUMAN;tr|A2ABK4|A2ABK4_HUMAN;tr|A0A0A0MT02|A0A0A0MT02_HUMAN;sp|P18615-4|NELFE_HUMAN;tr|A0A0G2JI50|A0A0G2JI50_HUMAN;tr|E9PD43|E9PD43_HUMAN;tr|A0A0A0MSN9|A0A0A0MSN9_HUMAN	NELFE	4	12.6	40844000	18846000	76889000	33693000	68876000	32861000	69698000	24808000	67098000	35106000	50212000	24613000	80545000	21062000	56113000	18356000
tr|A0A087WXM6|A0A087WXM6_HUMAN;tr|J3QQT2|J3QQT2_HUMAN;tr|J3KRX5|J3KRX5_HUMAN;sp|P18621|RL17_HUMAN;sp|P18621-3|RL17_HUMAN;sp|P18621-2|RL17_HUMAN;tr|J3QLC8|J3QLC8_HUMAN;tr|J3KRB3|J3KRB3_HUMAN;tr|A0A087WWH0|A0A087WWH0_HUMAN;tr|J3QS96|J3QS96_HUMAN;tr|A0A087WY81|A0A087WY81_HUMAN;tr|J3KSJ0|J3KSJ0_HUMAN	RPL17	7	41.4	68054000	67910000	15186000	918340000	22904000	350170000	10752000	770260000	52558000	557840000	7274300	822300000	23077000	848580000	17509000	562580000
sp|P18669|PGAM1_HUMAN;sp|P15259|PGAM2_HUMAN;sp|Q8N0Y7|PGAM4_HUMAN	PGAM1	13	65	1073100000	22562000	1100700000	55607000	1341400000	25685000	1460700000	41015000	988300000	18746000	1056000000	35334000	1572000000	18219000	1376800000	35937000
sp|P18754|RCC1_HUMAN;sp|P18754-2|RCC1_HUMAN;tr|C9JW69|C9JW69_HUMAN;tr|C9JRH2|C9JRH2_HUMAN;tr|C9J3R0|C9J3R0_HUMAN;tr|C9JMJ4|C9JMJ4_HUMAN;tr|C9JQZ4|C9JQZ4_HUMAN	RCC1	15	57.5	2951600000	368490000	3258200000	740740000	1991900000	311620000	2444000000	429470000	2171100000	583690000	2383800000	560010000	1995900000	354110000	2111900000	396440000
sp|P18858-3|DNLI1_HUMAN;sp|P18858|DNLI1_HUMAN;tr|M0R0Q7|M0R0Q7_HUMAN;sp|P18858-2|DNLI1_HUMAN;tr|F5GZ28|F5GZ28_HUMAN;tr|B4E135|B4E135_HUMAN	LIG1	9	16.9	16383000	951650	13791000	2334900	13819000	4712600	12775000	5126700	23350000	378590	7946200	0	17117000	509680	10255000	4032000
sp|P18859|ATP5J_HUMAN;sp|P18859-2|ATP5J_HUMAN;tr|A8MUH2|A8MUH2_HUMAN	ATP5PF	2	45.4	0	2589200	16954000	0	0	0	4015000	0	0	5884000	4290100	0	0	0	0	0
sp|P18887|XRCC1_HUMAN;tr|F5H8D7|F5H8D7_HUMAN;tr|M0QYS5|M0QYS5_HUMAN;tr|M0R0D2|M0R0D2_HUMAN;tr|M0R1U8|M0R1U8_HUMAN;tr|M0QZ96|M0QZ96_HUMAN	XRCC1	17	38.5	191480000	132730000	370260000	131050000	136260000	112190000	401340000	80074000	169920000	144860000	400770000	92010000	185680000	96918000	311390000	71649000
sp|P19022-2|CADH2_HUMAN;sp|P19022|CADH2_HUMAN	CDH2	4	10.5	5178000	26645000	5885600	92542000	8718000	26436000	6244700	40237000	6638700	40518000	6109300	21250000	0	62876000	8306400	52726000
sp|P19174|PLCG1_HUMAN;sp|P19174-2|PLCG1_HUMAN	PLCG1	4	6	3138800	0	3459200	0	4765800	3171700	14746000	7236700	11569000	0	4549900	0	19120000	0	4901700	0
sp|P19338|NUCL_HUMAN;tr|H7BY16|H7BY16_HUMAN;tr|C9J1H7|C9J1H7_HUMAN;tr|C9JWL1|C9JWL1_HUMAN;tr|C9JYW2|C9JYW2_HUMAN;tr|C9JLB1|C9JLB1_HUMAN	NCL	29	49.6	3364600000	1841300000	4357600000	16473000000	2264900000	5187300000	4118700000	13776000000	2921000000	13311000000	4664400000	13569000000	2171300000	13499000000	4591600000	12133000000
sp|P19367-4|HXK1_HUMAN;sp|P19367-2|HXK1_HUMAN;sp|P19367|HXK1_HUMAN;sp|P19367-3|HXK1_HUMAN;sp|Q2TB90|HKDC1_HUMAN	HK1	24	32.3	688360000	212220000	588670000	473440000	650590000	348260000	739900000	471740000	1229600000	338020000	1085800000	281860000	1072700000	191200000	934030000	213420000
sp|P19387|RPB3_HUMAN	POLR2C	6	41.5	0	14541000	0	43074000	0	16743000	0	23868000	12597000	38542000	0	32991000	13401000	37732000	0	39474000
tr|A0A0A0MQR7|A0A0A0MQR7_HUMAN;sp|P19388|RPAB1_HUMAN;tr|A0A087WVZ9|A0A087WVZ9_HUMAN;tr|A0A087WWX0|A0A087WWX0_HUMAN;tr|K7EQN2|K7EQN2_HUMAN;tr|K7EJ87|K7EJ87_HUMAN;tr|A0A087WVN5|A0A087WVN5_HUMAN	POLR2E	5	44.6	130320000	98316000	116220000	334290000	167380000	97843000	108920000	191110000	62323000	278510000	79606000	296410000	83577000	216040000	61897000	193090000
sp|P19404|NDUV2_HUMAN;tr|E7EPT4|E7EPT4_HUMAN	NDUFV2	5	33.7	38259000	4634700	83682000	32591000	45126000	8880900	74517000	13749000	103420000	87871000	124920000	19261000	26498000	15698000	36645000	10972000
sp|P19447|ERCC3_HUMAN;tr|A0A2R8Y6W8|A0A2R8Y6W8_HUMAN;tr|A0A2R8Y5L2|A0A2R8Y5L2_HUMAN;tr|A0A2R8Y5H0|A0A2R8Y5H0_HUMAN;tr|A0A2R8YFS3|A0A2R8YFS3_HUMAN;tr|A0A2R8Y681|A0A2R8Y681_HUMAN;tr|A0A2R8YES7|A0A2R8YES7_HUMAN;tr|A0A2R8Y4R8|A0A2R8Y4R8_HUMAN;tr|H7C309|H7C309_HUMAN	ERCC3	7	17.5	7646700	37016000	0	199260000	3440000	35985000	3309300	56371000	4941900	83844000	6456700	75783000	17898000	57049000	4254400	52064000
sp|P19525|E2AK2_HUMAN;sp|P19525-2|E2AK2_HUMAN;tr|C9JZT2|C9JZT2_HUMAN	EIF2AK2	7	20.5	5390400	6768000	0	109630000	4830500	25839000	0	51330000	33772000	34512000	0	61747000	19533000	22758000	0	47818000
sp|P19623|SPEE_HUMAN;tr|K7ESL0|K7ESL0_HUMAN;tr|K7EL89|K7EL89_HUMAN;tr|K7EQ47|K7EQ47_HUMAN;tr|K7EKM4|K7EKM4_HUMAN	SRM	9	48.7	147870000	11879000	133490000	35032000	200930000	24498000	233380000	55354000	225620000	5760300	203970000	30673000	305510000	1537100	264190000	18037000
sp|P19784|CSK22_HUMAN;tr|H3BV19|H3BV19_HUMAN;tr|H3BSA1|H3BSA1_HUMAN;tr|H3BNI9|H3BNI9_HUMAN	CSNK2A2	14	48.6	165070000	185050000	157870000	462110000	158780000	154900000	233900000	218000000	227720000	229990000	180230000	249740000	244630000	177940000	213230000	197220000
sp|P20020-1|AT2B1_HUMAN;sp|P20020-4|AT2B1_HUMAN;sp|P20020|AT2B1_HUMAN;sp|P20020-6|AT2B1_HUMAN;sp|P20020-2|AT2B1_HUMAN;sp|P20020-5|AT2B1_HUMAN;tr|E7ERY9|E7ERY9_HUMAN;tr|A0A0U1RQU3|A0A0U1RQU3_HUMAN;tr|H0YHH6|H0YHH6_HUMAN;sp|Q01814-3|AT2B2_HUMAN;sp|Q01814|AT2B2_HUMAN;sp|Q01814-5|AT2B2_HUMAN;sp|Q16720|AT2B3_HUMAN;sp|Q01814-8|AT2B2_HUMAN;sp|Q16720-4|AT2B3_HUMAN;sp|Q01814-2|AT2B2_HUMAN;sp|Q01814-6|AT2B…	ATP2B1	13	12.2	14436000	30035000	0	133350000	31793000	86545000	7186800	129950000	21397000	78765000	6034100	90123000	12358000	104220000	9138700	94687000
sp|P20042|IF2B_HUMAN	EIF2S2	20	63.4	806980000	275620000	9530300	975800000	623920000	335480000	21107000	662850000	742360000	507370000	27718000	894990000	770840000	445900000	69966000	781330000
sp|P20073-2|ANXA7_HUMAN;sp|P20073|ANXA7_HUMAN	ANXA7	9	28.3	93847000	0	96160000	2082900	121980000	0	114370000	13587000	73182000	12866000	83704000	8340000	111480000	0	108310000	0
tr|Q32MN6|Q32MN6_HUMAN;sp|P20226-2|TBP_HUMAN;sp|P20226|TBP_HUMAN;tr|H0Y6D8|H0Y6D8_HUMAN;tr|A0A1B0GVC6|A0A1B0GVC6_HUMAN;sp|Q6SJ96|TBPL2_HUMAN	TBP	2	9.4	2251900	11857000	0	52881000	4287700	11168000	0	10249000	9596900	20393000	0	29519000	10412000	11717000	0	24004000
sp|P20248|CCNA2_HUMAN	CCNA2	4	15.7	26310000	12037000	1313100	62133000	27170000	9068500	7369900	33391000	43160000	19920000	15568000	32812000	54250000	4365800	27627000	19245000
sp|P20290|BTF3_HUMAN;tr|H0Y9Y1|H0Y9Y1_HUMAN	BTF3	9	58.7	5182800	1240400	7684100	1968500	8237000	0	6245000	1692800	3591000	0	4880200	771400	9780500	0	7275400	662430
sp|P20290-2|BTF3_HUMAN;tr|D6RDG3|D6RDG3_HUMAN	BTF3	9	58.7	736660000	42568000	703870000	75150000	822890000	32943000	775180000	68095000	633260000	45684000	503760000	84823000	662250000	46633000	570940000	77326000
sp|P20336|RAB3A_HUMAN;tr|M0R257|M0R257_HUMAN;tr|S4R3Q3|S4R3Q3_HUMAN	RAB3A	2	12.7	0	2579200	0	13887000	0	3711600	0	6289700	0	9702300	0	9513300	0	8813800	0	6865400
sp|P20338|RAB4A_HUMAN;tr|A0A087WYT5|A0A087WYT5_HUMAN	RAB4A	2	10.6	13444000	9731900	0	50051000	14406000	18589000	0	32799000	14689000	22802000	0	35631000	11020000	34024000	10898000	28261000
sp|P20339-2|RAB5A_HUMAN;sp|P20339|RAB5A_HUMAN;tr|F8VVZ0|F8VVZ0_HUMAN;tr|F8VUA5|F8VUA5_HUMAN;tr|F8VWU4|F8VWU4_HUMAN;tr|F8WCY6|F8WCY6_HUMAN;tr|F8WD79|F8WD79_HUMAN;tr|F8VPW9|F8VPW9_HUMAN;tr|F8VWZ7|F8VWZ7_HUMAN	RAB5A	6	41.3	8100100	3083400	0	65828000	16403000	14885000	0	36236000	2373600	33307000	0	56600000	3210400	39137000	0	45492000
sp|P20340-2|RAB6A_HUMAN;sp|P20340-4|RAB6A_HUMAN;sp|P20340|RAB6A_HUMAN;tr|F5H3K7|F5H3K7_HUMAN;sp|P20340-3|RAB6A_HUMAN;sp|Q53S08|RAB6D_HUMAN;tr|F5GX61|F5GX61_HUMAN	RAB6A	6	38.9	141230000	262100000	11410000	1202000000	209380000	336580000	21366000	543020000	151850000	791270000	12655000	808920000	127740000	945150000	91380000	821620000
tr|A0A590UJN8|A0A590UJN8_HUMAN;tr|A0A590UJW0|A0A590UJW0_HUMAN;sp|P20585|MSH3_HUMAN;tr|A0A590UKC9|A0A590UKC9_HUMAN	MSH3	20	25.3	35038000	92902000	6771400	361950000	57485000	146680000	13041000	229190000	206310000	197940000	7916500	299390000	267690000	150390000	14759000	268780000
sp|P20645|MPRD_HUMAN;tr|F5GX30|F5GX30_HUMAN;tr|H0YGE9|H0YGE9_HUMAN;tr|F5H4U1|F5H4U1_HUMAN;tr|F5GXE0|F5GXE0_HUMAN;tr|F5GXU0|F5GXU0_HUMAN;tr|H0YGT2|H0YGT2_HUMAN;tr|F5H883|F5H883_HUMAN;tr|H0YF90|H0YF90_HUMAN	M6PR	4	23.1	17367000	31514000	5700300	134170000	20412000	45783000	10208000	82076000	5526300	74869000	0	60858000	3983000	89918000	2665900	74647000
sp|P20674|COX5A_HUMAN;tr|H3BNX8|H3BNX8_HUMAN;tr|H3BRM5|H3BRM5_HUMAN;tr|H3BRI0|H3BRI0_HUMAN;tr|H3BV69|H3BV69_HUMAN	COX5A	3	27.3	181850000	86512000	396380000	119440000	63936000	57272000	243240000	49322000	181440000	307580000	240540000	212750000	85979000	88958000	134360000	56863000
sp|P20700|LMNB1_HUMAN;tr|E9PBF6|E9PBF6_HUMAN;tr|A0A0D9SFE5|A0A0D9SFE5_HUMAN;tr|A0A0D9SFY5|A0A0D9SFY5_HUMAN	LMNB1	14	30.5	66511000	84745000	58392000	299700000	64818000	97012000	48479000	158870000	46937000	215320000	45546000	200940000	61771000	185100000	50728000	154090000
sp|P20719|HXA5_HUMAN	HOXA5	2	17.8	5093600	2220400	862230	22253000	1798700	3013700	1509900	10339000	1726900	9413800	1075700	4420500	0	4578300	0	2988200
sp|P20810-6|ICAL_HUMAN;sp|P20810-7|ICAL_HUMAN;sp|P20810-10|ICAL_HUMAN;tr|A0A0C4DGB5|A0A0C4DGB5_HUMAN;sp|P20810-9|ICAL_HUMAN;sp|P20810-5|ICAL_HUMAN;sp|P20810|ICAL_HUMAN;tr|B7Z574|B7Z574_HUMAN;sp|P20810-4|ICAL_HUMAN;sp|P20810-8|ICAL_HUMAN;tr|E9PCH5|E9PCH5_HUMAN;tr|E7ES10|E7ES10_HUMAN;sp|P20810-2|ICAL_HUMAN;tr|E7EVY3|E7EVY3_HUMAN;tr|E9PDE4|E9PDE4_HUMAN;tr|H0Y7F0|H0Y7F0_HUMAN;sp|P20810-3|ICAL_HUMAN;t…	CAST	15	34.9	135660000	24125000	96311000	55201000	153320000	29946000	176040000	28412000	77187000	1036800	91311000	0	114410000	0	75954000	1105000
sp|P20929-3|NEBU_HUMAN;sp|P20929-2|NEBU_HUMAN;tr|A0A087X1N7|A0A087X1N7_HUMAN;sp|P20929-4|NEBU_HUMAN;sp|P20929|NEBU_HUMAN;tr|H7BZD5|H7BZD5_HUMAN;tr|H0Y786|H0Y786_HUMAN	NEB	5	0.8	38588000	46879000	5091600	437670000	22225000	100640000	14482000	216760000	87167000	313220000	51122000	233710000	88476000	324250000	53897000	260010000
sp|P20962|PTMS_HUMAN;tr|F5H7R9|F5H7R9_HUMAN;tr|F5GXR3|F5GXR3_HUMAN	PTMS	2	22.5	89017000	22339000	72993000	74761000	104770000	24911000	93249000	41222000	55451000	766340	43784000	69614000	75825000	56105000	64151000	3199000
sp|P21127|CD11B_HUMAN;tr|A0A0D9SEN2|A0A0D9SEN2_HUMAN;tr|A0A0D9SER5|A0A0D9SER5_HUMAN;sp|P21127-2|CD11B_HUMAN;sp|P21127-3|CD11B_HUMAN;tr|A0A0D9SEI3|A0A0D9SEI3_HUMAN;sp|P21127-8|CD11B_HUMAN;sp|P21127-5|CD11B_HUMAN;sp|P21127-9|CD11B_HUMAN;sp|P21127-10|CD11B_HUMAN;sp|P21127-6|CD11B_HUMAN;sp|P21127-4|CD11B_HUMAN;sp|P21127-12|CD11B_HUMAN;sp|Q9UQ88-4|CD11A_HUMAN;sp|Q9UQ88|CD11A_HUMAN;sp|Q9UQ88-2|CD11A_HU…	CDK11B	14	20	43754000	130540000	9900900	320060000	52045000	168940000	16930000	218400000	133280000	252140000	22705000	311130000	136380000	170160000	53310000	230500000
sp|P21266|GSTM3_HUMAN;tr|A0A0A0MTN3|A0A0A0MTN3_HUMAN	GSTM3	5	26.2	74437000	767770	49427000	6014600	98135000	1293700	72342000	14257000	82156000	679520	49460000	6520900	102450000	951530	79061000	7878800
sp|P21281|VATB2_HUMAN;tr|H0YC04|H0YC04_HUMAN;tr|C9JL73|C9JL73_HUMAN;sp|P15313|VATB1_HUMAN;tr|C9JZ02|C9JZ02_HUMAN;tr|H0YC45|H0YC45_HUMAN;tr|C9JNS9|C9JNS9_HUMAN	ATP6V1B2	13	39.1	98305000	12404000	117100000	23234000	85676000	14006000	97725000	20886000	123810000	6747600	105660000	10864000	66709000	60219000	72634000	60623000
sp|P21283|VATC1_HUMAN;tr|E7EV59|E7EV59_HUMAN	ATP6V1C1	7	19.1	64518000	2147400	43994000	5083400	50221000	2234000	42557000	2228700	44079000	0	40599000	1723500	31923000	10267000	24832000	6787300
sp|P21333-2|FLNA_HUMAN;sp|P21333|FLNA_HUMAN;tr|Q60FE5|Q60FE5_HUMAN;tr|A0A087WWY3|A0A087WWY3_HUMAN;tr|F8WE98|F8WE98_HUMAN;tr|H0Y5C6|H0Y5C6_HUMAN;tr|H0Y5F3|H0Y5F3_HUMAN;tr|H7C2E7|H7C2E7_HUMAN	FLNA	79	45.8	1127700000	1818300000	1237800000	5069600000	1041600000	1567600000	1573600000	2090300000	1235300000	1237300000	1034200000	1771100000	2005100000	335920000	1755700000	601360000
sp|P21399|ACOC_HUMAN	ACO1	4	6.4	18880000	846510	12835000	7339900	27973000	3770300	21422000	2150600	29615000	1153300	26236000	0	44344000	1258200	38737000	9321700
sp|P21675-4|TAF1_HUMAN;sp|P21675-3|TAF1_HUMAN;sp|P21675-12|TAF1_HUMAN;sp|P21675-2|TAF1_HUMAN;sp|P21675|TAF1_HUMAN;sp|P21675-9|TAF1_HUMAN;sp|P21675-5|TAF1_HUMAN;sp|P21675-7|TAF1_HUMAN;sp|P21675-6|TAF1_HUMAN;sp|P21675-8|TAF1_HUMAN;sp|P21675-11|TAF1_HUMAN;sp|P21675-10|TAF1_HUMAN;sp|Q8IZX4|TAF1L_HUMAN;tr|H7C2K9|H7C2K9_HUMAN;tr|H7BY98|H7BY98_HUMAN;tr|H0Y9L7|H0Y9L7_HUMAN;tr|H0Y8N6|H0Y8N6_HUMAN	TAF1	17	13.7	0	34221000	0	185010000	1936500	48679000	3646500	125920000	5581000	122540000	0	168830000	18951000	68346000	882890	121590000
sp|P21741-2|MK_HUMAN;tr|E9PPJ5|E9PPJ5_HUMAN;sp|P21741|MK_HUMAN;tr|E9PLM6|E9PLM6_HUMAN	MDK	2	27.6	1643500	1083700	2110100	6645000	0	1708300	0	6068400	2807200	7180400	1218800	6798500	1502800	1655900	0	1471200
sp|P21796|VDAC1_HUMAN;tr|C9JI87|C9JI87_HUMAN	VDAC1	8	42.4	9484200	137340000	0	1326500000	9484500	272900000	12297000	562010000	15499000	1115600000	1474700	1029300000	12732000	649180000	16957000	491990000
sp|P21912|SDHB_HUMAN;tr|A0A087WWT1|A0A087WWT1_HUMAN;tr|A0A087WXX8|A0A087WXX8_HUMAN	SDHB	8	32.1	131260000	38088000	76588000	120900000	82083000	23291000	43067000	44182000	83216000	213970000	91645000	245690000	38826000	101650000	17577000	105790000
tr|A6NNI4|A6NNI4_HUMAN;tr|A0A2R8Y478|A0A2R8Y478_HUMAN;sp|P21926|CD9_HUMAN;tr|G8JLH6|G8JLH6_HUMAN;tr|A0A087WU13|A0A087WU13_HUMAN	CD9	2	22.6	0	5188200	0	22933000	0	6641900	0	15918000	0	6727400	0	9591100	0	3734700	0	2816000
sp|P21953|ODBB_HUMAN;sp|P21953-2|ODBB_HUMAN	BCKDHB	5	26.3	38973000	61228000	0	251760000	56929000	85746000	1352700	169980000	198100000	146800000	1649900	240340000	132710000	41768000	6964800	109960000
sp|P21964-2|COMT_HUMAN;tr|E7EMS6|E7EMS6_HUMAN;sp|P21964|COMT_HUMAN;tr|E7EUU8|E7EUU8_HUMAN;tr|H7BZ45|H7BZ45_HUMAN;tr|F8WBW9|F8WBW9_HUMAN	COMT	6	34.8	25275000	31089000	13957000	113170000	32270000	35139000	18092000	72951000	56699000	86756000	17447000	125830000	42693000	63401000	21520000	82380000
sp|P22033|MUTA_HUMAN	MMUT	11	22.8	127640000	14643000	151760000	16928000	129390000	1674300	197920000	15740000	221450000	14884000	258060000	29586000	147670000	6877500	116130000	8770600
sp|P22059|OSBP1_HUMAN;tr|A0A0A0MSB4|A0A0A0MSB4_HUMAN;sp|Q969R2-6|OSBP2_HUMAN;tr|Q6ZN50|Q6ZN50_HUMAN;sp|Q969R2-3|OSBP2_HUMAN;sp|Q969R2-2|OSBP2_HUMAN;sp|Q969R2|OSBP2_HUMAN;tr|H0YCV6|H0YCV6_HUMAN;tr|H7C1R2|H7C1R2_HUMAN;tr|H7C368|H7C368_HUMAN;sp|Q969R2-5|OSBP2_HUMAN;sp|Q969R2-4|OSBP2_HUMAN;tr|H7C428|H7C428_HUMAN	OSBP	22	37.4	152500000	18022000	107200000	50381000	99704000	21630000	178820000	28445000	213660000	29293000	144230000	45426000	192290000	21403000	157800000	40254000
sp|P22061|PIMT_HUMAN;sp|P22061-2|PIMT_HUMAN;tr|A0A0A0MRJ6|A0A0A0MRJ6_HUMAN;tr|H7BY58|H7BY58_HUMAN;tr|F6S8N6|F6S8N6_HUMAN;tr|A0A3F2YNX8|A0A3F2YNX8_HUMAN;tr|C9J0F2|C9J0F2_HUMAN	PCMT1	5	34.4	53221000	9556400	36769000	7147100	30088000	17751000	36036000	31411000	43740000	0	50788000	31538000	108500000	0	61174000	5050900
sp|P22087|FBRL_HUMAN;tr|M0QXL5|M0QXL5_HUMAN;tr|M0R0P1|M0R0P1_HUMAN;tr|M0R299|M0R299_HUMAN;tr|M0R2Q4|M0R2Q4_HUMAN;tr|M0R2U2|M0R2U2_HUMAN;tr|M0R1H0|M0R1H0_HUMAN;tr|M0R2B0|M0R2B0_HUMAN	FBL	9	45.8	94032000	152340000	4475700	920220000	71383000	189160000	1483000	399580000	52494000	357510000	0	360410000	72882000	302830000	9260900	290840000
sp|P22102|PUR2_HUMAN;sp|P22102-2|PUR2_HUMAN;tr|F8WD69|F8WD69_HUMAN;tr|C9JBJ1|C9JBJ1_HUMAN;tr|C9JTV6|C9JTV6_HUMAN;tr|H7C366|H7C366_HUMAN;tr|A0A140TA71|A0A140TA71_HUMAN;tr|C9JZG2|C9JZG2_HUMAN;tr|C9JKQ7|C9JKQ7_HUMAN	GART	20	24.2	416300000	59777000	327500000	134500000	546820000	81736000	394650000	179080000	450400000	28896000	413020000	98466000	619860000	36696000	471900000	98726000
sp|P22234|PUR6_HUMAN;sp|P22234-2|PUR6_HUMAN;tr|E9PBS1|E9PBS1_HUMAN;tr|D6RF62|D6RF62_HUMAN	PAICS	13	36.9	453220000	89966000	427750000	271620000	852870000	121110000	898580000	155790000	641790000	107230000	391440000	172370000	730210000	68389000	808820000	115120000
sp|P22307|NLTP_HUMAN;sp|P22307-7|NLTP_HUMAN;sp|P22307-8|NLTP_HUMAN;sp|P22307-4|NLTP_HUMAN;sp|P22307-2|NLTP_HUMAN;tr|E9PLD1|E9PLD1_HUMAN;sp|P22307-6|NLTP_HUMAN;sp|P22307-3|NLTP_HUMAN;tr|H0YF61|H0YF61_HUMAN;tr|H0YCB0|H0YCB0_HUMAN;sp|P22307-5|NLTP_HUMAN;tr|H0YD06|H0YD06_HUMAN	SCP2	10	28.3	276120000	7966000	303010000	3830600	293600000	10686000	315760000	15828000	351500000	18784000	376920000	0	355010000	23381000	373690000	12771000
sp|P22314-2|UBA1_HUMAN;sp|P22314|UBA1_HUMAN;tr|Q5JRR6|Q5JRR6_HUMAN;tr|Q5JRR9|Q5JRR9_HUMAN;tr|Q5JRS0|Q5JRS0_HUMAN;tr|Q5JRS2|Q5JRS2_HUMAN;tr|Q5JRS1|Q5JRS1_HUMAN;tr|Q5JRS3|Q5JRS3_HUMAN	UBA1	33	55.7	1467200000	84650000	1501700000	128810000	2311100000	92776000	2473600000	140100000	1305200000	62739000	1183000000	75677000	1984300000	47202000	1812300000	108010000
sp|P22392-2|NDKB_HUMAN;tr|Q32Q12|Q32Q12_HUMAN;tr|J3KPD9|J3KPD9_HUMAN;sp|P22392|NDKB_HUMAN;tr|F6XY72|F6XY72_HUMAN;sp|O60361|NDK8_HUMAN	NME2	9	58.4	2066800000	98697000	1920400000	323290000	2692400000	96492000	2654300000	214820000	1991700000	137680000	1455600000	112790000	2530500000	88751000	2507100000	94453000
sp|P22413|ENPP1_HUMAN;tr|E9PE72|E9PE72_HUMAN;tr|A0A3B3IST7|A0A3B3IST7_HUMAN	ENPP1	7	16.9	8367900	6236300	4819100	59192000	10447000	12744000	6160300	13278000	15324000	31783000	8811500	32604000	6285900	33636000	7555100	27833000
tr|H0YD59|H0YD59_HUMAN;tr|E9PME6|E9PME6_HUMAN;sp|P22415-2|USF1_HUMAN;tr|B1AQP1|B1AQP1_HUMAN;sp|P22415|USF1_HUMAN	USF1	2	12.7	12010000	2463900	9985600	11961000	3882800	678460	5035400	3504500	6555600	0	5735400	4776600	6268600	1751500	6713800	0
sp|P22570-5|ADRO_HUMAN;sp|P22570|ADRO_HUMAN;sp|P22570-7|ADRO_HUMAN;sp|P22570-4|ADRO_HUMAN;tr|A0A0A0MTR6|A0A0A0MTR6_HUMAN;tr|A0A0C4DFN8|A0A0C4DFN8_HUMAN;sp|P22570-2|ADRO_HUMAN;tr|A0A0A0MSZ4|A0A0A0MSZ4_HUMAN;sp|P22570-3|ADRO_HUMAN;tr|A0A0A0MTN9|A0A0A0MTN9_HUMAN;tr|A0A0C4DGN7|A0A0C4DGN7_HUMAN;tr|A0A0A0MT64|A0A0A0MT64_HUMAN;sp|P22570-6|ADRO_HUMAN;tr|J3QQX3|J3QQX3_HUMAN;tr|J3QKZ8|J3QKZ8_HUMAN;tr|J3QQW…	FDXR	10	31.5	173160000	12104000	29207000	268580000	160270000	44944000	23797000	223500000	412940000	33713000	67745000	312320000	218040000	14391000	15771000	192740000
sp|P22612|KAPCG_HUMAN	PRKACG	2	12.3	18511000	6475300	16996000	11899000	15254000	5830600	14400000	8749400	11633000	5356200	17772000	7700700	13464000	7428600	10344000	5472900
sp|P22626|ROA2_HUMAN;sp|P22626-2|ROA2_HUMAN;tr|A0A087WUI2|A0A087WUI2_HUMAN	HNRNPA2B1	23	62.9	1928300000	2293200000	2325600000	15346000000	1260200000	7018200000	1702600000	10340000000	1184400000	17381000000	1298200000	12134000000	1277500000	14450000000	1464500000	12385000000
sp|P22670|RFX1_HUMAN	RFX1	5	10.8	6732200	23986000	0	74999000	13703000	34584000	2488900	60251000	26644000	52541000	0	64615000	31347000	35280000	31621000	25801000
tr|A0A0U1RR39|A0A0U1RR39_HUMAN;tr|A0A1B0GW38|A0A1B0GW38_HUMAN;tr|A0A0U1RQX8|A0A0U1RQX8_HUMAN;sp|P22681|CBL_HUMAN	CBL	3	7	1452200	1092200	6600100	0	5966500	0	8512800	0	0	0	0	6150000	10771000	4743000	13206000	3151600
tr|H3BSJ9|H3BSJ9_HUMAN;tr|H3BRG4|H3BRG4_HUMAN;sp|P22695|QCR2_HUMAN;tr|H3BP04|H3BP04_HUMAN;tr|A0A087WVZ4|A0A087WVZ4_HUMAN;tr|H3BUE4|H3BUE4_HUMAN;tr|H3BUI9|H3BUI9_HUMAN	UQCRC2	7	22.9	66618000	54322000	0	491480000	44783000	30438000	0	97542000	63639000	395240000	0	448870000	6963700	108470000	1393000	102960000
sp|P22830|HEMH_HUMAN;sp|P22830-2|HEMH_HUMAN;tr|K7ELX4|K7ELX4_HUMAN;tr|A0A499FJN5|A0A499FJN5_HUMAN;tr|K7EJM8|K7EJM8_HUMAN;tr|K7EJX5|K7EJX5_HUMAN	FECH	4	14.2	30363000	5079300	0	62722000	29929000	18091000	878540	15189000	99635000	34224000	18671000	70212000	61847000	11740000	16411000	29487000
tr|A0A1W2PPZ5|A0A1W2PPZ5_HUMAN;sp|P23193|TCEA1_HUMAN;tr|A0A1W2PRL9|A0A1W2PRL9_HUMAN;sp|P23193-2|TCEA1_HUMAN;tr|E5RIS7|E5RIS7_HUMAN;tr|E5RJ93|E5RJ93_HUMAN;tr|B7Z4S1|B7Z4S1_HUMAN;tr|E5RK46|E5RK46_HUMAN;tr|A0A1W2PS15|A0A1W2PS15_HUMAN;tr|E5RFI1|E5RFI1_HUMAN;tr|A0A1W2PPV7|A0A1W2PPV7_HUMAN;tr|A0A0A0MT58|A0A0A0MT58_HUMAN;sp|Q15560-2|TCEA2_HUMAN;sp|Q15560|TCEA2_HUMAN	TCEA1	12	36.5	463800000	8845500	430910000	22316000	307990000	12945000	401700000	19724000	430960000	14619000	380100000	10408000	338640000	12917000	356940000	16155000
sp|P23246|SFPQ_HUMAN;sp|P23246-2|SFPQ_HUMAN;tr|H0Y9K7|H0Y9K7_HUMAN;tr|H0Y9U2|H0Y9U2_HUMAN	SFPQ	28	49.9	12839000000	14051000000	18742000000	18764000000	8395600000	10974000000	15201000000	15949000000	9352800000	15343000000	13316000000	13049000000	9718000000	13108000000	11916000000	10933000000
sp|P23258|TBG1_HUMAN;sp|Q9NRH3|TBG2_HUMAN;tr|K7EIS0|K7EIS0_HUMAN	TUBG1	11	49.2	0	59920000	0	301650000	7284900	121550000	0	167230000	113940000	120870000	0	175780000	121250000	102790000	0	160210000
sp|P23284|PPIB_HUMAN	PPIB	10	44.9	1253900000	565530000	1157200000	1029400000	756900000	570520000	807870000	552040000	1005800000	947590000	1032500000	580000000	966980000	736930000	1080200000	528020000
sp|P23368|MAOM_HUMAN;tr|A0A1W2PPH1|A0A1W2PPH1_HUMAN;tr|A0A1W2PQY8|A0A1W2PQY8_HUMAN;tr|A0A1W2PQT3|A0A1W2PQT3_HUMAN;tr|A0A1W2PQH3|A0A1W2PQH3_HUMAN;tr|A0A1W2PR68|A0A1W2PR68_HUMAN;tr|A0A1W2PQF8|A0A1W2PQF8_HUMAN;sp|P23368-2|MAOM_HUMAN;tr|A0A1W2PQ37|A0A1W2PQ37_HUMAN;tr|A0A1W2PRS2|A0A1W2PRS2_HUMAN;tr|A0A1W2PRY9|A0A1W2PRY9_HUMAN;tr|A0A1W2PQH4|A0A1W2PQH4_HUMAN;tr|A0A1W2PRH1|A0A1W2PRH1_HUMAN;tr|E9PMB9|E9PM…	ME2	20	49.7	389310000	31679000	345930000	108290000	457930000	21663000	382210000	89064000	801200000	121870000	630250000	209410000	473490000	26377000	371500000	74888000
sp|P23378|GCSP_HUMAN;tr|A0A1W2PPB1|A0A1W2PPB1_HUMAN;tr|A0A1W2PP74|A0A1W2PP74_HUMAN;tr|A0A1W2PPE1|A0A1W2PPE1_HUMAN;tr|A0A1W2PQV3|A0A1W2PQV3_HUMAN;tr|A0A1W2PPK8|A0A1W2PPK8_HUMAN;tr|A0A1W2PPH6|A0A1W2PPH6_HUMAN;tr|A0A1W2PPG0|A0A1W2PPG0_HUMAN	GLDC	21	32.6	247250000	60627000	135360000	117490000	324510000	47717000	268490000	83033000	638410000	124100000	621350000	199920000	411670000	39009000	393860000	90912000
sp|P23381|SYWC_HUMAN;sp|P23381-2|SYWC_HUMAN;tr|G3V277|G3V277_HUMAN;tr|G3V3Y5|G3V3Y5_HUMAN;tr|G3V3H8|G3V3H8_HUMAN;tr|G3V4N8|G3V4N8_HUMAN;tr|H0YJP3|H0YJP3_HUMAN;tr|G3V227|G3V227_HUMAN;tr|G3V3P2|G3V3P2_HUMAN;tr|G3V3X0|G3V3X0_HUMAN;tr|G3V5W1|G3V5W1_HUMAN;tr|G3V3S7|G3V3S7_HUMAN;tr|G3V4C7|G3V4C7_HUMAN;tr|G3V2C0|G3V2C0_HUMAN;tr|G3V423|G3V423_HUMAN;tr|G3V339|G3V339_HUMAN;tr|G3V313|G3V313_HUMAN;tr|G3V5U1|…	WARS1	11	40.8	191520000	8696200	144750000	68097000	195660000	37406000	142450000	100040000	225040000	19154000	163150000	45625000	345930000	8986200	246180000	53776000
sp|P23396|RS3_HUMAN;tr|E9PPU1|E9PPU1_HUMAN;tr|E9PL09|E9PL09_HUMAN;sp|P23396-2|RS3_HUMAN;tr|H0YEU2|H0YEU2_HUMAN;tr|F2Z2S8|F2Z2S8_HUMAN;tr|H0YF32|H0YF32_HUMAN;tr|H0YCJ7|H0YCJ7_HUMAN;tr|E9PSF4|E9PSF4_HUMAN;tr|E9PQ96|E9PQ96_HUMAN;tr|E9PJH4|E9PJH4_HUMAN;tr|E9PK82|E9PK82_HUMAN;tr|H0YES8|H0YES8_HUMAN;tr|E9PQX2|E9PQX2_HUMAN	RPS3	11	46.1	443590000	617800000	24528000	3444500000	529930000	1224400000	93160000	1996800000	786830000	2158900000	70339000	2135800000	1085900000	2060000000	186230000	2359000000
tr|A0A1W2PQV2|A0A1W2PQV2_HUMAN;tr|H3BUH9|H3BUH9_HUMAN;tr|Q53XL7|Q53XL7_HUMAN;sp|P23434|GCSH_HUMAN	GCSH	2	30	224670000	6896600	70275000	7851400	172920000	6341300	191100000	0	232870000	0	277060000	0	245060000	0	203610000	6113600
sp|P23443-4|KS6B1_HUMAN;sp|P23443-3|KS6B1_HUMAN;sp|P23443-5|KS6B1_HUMAN;sp|P23443-2|KS6B1_HUMAN;sp|P23443|KS6B1_HUMAN;tr|K7EIM2|K7EIM2_HUMAN;tr|K7ER06|K7ER06_HUMAN	RPS6KB1	3	7.5	1052500	0	8458500	850990	454690	0	0	0	1285800	0	0	0	0	0	0	2131800
tr|A0A5F9ZH07|A0A5F9ZH07_HUMAN;tr|A0A5F9ZHN8|A0A5F9ZHN8_HUMAN;tr|A0A5F9ZI39|A0A5F9ZI39_HUMAN;sp|P23458|JAK1_HUMAN;tr|A0A5F9ZHW0|A0A5F9ZHW0_HUMAN;tr|A0A5F9ZH32|A0A5F9ZH32_HUMAN	JAK1	3	4.1	0	5863800	0	23674000	0	14212000	0	9480700	0	11245000	0	5985300	0	2215800	0	5492400
sp|P23511-2|NFYA_HUMAN;sp|P23511|NFYA_HUMAN	NFYA	2	12.6	88643000	11990000	82128000	35846000	63644000	23304000	77792000	30658000	81725000	20213000	78567000	21819000	86698000	5381400	89721000	7985600
sp|P23526|SAHH_HUMAN;sp|P23526-2|SAHH_HUMAN	AHCY	17	51.4	549890000	67651000	134440000	504630000	713700000	92455000	438750000	359040000	716970000	82472000	660060000	195750000	915660000	77781000	910150000	100370000
tr|G3V1A4|G3V1A4_HUMAN;sp|P23528|COF1_HUMAN;tr|E9PK25|E9PK25_HUMAN;tr|E9PP50|E9PP50_HUMAN;tr|E9PQB7|E9PQB7_HUMAN;tr|E9PLJ3|E9PLJ3_HUMAN;tr|E9PS23|E9PS23_HUMAN	CFL1	14	73.2	4240000000	131520000	3925800000	119710000	3448300000	186850000	3044500000	218690000	3027700000	104320000	2757400000	94339000	2842100000	64437000	3005900000	63319000
sp|P23588-2|IF4B_HUMAN;sp|P23588|IF4B_HUMAN;tr|E7EX17|E7EX17_HUMAN;tr|F8VP89|F8VP89_HUMAN;tr|F8W0K0|F8W0K0_HUMAN;tr|F8VSC7|F8VSC7_HUMAN;tr|F8VX11|F8VX11_HUMAN;tr|F8VYE9|F8VYE9_HUMAN;tr|F8VRU1|F8VRU1_HUMAN	EIF4B	21	37.8	680840000	96236000	683040000	101820000	620300000	71324000	730750000	89530000	658270000	66994000	641060000	91102000	563220000	38089000	676760000	57304000
sp|P23634-7|AT2B4_HUMAN;sp|P23634-6|AT2B4_HUMAN;sp|P23634-8|AT2B4_HUMAN;sp|P23634|AT2B4_HUMAN;sp|P23634-5|AT2B4_HUMAN;sp|P23634-4|AT2B4_HUMAN;sp|P23634-3|AT2B4_HUMAN;sp|P23634-2|AT2B4_HUMAN	ATP2B4	10	10.6	0	1846800	0	9915300	0	8000400	0	11691000	3566600	14456000	3358700	11744000	0	11821000	0	15143000
sp|P23786|CPT2_HUMAN;tr|A0A1B0GVF3|A0A1B0GVF3_HUMAN;tr|A0A1B0GV75|A0A1B0GV75_HUMAN;tr|A0A1B0GTB8|A0A1B0GTB8_HUMAN;tr|A0A1B0GWC0|A0A1B0GWC0_HUMAN;tr|A0A1B0GTM0|A0A1B0GTM0_HUMAN	CPT2	16	36.9	166270000	84874000	73530000	206190000	159860000	105720000	99970000	101090000	292790000	234900000	119950000	355400000	196500000	119220000	87413000	162830000
sp|P23919-2|KTHY_HUMAN;sp|P23919|KTHY_HUMAN;tr|H7C312|H7C312_HUMAN;tr|H7BZ20|H7BZ20_HUMAN;tr|G5E9E9|G5E9E9_HUMAN;tr|H7C3A4|H7C3A4_HUMAN	DTYMK	5	25.5	65995000	1649900	44763000	20466000	64155000	7621000	44844000	24730000	47300000	9542200	46648000	9964600	79505000	1475800	58255000	6883800
sp|P23921|RIR1_HUMAN;tr|E9PL69|E9PL69_HUMAN;tr|E9PP77|E9PP77_HUMAN;tr|H0YCY7|H0YCY7_HUMAN	RRM1	18	35.2	258970000	9339500	207370000	54013000	350420000	8594700	277210000	23843000	264050000	17707000	179610000	45852000	342640000	9754400	223600000	14815000
sp|P24386|RAE1_HUMAN	CHM	3	9.8	8178500	0	4588100	0	16883000	0	6609300	0	9827900	0	6469900	0	10908000	0	5745800	0
sp|P24468|COT2_HUMAN;sp|P24468-3|COT2_HUMAN;sp|P24468-2|COT2_HUMAN;tr|H3BTC2|H3BTC2_HUMAN	NR2F2	9	22.7	18917000	28062000	0	193190000	17908000	46645000	0	77613000	47601000	62580000	0	94619000	70369000	56524000	1936400	69067000
sp|P24534|EF1B_HUMAN;tr|F2Z2G2|F2Z2G2_HUMAN;tr|C9JZW3|C9JZW3_HUMAN;tr|F8WF65|F8WF65_HUMAN	EEF1B2	9	61.8	1282200000	387390000	972710000	673050000	1206200000	346730000	1356700000	489850000	1082400000	320440000	692670000	522730000	1177700000	236860000	1042300000	315510000
sp|P24539|AT5F1_HUMAN;tr|Q5QNZ2|Q5QNZ2_HUMAN	ATP5PB	9	37.5	30388000	72134000	0	289880000	27940000	70704000	2501200	97663000	15389000	283240000	0	250760000	0	205690000	0	128200000
sp|P24666|PPAC_HUMAN;tr|G5E9R5|G5E9R5_HUMAN;sp|P24666-4|PPAC_HUMAN;sp|P24666-3|PPAC_HUMAN;sp|P24666-2|PPAC_HUMAN;tr|F2Z2Q9|F2Z2Q9_HUMAN	ACP1	4	36.7	173640000	3303300	149100000	18713000	105150000	8004900	170500000	8764500	120190000	0	93153000	0	158860000	5843700	162780000	7139500
sp|P24752|THIL_HUMAN;tr|A0A5F9ZHL1|A0A5F9ZHL1_HUMAN;tr|A0A5F9ZHJ7|A0A5F9ZHJ7_HUMAN;tr|A0A5F9ZHJ0|A0A5F9ZHJ0_HUMAN;tr|A0A5F9ZHD4|A0A5F9ZHD4_HUMAN;tr|A0A5F9ZI66|A0A5F9ZI66_HUMAN;tr|A0A5F9ZHH9|A0A5F9ZHH9_HUMAN;tr|H0YEL7|H0YEL7_HUMAN;sp|P24752-2|THIL_HUMAN;tr|A0A5F9ZHL7|A0A5F9ZHL7_HUMAN;tr|E9PRQ6|E9PRQ6_HUMAN	ACAT1	12	39.8	600230000	301430000	100700000	2127100000	766140000	739400000	105790000	1711500000	2408500000	857440000	814850000	2797400000	1963200000	302170000	836510000	1320300000
sp|P24941|CDK2_HUMAN;tr|G3V5T9|G3V5T9_HUMAN;sp|P24941-2|CDK2_HUMAN;tr|E7ESI2|E7ESI2_HUMAN	CDK2	9	42.6	33902000	10120000	14770000	41118000	15395000	19197000	13675000	21250000	70147000	9429300	50112000	19484000	81002000	13194000	62707000	12571000
sp|P25054-2|APC_HUMAN;sp|P25054-3|APC_HUMAN;sp|P25054|APC_HUMAN;tr|R4GMU6|R4GMU6_HUMAN;tr|A0A2Q2SV78|A0A2Q2SV78_HUMAN;tr|E9PFT7|E9PFT7_HUMAN	APC	5	2.8	12370000	3783900	2155400	20930000	9395400	2376800	5382100	1899900	14368000	11089000	11396000	13076000	12871000	6509200	32519000	3233700
sp|P25205|MCM3_HUMAN;sp|P25205-2|MCM3_HUMAN;tr|J3KQ69|J3KQ69_HUMAN;tr|A0A499FHX9|A0A499FHX9_HUMAN;tr|Q7Z6P5|Q7Z6P5_HUMAN	MCM3	39	61.3	999470000	936870000	894270000	2934300000	574670000	1092700000	160290000	2113700000	2366700000	1053700000	2270600000	1069600000	2812800000	426100000	2342900000	694170000
sp|P25325-2|THTM_HUMAN;sp|P25325|THTM_HUMAN;tr|B1AH49|B1AH49_HUMAN	MPST	5	29	160690000	2563200	69925000	26966000	178760000	2388600	82021000	41783000	203790000	4081200	161820000	31501000	195960000	6527100	165410000	8991000
sp|P25398|RS12_HUMAN	RPS12	7	43.2	2049200000	45984000	1681100000	116020000	1422300000	45809000	1631800000	108870000	1392700000	62535000	1492600000	76610000	1524100000	53273000	1239900000	60216000
sp|P25440-2|BRD2_HUMAN;tr|A0A0G2JK44|A0A0G2JK44_HUMAN;sp|P25440|BRD2_HUMAN;tr|H0Y6K2|H0Y6K2_HUMAN;tr|A0A140T9E9|A0A140T9E9_HUMAN;sp|P25440-3|BRD2_HUMAN;sp|P25440-4|BRD2_HUMAN;tr|A0A140T9V2|A0A140T9V2_HUMAN;tr|A0A0G2JHL0|A0A0G2JHL0_HUMAN;tr|U3KQA6|U3KQA6_HUMAN;tr|A0A140T9F7|A0A140T9F7_HUMAN;tr|E9PIQ3|E9PIQ3_HUMAN;tr|A0A140T9I1|A0A140T9I1_HUMAN;tr|A0A0G2JHN8|A0A0G2JHN8_HUMAN;tr|H0Y799|H0Y799_HUMAN;…	BRD2	23	36.8	316630000	140280000	295300000	351320000	207820000	79451000	203780000	159220000	210760000	103970000	174390000	157130000	195610000	53619000	199940000	95320000
sp|P25490|TYY1_HUMAN;tr|H0YJV7|H0YJV7_HUMAN;tr|A0A494C032|A0A494C032_HUMAN;tr|H0YJU4|H0YJU4_HUMAN;sp|O15391|TYY2_HUMAN;sp|Q96MM3|ZFP42_HUMAN	YY1	6	17.4	30162000	17845000	203110	91214000	16671000	15622000	68555	27875000	33545000	15484000	0	36081000	51508000	1305900	6502700	14605000
sp|P25685|DNJB1_HUMAN;sp|P25685-2|DNJB1_HUMAN;tr|M0R080|M0R080_HUMAN;tr|M0QYT3|M0QYT3_HUMAN;tr|M0QXK0|M0QXK0_HUMAN;tr|M0R1D6|M0R1D6_HUMAN;tr|M0QZD0|M0QZD0_HUMAN;tr|M0R128|M0R128_HUMAN;tr|A0A1B0GX60|A0A1B0GX60_HUMAN;sp|Q9UDY4|DNJB4_HUMAN	DNAJB1	10	27.1	132960000	18711000	118840000	19730000	115120000	16085000	113780000	19242000	109900000	15726000	74813000	13647000	79622000	19764000	125550000	9704200
sp|P25705|ATPA_HUMAN;sp|P25705-2|ATPA_HUMAN;sp|P25705-3|ATPA_HUMAN;tr|K7EK77|K7EK77_HUMAN;tr|K7ERX7|K7ERX7_HUMAN;tr|K7EJP1|K7EJP1_HUMAN;tr|K7ENJ4|K7ENJ4_HUMAN;tr|K7EQH4|K7EQH4_HUMAN;tr|K7ESA0|K7ESA0_HUMAN	ATP5F1A	21	52.4	1109600000	1423700000	70017000	6502100000	775210000	1709600000	152880000	3021100000	2186200000	3787000000	132860000	5685800000	2356500000	1675200000	173100000	3034800000
sp|P25786-2|PSA1_HUMAN;sp|P25786|PSA1_HUMAN;tr|F5GX11|F5GX11_HUMAN	PSMA1	11	58	60898000	79665000	48108000	255110000	81679000	134610000	88693000	225330000	101390000	99320000	55243000	164380000	124460000	79865000	103670000	91056000
sp|P25787|PSA2_HUMAN;tr|C9JCK5|C9JCK5_HUMAN;tr|H3BT36|H3BT36_HUMAN	PSMA2	6	34.6	14400000	74823000	7136800	197560000	27232000	119310000	43143000	169790000	22790000	83485000	8795400	177720000	42171000	108670000	40010000	99799000
sp|P25788-2|PSA3_HUMAN;sp|P25788|PSA3_HUMAN;tr|G3V4X5|G3V4X5_HUMAN;tr|G3V3W4|G3V3W4_HUMAN;tr|G3V5N4|G3V5N4_HUMAN	PSMA3	6	25.4	46306000	86659000	21107000	185070000	59701000	151210000	75603000	180870000	70095000	99472000	32562000	121410000	94585000	105140000	73867000	105670000
sp|P26038|MOES_HUMAN;tr|V9GZ54|V9GZ54_HUMAN	MSN	37	56.2	2621400000	136880000	2196500000	254370000	2109800000	95525000	2081700000	164100000	2160900000	145520000	2134700000	156720000	2078600000	108950000	1957300000	116710000
sp|P26196|DDX6_HUMAN;tr|Q8IV96|Q8IV96_HUMAN	DDX6	14	42	417360000	111050000	308810000	238960000	405430000	114940000	343340000	149760000	374620000	147560000	259230000	177470000	412850000	113880000	336110000	149620000
sp|P26232-2|CTNA2_HUMAN;sp|P26232-5|CTNA2_HUMAN;sp|P26232|CTNA2_HUMAN;tr|C9J144|C9J144_HUMAN;tr|C9IZ88|C9IZ88_HUMAN	CTNNA2	3	4.4	22177000	6809700	22855000	23683000	20305000	4669700	19420000	0	16337000	0	10770000	12976000	0	21147000	17712000	14991000
sp|P26358|DNMT1_HUMAN;sp|P26358-3|DNMT1_HUMAN;tr|K7ENW7|K7ENW7_HUMAN;tr|K7EJL0|K7EJL0_HUMAN;tr|K7EMU8|K7EMU8_HUMAN;tr|K7EIZ6|K7EIZ6_HUMAN;tr|K7ENQ6|K7ENQ6_HUMAN;tr|K7EP77|K7EP77_HUMAN;tr|K7ERQ1|K7ERQ1_HUMAN	DNMT1	39	30	1463400000	456290000	693200000	1152400000	1231600000	339670000	777630000	587610000	1288600000	397150000	718330000	705660000	1122400000	254980000	891440000	406830000
tr|A0A1W2PQG7|A0A1W2PQG7_HUMAN;tr|A0A1W2PS91|A0A1W2PS91_HUMAN;sp|P26367|PAX6_HUMAN;tr|A0A1W2PQA8|A0A1W2PQA8_HUMAN;tr|E9PKM0|E9PKM0_HUMAN;tr|B1B1J0|B1B1J0_HUMAN;tr|A0A1W2PPN2|A0A1W2PPN2_HUMAN;tr|A0A1W2PSA8|A0A1W2PSA8_HUMAN;tr|D1KF47|D1KF47_HUMAN;tr|A0A1W2PQM7|A0A1W2PQM7_HUMAN;tr|A0A1W2PRA4|A0A1W2PRA4_HUMAN;tr|A0A1W2PQL7|A0A1W2PQL7_HUMAN;tr|A0A1W2PRS6|A0A1W2PRS6_HUMAN;sp|P26367-2|PAX6_HUMAN;tr|A0A1…	PAX6	3	7.2	3544500	3669600	871520	33872000	2071400	1638000	0	26219000	0	14063000	0	35458000	0	11261000	0	9979900
sp|P26368-2|U2AF2_HUMAN;sp|P26368|U2AF2_HUMAN;tr|K7ENG2|K7ENG2_HUMAN;tr|K7ELP8|K7ELP8_HUMAN	U2AF2	11	32.9	525680000	526160000	1292500000	441020000	436960000	423130000	1092200000	266660000	594290000	771180000	1179000000	368900000	822470000	353130000	674250000	333510000
tr|Q6NZ55|Q6NZ55_HUMAN;sp|P26373|RL13_HUMAN;sp|P26373-2|RL13_HUMAN;tr|J3QSB4|J3QSB4_HUMAN;tr|H3BTH3|H3BTH3_HUMAN;tr|J3KS98|J3KS98_HUMAN;tr|H3BUK8|H3BUK8_HUMAN	RPL13	9	37	92063000	369440000	9799500	2624600000	71503000	1000000000	41813000	1860200000	86990000	2310600000	22429000	2261600000	65610000	2578200000	52393000	1947300000
tr|A0A0S2Z4K7|A0A0S2Z4K7_HUMAN;sp|P26440-2|IVD_HUMAN;tr|A0A0A0MT83|A0A0A0MT83_HUMAN;sp|P26440|IVD_HUMAN;tr|H7C4G6|H7C4G6_HUMAN;tr|H0YLC3|H0YLC3_HUMAN;tr|H0YKV0|H0YKV0_HUMAN;tr|H0YN10|H0YN10_HUMAN;tr|A0A087WVD3|A0A087WVD3_HUMAN	IVD	8	27.2	45623000	13660000	5968500	85954000	32768000	34320000	22103000	61582000	185220000	31390000	20602000	146010000	88344000	15680000	20642000	59084000
tr|D6RF69|D6RF69_HUMAN;sp|P26572|MGAT1_HUMAN;tr|D6RA48|D6RA48_HUMAN;tr|D6RBS3|D6RBS3_HUMAN;tr|D6RAK2|D6RAK2_HUMAN;tr|D6R9U2|D6R9U2_HUMAN;tr|D6RD15|D6RD15_HUMAN;tr|D6RB69|D6RB69_HUMAN;tr|D6RHZ8|D6RHZ8_HUMAN	MGAT1	2	11.1	8975900	2411600	0	10458000	0	1777300	0	1987100	0	2641300	0	6211900	0	8021600	0	5355800
sp|P26583|HMGB2_HUMAN;tr|D6R9A6|D6R9A6_HUMAN	HMGB2	10	38.3	1610200000	28725000	1165700000	55622000	1213200000	51649000	1552100000	87623000	871030000	77998000	1162100000	55074000	874870000	35534000	981990000	32230000
sp|P26599|PTBP1_HUMAN;sp|P26599-2|PTBP1_HUMAN;sp|P26599-3|PTBP1_HUMAN;tr|A0A0U1RRM4|A0A0U1RRM4_HUMAN;tr|A6NLN1|A6NLN1_HUMAN;tr|A0A0D9SF20|A0A0D9SF20_HUMAN;tr|K7EKJ7|K7EKJ7_HUMAN;tr|K7EK45|K7EK45_HUMAN;tr|K7ES59|K7ES59_HUMAN;tr|A0A087WUW5|A0A087WUW5_HUMAN;tr|K7ELW5|K7ELW5_HUMAN;tr|A0A087WU68|A0A087WU68_HUMAN;tr|K7EKX4|K7EKX4_HUMAN	PTBP1	22	70.1	11550000000	1209400000	10591000000	7684900000	8762600000	2562700000	7519500000	5139700000	8390500000	4377500000	5029200000	5875000000	6999600000	4491100000	5272700000	4779100000
tr|A0A1U9X9C8|A0A1U9X9C8_HUMAN;tr|A0A1U9X9C7|A0A1U9X9C7_HUMAN;tr|A0A1U9X9C4|A0A1U9X9C4_HUMAN;tr|A0A1U9X9A3|A0A1U9X9A3_HUMAN;sp|P26640|SYVC_HUMAN;tr|A0A140T936|A0A140T936_HUMAN;tr|A0A140T954|A0A140T954_HUMAN;sp|P26640-2|SYVC_HUMAN;tr|A2ABF4|A2ABF4_HUMAN;tr|A0A0G2JJT9|A0A0G2JJT9_HUMAN;tr|A0A140T904|A0A140T904_HUMAN;tr|H0Y426|H0Y426_HUMAN	VARS1	17	20.3	30396000	43628000	1380300	154970000	103670000	102440000	6478800	198210000	143280000	31833000	1762500	152520000	190820000	30676000	20778000	138910000
sp|P26641|EF1G_HUMAN;sp|P26641-2|EF1G_HUMAN	EEF1G	18	57.2	1468200000	735260000	1039500000	1577400000	1762600000	594280000	1496400000	1127800000	1363700000	491030000	899780000	1141100000	1679300000	440510000	1261300000	848430000
sp|P26885|FKBP2_HUMAN;tr|A0A494C1N0|A0A494C1N0_HUMAN	FKBP2	4	37.3	163450000	5283200	134820000	14764000	144630000	4379000	144270000	7393700	126850000	8497900	117370000	7540500	123850000	5213100	124860000	5910000
sp|P27144|KAD4_HUMAN;tr|F8VS11|F8VS11_HUMAN	AK4	11	71.3	270940000	8925700	195760000	45531000	202540000	7503700	234950000	22821000	336390000	18984000	361260000	34357000	272830000	9933800	235580000	15650000
sp|P27348|1433T_HUMAN;tr|E9PG15|E9PG15_HUMAN;tr|Q3YBA8|Q3YBA8_HUMAN	YWHAQ	12	69.4	1737700000	127230000	1519300000	210630000	2053400000	164300000	2042600000	145770000	1581000000	111550000	1719700000	84421000	1796300000	106600000	1467700000	84444000
sp|P27361|MK03_HUMAN;tr|E9PBK7|E9PBK7_HUMAN;tr|E9PQW4|E9PQW4_HUMAN;sp|P27361-3|MK03_HUMAN;tr|E9PJF0|E9PJF0_HUMAN;tr|B3KR49|B3KR49_HUMAN;sp|P27361-2|MK03_HUMAN;tr|E9PRH7|E9PRH7_HUMAN;tr|H0YEX6|H0YEX6_HUMAN;tr|H0YDH9|H0YDH9_HUMAN	MAPK3	9	32.5	74151000	1661900	43504000	15025000	83083000	1146700	79961000	8853400	59962000	5333200	44995000	6719200	77456000	0	38271000	8245500
sp|P27540-2|ARNT_HUMAN;sp|P27540-3|ARNT_HUMAN;sp|P27540-4|ARNT_HUMAN;sp|P27540|ARNT_HUMAN;tr|A6NGV6|A6NGV6_HUMAN	ARNT	4	12.9	4137800	1898200	15884000	0	7381600	5423400	17619000	0	5393900	23795000	20874000	9545200	13161000	2852500	19847000	4624300
tr|X1WI28|X1WI28_HUMAN;sp|P27635|RL10_HUMAN;tr|A0A087WV22|A0A087WV22_HUMAN;tr|H7C123|H7C123_HUMAN;tr|H7C2C5|H7C2C5_HUMAN;tr|A6QRI9|A6QRI9_HUMAN;sp|Q96L21|RL10L_HUMAN;tr|B8A6G2|B8A6G2_HUMAN	RPL10	7	41.5	59537000	96734000	35344000	1167900000	106470000	308500000	77164000	791110000	75572000	767940000	59036000	799100000	119930000	743160000	100690000	602890000
sp|P27694|RFA1_HUMAN;tr|I3L4R8|I3L4R8_HUMAN;tr|I3L524|I3L524_HUMAN;tr|I3L2M5|I3L2M5_HUMAN	RPA1	15	38.3	233080000	114320000	225290000	210960000	257190000	100860000	300700000	120150000	230180000	121520000	256280000	101820000	230110000	143590000	326650000	108170000
sp|P27695|APEX1_HUMAN;tr|G3V3M6|G3V3M6_HUMAN;tr|G3V5Q1|G3V5Q1_HUMAN;tr|G3V3C7|G3V3C7_HUMAN;tr|A0A0C4DGK8|A0A0C4DGK8_HUMAN;tr|G3V5M0|G3V5M0_HUMAN;tr|G3V359|G3V359_HUMAN;tr|H7C4A8|H7C4A8_HUMAN;tr|G3V5D9|G3V5D9_HUMAN	APEX1	17	70.1	1963200000	36338000	1672900000	85371000	1725400000	34707000	1577500000	71755000	1639800000	40219000	1209800000	59134000	1610300000	55784000	1500100000	53020000
tr|F8VPD4|F8VPD4_HUMAN;sp|P27708|PYR1_HUMAN;tr|H7C3Z5|H7C3Z5_HUMAN;tr|H7BZB3|H7BZB3_HUMAN;tr|H7C2E4|H7C2E4_HUMAN	CAD	19	12.5	3927800	37480000	0	143350000	0	76717000	0	125210000	5876900	83566000	4540000	89582000	19135000	151520000	0	142220000
sp|P27797|CALR_HUMAN;tr|K7EJB9|K7EJB9_HUMAN;tr|K7EL50|K7EL50_HUMAN	CALR	27	76.7	5427700000	228740000	4590700000	1474800000	5167000000	198120000	4530300000	961270000	4618500000	176740000	3722800000	643980000	4061100000	133400000	4188900000	491630000
sp|P27816-6|MAP4_HUMAN;sp|P27816|MAP4_HUMAN;sp|P27816-2|MAP4_HUMAN;sp|P27816-5|MAP4_HUMAN;sp|P27816-4|MAP4_HUMAN;tr|H7C4C5|H7C4C5_HUMAN;tr|B5MEG9|B5MEG9_HUMAN;tr|H0Y2V1|H0Y2V1_HUMAN;tr|H7C456|H7C456_HUMAN;tr|F8W9U4|F8W9U4_HUMAN;tr|A0A0J9YVV8|A0A0J9YVV8_HUMAN;sp|P27816-7|MAP4_HUMAN;tr|A0A0J9YW37|A0A0J9YW37_HUMAN	MAP4	21	30.7	53800000	3380500	46682000	0	53537000	0	76483000	0	64070000	0	58192000	0	100480000	0	64980000	0
sp|P27824|CALX_HUMAN;sp|P27824-2|CALX_HUMAN;sp|P27824-3|CALX_HUMAN;tr|H0Y9Q7|H0Y9Q7_HUMAN;tr|D6RAU8|D6RAU8_HUMAN;tr|D6RDP7|D6RDP7_HUMAN;tr|D6RGY2|D6RGY2_HUMAN;tr|D6RAQ8|D6RAQ8_HUMAN;tr|D6RFL1|D6RFL1_HUMAN;tr|H0Y9H1|H0Y9H1_HUMAN;tr|D6RHJ3|D6RHJ3_HUMAN;tr|D6RD16|D6RD16_HUMAN	CANX	28	49.7	1712000000	1467700000	455020000	6187500000	1762400000	1795100000	586300000	2885800000	2035100000	3310600000	470330000	3991700000	690460000	4463900000	331930000	3076600000
tr|H0YBC2|H0YBC2_HUMAN;sp|P27986-5|P85A_HUMAN;sp|P27986-3|P85A_HUMAN;sp|P27986-2|P85A_HUMAN;sp|P27986|P85A_HUMAN;sp|P27986-4|P85A_HUMAN;tr|E5RJY0|E5RJY0_HUMAN	PIK3R1	3	21.7	0	3950700	0	28140000	0	3328900	0	8060300	0	6645500	0	3257700	0	6373700	0	5245700
sp|P28066|PSA5_HUMAN;sp|P28066-2|PSA5_HUMAN	PSMA5	7	34.4	58019000	89069000	32770000	283890000	80405000	151970000	68357000	217510000	79872000	129080000	70933000	202420000	108140000	129610000	136920000	150460000
sp|P28070|PSB4_HUMAN	PSMB4	2	12.1	2597200	31108000	0	151100000	13013000	28883000	33626000	0	10469000	21462000	7104400	36025000	62505000	22873000	44717000	24353000
sp|P28072|PSB6_HUMAN;tr|A0A087X2I4|A0A087X2I4_HUMAN;tr|I3L3X7|I3L3X7_HUMAN	PSMB6	6	36	6826200	61388000	5935000	166620000	23843000	83316000	37695000	107630000	10689000	65472000	7778200	18377000	21290000	13305000	23000000	40783000
sp|P28074-3|PSB5_HUMAN;sp|P28074|PSB5_HUMAN	PSMB5	2	17.5	7961500	20502000	0	74876000	13421000	38785000	22075000	40650000	21761000	28747000	12303000	49427000	14666000	40045000	6125200	36235000
sp|P28161-2|GSTM2_HUMAN;tr|E9PHN6|E9PHN6_HUMAN;sp|P28161|GSTM2_HUMAN;tr|F6XZQ7|F6XZQ7_HUMAN;tr|E9PHN7|E9PHN7_HUMAN;tr|E9PLF1|E9PLF1_HUMAN;tr|E9PGV1|E9PGV1_HUMAN;tr|H3BQT3|H3BQT3_HUMAN;tr|B9ZVX7|B9ZVX7_HUMAN;sp|Q03013-3|GSTM4_HUMAN;sp|P09488-2|GSTM1_HUMAN;sp|Q03013-2|GSTM4_HUMAN;tr|A0A0A0MR85|A0A0A0MR85_HUMAN;sp|Q03013|GSTM4_HUMAN;sp|P09488|GSTM1_HUMAN;tr|E7EWW9|E7EWW9_HUMAN	GSTM2	6	39.8	98026000	1546400	59571000	10392000	119720000	1265800	101690000	5990400	78257000	539420	66806000	3562200	89598000	828640	90126000	0
sp|P28288-2|ABCD3_HUMAN;tr|A0A3B3ITW3|A0A3B3ITW3_HUMAN;sp|P28288|ABCD3_HUMAN;sp|P28288-3|ABCD3_HUMAN	ABCD3	14	30.2	0	47604000	0	570190000	0	149350000	0	312890000	911490	420280000	529040	386170000	2278700	406040000	2870600	272600000
sp|P28289|TMOD1_HUMAN;sp|P28289-2|TMOD1_HUMAN	TMOD1	3	12.3	11966000	0	10402000	0	9999800	0	9143900	7458000	0	6291300	0	0	0	7527900	0	4348300
tr|E7EUL7|E7EUL7_HUMAN;sp|P28290-2|ITPI2_HUMAN;tr|E9PHV5|E9PHV5_HUMAN;sp|P28290-3|ITPI2_HUMAN;sp|P28290|ITPI2_HUMAN;tr|H7BZ26|H7BZ26_HUMAN	ITPRID2	3	6.4	0	0	0	12119000	0	1598300	0	0	0	3377500	0	7808700	0	4006500	0	2360900
sp|P28331-4|NDUS1_HUMAN;sp|P28331|NDUS1_HUMAN;sp|P28331-2|NDUS1_HUMAN;sp|P28331-5|NDUS1_HUMAN;tr|B4DJ81|B4DJ81_HUMAN;sp|P28331-3|NDUS1_HUMAN;tr|F8WDL5|F8WDL5_HUMAN;tr|C9JPQ5|C9JPQ5_HUMAN	NDUFS1	22	48.7	47479000	83159000	20841000	375440000	49431000	156030000	12400000	259530000	345830000	552580000	94006000	722370000	312420000	193160000	71076000	295070000
tr|A0A087WYJ2|A0A087WYJ2_HUMAN;sp|P28340|DPOD1_HUMAN;tr|M0R2B7|M0R2B7_HUMAN;tr|M0QZR8|M0QZR8_HUMAN;tr|A0A2R8Y7K6|A0A2R8Y7K6_HUMAN;tr|M0QXE6|M0QXE6_HUMAN;tr|M0QXQ2|M0QXQ2_HUMAN;tr|A0A2R8Y705|A0A2R8Y705_HUMAN	POLD1	12	19.4	24477000	27075000	21050000	226310000	24164000	51406000	33663000	108820000	24473000	82938000	9982900	96552000	40158000	43809000	0	89442000
tr|H0YE88|H0YE88_HUMAN;sp|P28347|TEAD1_HUMAN;tr|H0YCZ6|H0YCZ6_HUMAN;sp|P28347-2|TEAD1_HUMAN;tr|H0YEJ9|H0YEJ9_HUMAN	TEAD1	2	13.1	13593000	4146400	4508100	0	0	2422500	0	8724500	0	5486600	0	6091200	3400500	0	3378300	4101400
sp|P28370|SMCA1_HUMAN;tr|B7ZLQ5|B7ZLQ5_HUMAN	SMARCA1	25	24.6	40254000	47395000	13240000	247270000	1228300	65428000	0	86711000	27703000	105210000	31794000	81280000	18850000	63522000	39984000	60743000
sp|P28370-2|SMCA1_HUMAN;tr|A0A0A0MRP6|A0A0A0MRP6_HUMAN	SMARCA1	25	24.6	0	3326900	0	16060000	0	0	0	0	0	6476500	0	6874600	0	5448300	0	0
sp|P28482|MK01_HUMAN;sp|P28482-2|MK01_HUMAN	MAPK1	7	33.1	162300000	17156000	178370000	34653000	176730000	17097000	196400000	10450000	144830000	17010000	171390000	9101100	169730000	13773000	157230000	16997000
tr|H7C2Z6|H7C2Z6_HUMAN;tr|H7BXD5|H7BXD5_HUMAN;sp|P28676|GRAN_HUMAN;tr|C9JIZ3|C9JIZ3_HUMAN	GCA	2	21.2	4941800	0	7040500	0	9156400	0	5825300	0	4456700	0	0	0	3854600	0	6781700	0
tr|A0A0G2JKR7|A0A0G2JKR7_HUMAN;sp|P28702|RXRB_HUMAN;sp|P28702-3|RXRB_HUMAN;tr|A0A0S2Z4M5|A0A0S2Z4M5_HUMAN;tr|A0A087WZ88|A0A087WZ88_HUMAN;sp|P19793-2|RXRA_HUMAN;tr|A0A5F9ZHH6|A0A5F9ZHH6_HUMAN;sp|P19793|RXRA_HUMAN;sp|P48443|RXRG_HUMAN;tr|A0A0G2JHI1|A0A0G2JHI1_HUMAN	RXRB	5	22.5	33597000	1983900	12899000	8206500	31563000	7077500	8816200	4956100	37378000	0	7678900	4827700	24516000	0	8797900	4088800
tr|A0A494C0S2|A0A494C0S2_HUMAN;sp|P28715|ERCC5_HUMAN;tr|A0A494C113|A0A494C113_HUMAN;sp|P28715-3|ERCC5_HUMAN;tr|A0A090HNM7|A0A090HNM7_HUMAN;tr|A0A1W2PS85|A0A1W2PS85_HUMAN;tr|R4GMW8|R4GMW8_HUMAN	ERCC5	2	3.3	2047800	528160	0	2703100	3254700	670320	1139800	2383700	4106800	1398200	1699700	2367000	4876200	949620	1803100	921940
tr|K7EKL3|K7EKL3_HUMAN;sp|P28799|GRN_HUMAN;tr|K7EMR1|K7EMR1_HUMAN;sp|P28799-3|GRN_HUMAN;tr|K7EQ05|K7EQ05_HUMAN;sp|P28799-2|GRN_HUMAN	GRN	2	13.4	0	0	16866000	0	0	0	15591000	0	0	0	0	0	0	0	0	0
sp|P28838-2|AMPL_HUMAN;sp|P28838|AMPL_HUMAN;tr|H0Y9Q1|H0Y9Q1_HUMAN;tr|H0Y983|H0Y983_HUMAN	LAP3	18	46.5	493330000	36600000	423800000	138500000	577080000	51943000	455590000	102340000	1290400000	90129000	989780000	190910000	627500000	20986000	585470000	69838000
sp|P29084|T2EB_HUMAN;tr|E5RH41|E5RH41_HUMAN	GTF2E2	2	11	5256800	0	2495100	8743600	5076500	1561200	2881600	4429400	7145500	1795300	2125200	4330900	8339500	763280	2460700	3172800
sp|P29144|TPP2_HUMAN;tr|Q5VZU9|Q5VZU9_HUMAN;tr|A0A494C1B8|A0A494C1B8_HUMAN;tr|A0A494C0U1|A0A494C0U1_HUMAN;tr|A0A494C1S4|A0A494C1S4_HUMAN;tr|A0A494C0A3|A0A494C0A3_HUMAN;tr|A0A494C1S6|A0A494C1S6_HUMAN;tr|A0A494C0X4|A0A494C0X4_HUMAN;tr|A0A494C159|A0A494C159_HUMAN;tr|A0A494C1L2|A0A494C1L2_HUMAN	TPP2	35	36.7	608220000	81542000	469130000	191290000	804540000	44356000	698260000	110340000	975280000	30475000	877630000	192780000	931180000	17867000	869570000	42722000
sp|P29372-5|3MG_HUMAN;sp|P29372-4|3MG_HUMAN;sp|P29372-2|3MG_HUMAN;sp|P29372|3MG_HUMAN;tr|A2IDA3|A2IDA3_HUMAN	MPG	9	45.9	387810000	16376000	344620000	144190000	267730000	38756000	303280000	68959000	302790000	83105000	302180000	91957000	223700000	77146000	233620000	47536000
tr|E7EV89|E7EV89_HUMAN;sp|P29375-2|KDM5A_HUMAN;sp|P29375|KDM5A_HUMAN	KDM5A	2	4.8	0	2107600	0	19237000	0	2334100	0	8702900	0	5551900	0	0	0	13567000	0	10771000
sp|P29401|TKT_HUMAN;sp|P29401-2|TKT_HUMAN;tr|A0A0B4J1R6|A0A0B4J1R6_HUMAN;tr|E9PFF2|E9PFF2_HUMAN;tr|F8W888|F8W888_HUMAN	TKT	15	36.6	179510000	72162000	161860000	210330000	211650000	74620000	220880000	165100000	146900000	98792000	142410000	145000000	252250000	92700000	217460000	96338000
sp|P29692|EF1D_HUMAN;sp|P29692-3|EF1D_HUMAN;tr|E9PRY8|E9PRY8_HUMAN;sp|P29692-2|EF1D_HUMAN;sp|P29692-4|EF1D_HUMAN;tr|E9PQZ1|E9PQZ1_HUMAN;tr|E9PK01|E9PK01_HUMAN;tr|H0YE72|H0YE72_HUMAN;tr|A0A087X1X7|A0A087X1X7_HUMAN;tr|E9PL71|E9PL71_HUMAN;tr|H0YE58|H0YE58_HUMAN;tr|E9PI39|E9PI39_HUMAN;tr|E9PQ49|E9PQ49_HUMAN;tr|E9PL12|E9PL12_HUMAN;tr|E9PPR1|E9PPR1_HUMAN;tr|E9PMW7|E9PMW7_HUMAN;tr|E9PN91|E9PN91_HUMAN;tr…	EEF1D	15	59.4	634450000	451310000	448480000	891020000	787850000	314510000	734600000	527880000	518460000	450640000	409920000	637440000	788080000	340030000	594160000	403570000
sp|P29966|MARCS_HUMAN	MARCKS	8	32.8	234020000	99474000	247670000	179910000	201940000	97955000	218010000	79518000	235020000	132280000	218950000	124520000	208830000	102400000	200300000	108070000
sp|P29992|GNA11_HUMAN;sp|O95837|GNA14_HUMAN;tr|A0A087WVZ3|A0A087WVZ3_HUMAN;tr|K7EL62|K7EL62_HUMAN	GNA11	3	13.4	0	3596600	0	25760000	4852000	7141400	0	15919000	3881700	4985300	0	14150000	0	6460200	0	7274600
sp|P30038-2|AL4A1_HUMAN;sp|P30038-3|AL4A1_HUMAN;sp|P30038|AL4A1_HUMAN;tr|Q5TF55|Q5TF55_HUMAN	ALDH4A1	6	18.9	22343000	1429700	1231400	30803000	37495000	4414400	16257000	12507000	94515000	13291000	37341000	0	62973000	1334700	17787000	8168200
sp|P30040|ERP29_HUMAN;tr|F8VY02|F8VY02_HUMAN;sp|P30040-2|ERP29_HUMAN;tr|F8W1G0|F8W1G0_HUMAN	ERP29	11	45.6	1644900000	54524000	1536700000	51717000	1213600000	38361000	1432100000	18358000	1149500000	53413000	1173000000	47281000	934520000	17007000	932790000	23129000
sp|P30041|PRDX6_HUMAN	PRDX6	12	64.7	660480000	106770000	679790000	422580000	767200000	256950000	959150000	410830000	921640000	89576000	997310000	124800000	1326500000	41878000	1370100000	74139000
sp|P30043|BLVRB_HUMAN;tr|A0A2R8YEP4|A0A2R8YEP4_HUMAN;tr|A0A2R8Y7Y9|A0A2R8Y7Y9_HUMAN;tr|M0QZL1|M0QZL1_HUMAN;tr|M0R192|M0R192_HUMAN	BLVRB	5	37.4	88605000	332090	58494000	0	53047000	0	60893000	2301100	23148000	0	83227000	2818800	37331000	4050900	54287000	3352700
sp|P30044-2|PRDX5_HUMAN;sp|P30044|PRDX5_HUMAN;sp|P30044-3|PRDX5_HUMAN;sp|P30044-4|PRDX5_HUMAN	PRDX5	8	64.2	710300000	8805300	762890000	9301600	835650000	5445900	861120000	14154000	920590000	9571200	1220100000	14275000	783030000	8501000	965980000	2853200
sp|P30046|DOPD_HUMAN;tr|J3KQ18|J3KQ18_HUMAN;sp|P30046-2|DOPD_HUMAN;sp|A6NHG4|DDTL_HUMAN;tr|H7C342|H7C342_HUMAN	DDT	5	39.8	149510000	1496900	109080000	3246200	189730000	3480400	62789000	7822400	94924000	2104600	51679000	0	287610000	5819500	111490000	0
sp|P30048-2|PRDX3_HUMAN;sp|P30048|PRDX3_HUMAN	PRDX3	7	48.7	2807900000	233300000	2282800000	515520000	2882600000	227230000	3168200000	349370000	5314600000	544140000	5629700000	1010900000	3340200000	204250000	2995300000	329510000
sp|P30049|ATPD_HUMAN	ATP5F1D	2	32.1	634590000	9762100	664570000	37056000	334340000	18905000	402260000	21165000	664120000	67938000	609730000	74665000	488800000	16437000	477380000	75938000
sp|P30050|RL12_HUMAN;sp|P30050-2|RL12_HUMAN	RPL12	6	54.5	829360000	73054000	822540000	919730000	594430000	299370000	720940000	1026100000	601150000	722630000	769660000	649810000	261720000	1112800000	672240000	736130000
sp|P30084|ECHM_HUMAN	ECHS1	7	31	668590000	121250000	782770000	373470000	577220000	220290000	272700000	456050000	1494200000	242170000	968930000	389190000	950760000	51994000	520690000	176340000
sp|P30085-3|KCY_HUMAN;sp|P30085|KCY_HUMAN;tr|Q5T0D2|Q5T0D2_HUMAN	CMPK1	7	39.9	79789000	0	101270000	3303700	96464000	828490	96463000	741130	85496000	0	91004000	2300100	88744000	0	94711000	3795900
sp|P30086|PEBP1_HUMAN	PEBP1	8	59.4	588540000	19270000	322950000	16311000	698100000	20186000	413680000	24001000	519740000	19650000	387380000	18033000	735890000	15940000	512280000	18414000
sp|P30101|PDIA3_HUMAN	PDIA3	23	49.5	6949400000	362830000	6363400000	588070000	5849600000	274400000	5530700000	326140000	5299100000	287640000	5398800000	371330000	4474100000	270980000	4783300000	234230000
sp|P30153|2AAA_HUMAN;tr|B3KQV6|B3KQV6_HUMAN;tr|C9J9C1|C9J9C1_HUMAN;tr|E9PH38|E9PH38_HUMAN;tr|E9PPI5|E9PPI5_HUMAN;tr|E9PNM7|E9PNM7_HUMAN;tr|E9PHZ6|E9PHZ6_HUMAN	PPP2R1A	20	45.7	536370000	237960000	871160000	393870000	792350000	276030000	754850000	276640000	662940000	337120000	774710000	218640000	954090000	228550000	878590000	186280000
sp|P30154|2AAB_HUMAN;sp|P30154-2|2AAB_HUMAN;sp|P30154-3|2AAB_HUMAN;sp|P30154-5|2AAB_HUMAN;sp|P30154-4|2AAB_HUMAN;tr|H0YDG7|H0YDG7_HUMAN	PPP2R1B	11	27.6	10092000	9945500	648190	30474000	20438000	14158000	0	28163000	18301000	16449000	0	23926000	27243000	15455000	6119100	21191000
sp|P30260|CDC27_HUMAN;sp|P30260-2|CDC27_HUMAN;tr|F6QPS0|F6QPS0_HUMAN;tr|I3L3H6|I3L3H6_HUMAN;tr|I3L394|I3L394_HUMAN;tr|K7EMA6|K7EMA6_HUMAN;tr|E9PRZ6|E9PRZ6_HUMAN;tr|I3L2Z8|I3L2Z8_HUMAN;tr|I3L225|I3L225_HUMAN	CDC27	20	39.4	173390000	263470000	104870000	1049100000	140660000	241020000	57102000	491940000	407040000	321580000	157640000	526840000	301580000	383130000	186870000	437500000
sp|P30405|PPIF_HUMAN;tr|H0Y548|H0Y548_HUMAN;tr|R4GN99|R4GN99_HUMAN;sp|P30405-2|PPIF_HUMAN	PPIF	3	26.6	319130000	16958000	301200000	16893000	233440000	20547000	295800000	18586000	395320000	15977000	433900000	35178000	428400000	8761900	345740000	8037400
sp|P30414|NKTR_HUMAN;tr|A0A087WYW3|A0A087WYW3_HUMAN;tr|C9JMM5|C9JMM5_HUMAN;tr|A8K7K2|A8K7K2_HUMAN	NKTR	7	6.6	5100500	3530800	0	15488000	4585900	2631200	2289600	3736400	2678800	11413000	910180	0	6482800	7947100	0	4520600
sp|P30419|NMT1_HUMAN;sp|P30419-2|NMT1_HUMAN;tr|B7Z8J4|B7Z8J4_HUMAN;tr|K7EN82|K7EN82_HUMAN;tr|K7EN42|K7EN42_HUMAN	NMT1	20	42.1	480660000	11072000	346760000	92761000	434650000	1589600	391930000	81753000	369670000	8986300	322010000	81922000	381040000	35651000	318610000	55177000
sp|P30519-2|HMOX2_HUMAN;sp|P30519|HMOX2_HUMAN;tr|A0A087WT44|A0A087WT44_HUMAN;tr|I3L159|I3L159_HUMAN;tr|I3L1F5|I3L1F5_HUMAN;tr|I3L4P8|I3L4P8_HUMAN;tr|A0A1B0GXH0|A0A1B0GXH0_HUMAN;tr|I3L463|I3L463_HUMAN;tr|I3L276|I3L276_HUMAN;tr|I3L1Y2|I3L1Y2_HUMAN	HMOX2	9	50.5	60659000	96992000	32675000	299750000	94652000	106790000	23131000	185640000	66746000	289900000	11929000	282830000	34178000	370330000	13062000	190500000
sp|P30520|PURA2_HUMAN	ADSS2	7	17.5	44023000	6449500	56298000	20563000	95433000	21089000	67334000	47508000	94089000	5882000	68590000	18156000	136920000	4834900	88577000	10338000
sp|P30533|AMRP_HUMAN;tr|A0A3B3IRQ7|A0A3B3IRQ7_HUMAN	LRPAP1	7	22.4	170450000	5968900	153350000	23077000	97521000	5163800	101390000	0	55877000	8607100	85627000	11701000	90592000	0	75096000	0
tr|A0A1B0GWJ0|A0A1B0GWJ0_HUMAN;tr|A0A1B0GTJ7|A0A1B0GTJ7_HUMAN;sp|P30566|PUR8_HUMAN;tr|A0A0A6YY92|A0A0A6YY92_HUMAN;tr|A0A1B0GTG9|A0A1B0GTG9_HUMAN;tr|A0A1B0GWF8|A0A1B0GWF8_HUMAN;sp|P30566-2|PUR8_HUMAN;tr|A0A096LNY6|A0A096LNY6_HUMAN;tr|A0A096LNY4|A0A096LNY4_HUMAN;tr|A0A096LNY5|A0A096LNY5_HUMAN;tr|B4DEP1|B4DEP1_HUMAN;tr|A0A096LP72|A0A096LP72_HUMAN;tr|A0A096LNT0|A0A096LNT0_HUMAN;tr|A0A096LP76|A0A096LP…	ADSL	8	25.6	18456000	9873300	6999200	49358000	63872000	16274000	32479000	38621000	101460000	11208000	54006000	23162000	129000000	6730300	92420000	14024000
sp|P30622-2|CLIP1_HUMAN;tr|J3KP58|J3KP58_HUMAN;sp|P30622-1|CLIP1_HUMAN;sp|P30622|CLIP1_HUMAN;tr|F5H0N7|F5H0N7_HUMAN;tr|A0A3B3ITA2|A0A3B3ITA2_HUMAN;tr|F5H6A0|F5H6A0_HUMAN;tr|F5H1T5|F5H1T5_HUMAN;tr|F5H367|F5H367_HUMAN;tr|F5H270|F5H270_HUMAN;tr|A0A3B3ISJ8|A0A3B3ISJ8_HUMAN	CLIP1	13	13.5	350950000	6130500	73688000	66585000	74072000	0	59736000	7133600	47891000	28002000	31012000	3927900	47030000	15840000	42790000	11321000
tr|C9J0K6|C9J0K6_HUMAN;sp|P30626-3|SORCN_HUMAN;sp|P30626-2|SORCN_HUMAN;sp|P30626|SORCN_HUMAN;tr|B4DHQ6|B4DHQ6_HUMAN	SRI	5	31	114460000	6055500	88674000	0	123760000	13460000	135300000	0	92148000	0	95706000	0	112680000	1290800	117900000	0
sp|P30825|SL7A1_HUMAN	SLC7A1	2	4.6	12650000	19400000	0	85184000	20112000	33618000	0	61505000	5649300	55608000	0	71485000	1141600	69199000	1998300	49176000
sp|P30837|AL1B1_HUMAN;tr|A0A0U1RQK9|A0A0U1RQK9_HUMAN	ALDH1B1	11	38.7	41105000	54504000	7966500	225770000	47101000	84657000	16547000	215820000	479730000	280970000	288730000	465880000	386630000	58798000	161850000	165370000
tr|C9J2Y9|C9J2Y9_HUMAN;sp|P30876|RPB2_HUMAN;tr|A0A1W2PPT5|A0A1W2PPT5_HUMAN;tr|C9J4M6|C9J4M6_HUMAN	POLR2B	16	21.5	0	42205000	72275000	258510000	4274100	61458000	0	131020000	6743700	136340000	90680000	141660000	37847000	120670000	83643000	138540000
sp|P31040|SDHA_HUMAN;tr|D6RFM5|D6RFM5_HUMAN;sp|P31040-2|SDHA_HUMAN;tr|A0A087X1I3|A0A087X1I3_HUMAN;sp|P31040-3|SDHA_HUMAN;tr|H0Y8X1|H0Y8X1_HUMAN	SDHA	15	33.4	372830000	51191000	382490000	78739000	266640000	23736000	255380000	41779000	333760000	236820000	385700000	198120000	121630000	98257000	158350000	81703000
tr|H3BRY3|H3BRY3_HUMAN;sp|P31146|COR1A_HUMAN;tr|H3BTU6|H3BTU6_HUMAN;tr|H3BRJ0|H3BRJ0_HUMAN;tr|H3BNA2|H3BNA2_HUMAN;tr|H3BU76|H3BU76_HUMAN;tr|H3BSL1|H3BSL1_HUMAN	CORO1A	8	21.3	166570000	277060000	256050000	460210000	148880000	208520000	198460000	274890000	214040000	407670000	227730000	312310000	200840000	325380000	219420000	223670000
sp|P31150|GDIA_HUMAN;tr|G5E9U5|G5E9U5_HUMAN	GDI1	20	52.3	151360000	5436500	149040000	4664600	150220000	3058900	176600000	0	111280000	2763200	116360000	0	123750000	0	152430000	0
sp|P31153|METK2_HUMAN;sp|P31153-2|METK2_HUMAN;sp|Q00266|METK1_HUMAN	MAT2A	7	23.5	128120000	11430000	102920000	54026000	160900000	22698000	155450000	39676000	131530000	14188000	116960000	23481000	250490000	20708000	178080000	25586000
sp|P31260|HXA10_HUMAN;sp|P31260-2|HXA10_HUMAN;tr|Q5I0Y5|Q5I0Y5_HUMAN	HOXA10	4	17.1	1965100	3705000	0	11253000	10229000	7656400	0	14348000	8922300	0	0	15648000	10441000	0	0	11028000
sp|P31269|HXA9_HUMAN	HOXA9	3	19.5	23105000	29691000	3411100	34091000	2594200	12011000	7874100	77211000	3354900	75159000	1185900	99328000	66604000	47970000	11710000	78602000
sp|P31274|HXC9_HUMAN	HOXC9	3	21.5	0	0	0	32267000	1980800	10198000	0	5223500	1119400	13473000	0	0	0	5969000	0	0
tr|Q6DHZ2|Q6DHZ2_HUMAN;sp|P31323|KAP3_HUMAN	PRKAR2B	4	16.7	0	3351900	0	2413700	1693500	0	0	2315900	1463800	6868200	14429000	6831900	3422200	4450100	1314300	5650300
sp|P31327|CPSM_HUMAN;sp|P31327-3|CPSM_HUMAN;sp|P31327-2|CPSM_HUMAN;tr|Q5R211|Q5R211_HUMAN;tr|C9JTA4|C9JTA4_HUMAN;tr|E7EWJ3|E7EWJ3_HUMAN	CPS1	5	4	9950400	3422300	6620800	14746000	4134100	5890000	3227900	19685000	9716100	27073000	4511500	37469000	16711000	11435000	2821100	28168000
tr|A0A286YFD6|A0A286YFD6_HUMAN;sp|P31350|RIR2_HUMAN;sp|P31350-2|RIR2_HUMAN;tr|C9JXC1|C9JXC1_HUMAN;sp|Q7LG56-3|RIR2B_HUMAN;tr|A0A0C4DGZ6|A0A0C4DGZ6_HUMAN;sp|Q7LG56-2|RIR2B_HUMAN;sp|Q7LG56|RIR2B_HUMAN;tr|H0YAV1|H0YAV1_HUMAN;sp|Q7LG56-6|RIR2B_HUMAN	RRM2	5	13.9	34022000	0	34282000	3375800	36354000	0	42689000	0	34222000	0	40949000	2466300	45329000	0	54960000	0
tr|F8W8I6|F8W8I6_HUMAN;sp|P31483|TIA1_HUMAN;sp|P31483-3|TIA1_HUMAN;tr|E5RGV5|E5RGV5_HUMAN;tr|E5RG67|E5RG67_HUMAN	TIA1	9	35.3	347640000	66604000	365380000	263230000	207900000	133490000	320520000	150580000	279280000	193860000	276470000	174800000	255780000	156740000	250490000	104500000
sp|P31483-2|TIA1_HUMAN;tr|C9JTN7|C9JTN7_HUMAN;tr|H7BY49|H7BY49_HUMAN	TIA1	9	35.3	116630000	17033000	155000000	67578000	56979000	21341000	103260000	42398000	106610000	65779000	116240000	37779000	31472000	36111000	69902000	0
sp|P31689|DNJA1_HUMAN;sp|P31689-2|DNJA1_HUMAN	DNAJA1	11	43.6	109930000	168510000	66994000	500260000	148040000	200480000	112660000	323170000	154630000	223740000	68877000	304190000	256950000	143600000	111570000	234030000
sp|P31751|AKT2_HUMAN;sp|P31751-2|AKT2_HUMAN;tr|J3QKW1|J3QKW1_HUMAN;tr|E7EVP8|E7EVP8_HUMAN;tr|M0R0P9|M0R0P9_HUMAN;tr|C9JHS6|C9JHS6_HUMAN;tr|J3QLS6|J3QLS6_HUMAN;tr|M0QZK3|M0QZK3_HUMAN;tr|C9JIF6|C9JIF6_HUMAN;tr|C9J258|C9J258_HUMAN;tr|A0A1B0GXA2|A0A1B0GXA2_HUMAN;tr|J3KRI8|J3KRI8_HUMAN;tr|A0A5F9ZHJ8|A0A5F9ZHJ8_HUMAN;tr|C9JIJ1|C9JIJ1_HUMAN;tr|C9JC83|C9JC83_HUMAN;tr|J3KSY8|J3KSY8_HUMAN;tr|A8MX96|A8MX96_…	AKT2	2	8.5	6411800	0	3401600	0	6220500	0	5021700	0	9347700	0	11075000	0	7489900	0	5235500	0
sp|P31930|QCR1_HUMAN	UQCRC1	13	37.7	169850000	88547000	0	545400000	88741000	70599000	0	203970000	293060000	283960000	24371000	457530000	123690000	174720000	4955400	197590000
sp|P31937|3HIDH_HUMAN	HIBADH	3	9.2	50336000	3320000	51863000	5683600	65269000	2239700	56268000	6362500	88215000	6069100	80603000	7406700	50036000	584590	45498000	6369000
sp|P31939|PUR9_HUMAN;sp|P31939-2|PUR9_HUMAN;tr|H7C1S2|H7C1S2_HUMAN;tr|F8WEF0|F8WEF0_HUMAN;tr|C9JLK0|C9JLK0_HUMAN	ATIC	19	42.9	451840000	28280000	436640000	89096000	708310000	24410000	668690000	46744000	584470000	25650000	528160000	30419000	725410000	24100000	723740000	26861000
sp|P31942|HNRH3_HUMAN;sp|P31942-3|HNRH3_HUMAN;sp|P31942-2|HNRH3_HUMAN;sp|P31942-4|HNRH3_HUMAN;sp|P31942-5|HNRH3_HUMAN;sp|P31942-6|HNRH3_HUMAN	HNRNPH3	10	49.1	46470000	120670000	57958000	1084700000	32394000	253140000	56580000	576130000	46504000	842230000	59113000	804250000	35266000	779750000	82863000	472180000
tr|G8JLB6|G8JLB6_HUMAN;sp|P31943|HNRH1_HUMAN;tr|E9PCY7|E9PCY7_HUMAN;tr|D6RBM0|D6RBM0_HUMAN;tr|D6RFM3|D6RFM3_HUMAN;tr|D6RIU0|D6RIU0_HUMAN;tr|H0YB39|H0YB39_HUMAN;tr|E5RGV0|E5RGV0_HUMAN;tr|D6RIT2|D6RIT2_HUMAN;tr|D6RIH9|D6RIH9_HUMAN;tr|D6RAM1|D6RAM1_HUMAN;tr|D6R9T0|D6R9T0_HUMAN;tr|H0YBD7|H0YBD7_HUMAN;tr|D6RDU3|D6RDU3_HUMAN;tr|D6RJ04|D6RJ04_HUMAN;tr|E7EQJ0|E7EQJ0_HUMAN;tr|E7EN40|E7EN40_HUMAN;tr|E5RGH4…	HNRNPH1	17	48.9	1405800000	1026500000	2353400000	4212800000	1034000000	1576700000	1898300000	2494200000	1670600000	3428500000	2224700000	3154500000	1936200000	2567300000	2633200000	1745100000
sp|P31946-2|1433B_HUMAN;sp|P31946|1433B_HUMAN	YWHAB	8	40.6	1079600000	115370000	1188100000	234690000	1460500000	144140000	1489200000	210100000	1101100000	158820000	1143500000	139250000	1235500000	157500000	1168200000	106220000
sp|P31947-2|1433S_HUMAN;sp|P31947|1433S_HUMAN	SFN	2	8.3	510430000	64878000	0	116690000	633170000	89607000	0	88310000	560220000	84818000	0	0	662980000	64601000	0	0
sp|P31948|STIP1_HUMAN;sp|P31948-2|STIP1_HUMAN;sp|P31948-3|STIP1_HUMAN;tr|F5H783|F5H783_HUMAN;tr|F5GXD8|F5GXD8_HUMAN;tr|H0YGI8|H0YGI8_HUMAN	STIP1	22	39.6	1718500000	259560000	1860600000	161100000	2080800000	237770000	2414600000	202100000	1503000000	143640000	1408000000	126210000	1705800000	81508000	1820000000	102170000
sp|P31949|S10AB_HUMAN	S100A11	3	34.3	57958000	591660	34545000	13980000	32383000	5797800	25456000	0	24721000	9994000	20480000	12401000	26313000	9675600	23488000	0
sp|P32119|PRDX2_HUMAN;tr|A6NIW5|A6NIW5_HUMAN;sp|P32119-2|PRDX2_HUMAN	PRDX2	7	56.6	938570000	63811000	753860000	80079000	1017300000	67614000	1347000000	82174000	756930000	87150000	805900000	37476000	996100000	56890000	967690000	69685000
sp|P32121|ARRB2_HUMAN;sp|P32121-3|ARRB2_HUMAN;sp|P32121-4|ARRB2_HUMAN;tr|K7ENA6|K7ENA6_HUMAN;sp|P32121-5|ARRB2_HUMAN;sp|P32121-2|ARRB2_HUMAN;tr|I3L412|I3L412_HUMAN;tr|Q68DZ5|Q68DZ5_HUMAN;tr|K7EL17|K7EL17_HUMAN	ARRB2	8	35.5	115560000	27947000	113100000	42299000	72362000	13505000	71872000	15806000	61739000	23741000	44098000	14819000	62376000	14190000	22140000	0
tr|E2QRB3|E2QRB3_HUMAN;sp|P32322|P5CR1_HUMAN;sp|P32322-3|P5CR1_HUMAN;sp|P32322-2|P5CR1_HUMAN;tr|J3QLK9|J3QLK9_HUMAN;tr|J3QL23|J3QL23_HUMAN;tr|J3QL32|J3QL32_HUMAN;tr|J3QL24|J3QL24_HUMAN;tr|J3QKT4|J3QKT4_HUMAN;tr|J3KQ22|J3KQ22_HUMAN;tr|J3KSA9|J3KSA9_HUMAN;tr|J3QRZ0|J3QRZ0_HUMAN;tr|J3QKT3|J3QKT3_HUMAN;tr|J3KTA8|J3KTA8_HUMAN;tr|J3QR88|J3QR88_HUMAN	PYCR1	9	44.1	22607000	109800000	44886000	324840000	35230000	145560000	4354000	204060000	370900000	394070000	187980000	501010000	94864000	186430000	23835000	234160000
sp|P32780-2|TF2H1_HUMAN;sp|P32780|TF2H1_HUMAN;tr|E9PI26|E9PI26_HUMAN;tr|E9PM51|E9PM51_HUMAN	GTF2H1	3	15.7	0	0	0	10153000	0	2115500	0	0	4947000	0	0	0	0	0	820720	0
sp|P32929-2|CGL_HUMAN;sp|P32929-3|CGL_HUMAN;sp|P32929|CGL_HUMAN	CTH	5	19.1	17373000	642290	20055000	2561900	34342000	0	40194000	1913200	30678000	0	22161000	0	42245000	994520	34735000	1341700
sp|P32969|RL9_HUMAN;tr|D6RAN4|D6RAN4_HUMAN;tr|A0A2R8Y5Y7|A0A2R8Y5Y7_HUMAN;tr|E7ESE0|E7ESE0_HUMAN;tr|H0Y9V9|H0Y9V9_HUMAN;tr|H0Y9R4|H0Y9R4_HUMAN	RPL9	7	61.5	230620000	35006000	507260	853710000	158920000	195750000	0	453370000	72327000	205700000	4512900	468400000	114750000	606550000	12133000	562180000
tr|B7Z3Z9|B7Z3Z9_HUMAN;tr|E7EPM6|E7EPM6_HUMAN;sp|P33121|ACSL1_HUMAN;sp|P33121-2|ACSL1_HUMAN;sp|P33121-3|ACSL1_HUMAN;tr|H0Y9U7|H0Y9U7_HUMAN;tr|D6RER0|D6RER0_HUMAN	ACSL1	3	10.2	1648100	1851100	0	23618000	0	4003600	0	5224100	4342600	10934000	1165800	14220000	2711300	6012900	0	9251700
sp|P33176|KINH_HUMAN;tr|J3KNA1|J3KNA1_HUMAN;sp|Q12840|KIF5A_HUMAN	KIF5B	12	15.6	95326000	28579000	16234000	114500000	119860000	29871000	55251000	67229000	80727000	18207000	16801000	46034000	135580000	7173100	28324000	59610000
sp|P33240-2|CSTF2_HUMAN;sp|P33240|CSTF2_HUMAN;tr|E7EWR4|E7EWR4_HUMAN;tr|E9PID8|E9PID8_HUMAN;tr|A0A0A0MT56|A0A0A0MT56_HUMAN	CSTF2	15	47.5	610960000	444360000	848850000	704670000	647660000	345250000	687670000	377110000	721380000	559470000	777490000	462970000	629620000	491180000	708130000	414330000
sp|P33316-2|DUT_HUMAN;tr|H0YNW5|H0YNW5_HUMAN;sp|P33316|DUT_HUMAN;tr|A0A0C4DGL3|A0A0C4DGL3_HUMAN;tr|H0YKC5|H0YKC5_HUMAN;tr|H0YMM5|H0YMM5_HUMAN;tr|H0YNJ9|H0YNJ9_HUMAN;tr|H0YKI0|H0YKI0_HUMAN;tr|H0YMP1|H0YMP1_HUMAN	DUT	9	56.1	201970000	0	185040000	3093900	231870000	3975900	264210000	7221800	195870000	3274300	201910000	5929400	234240000	0	216700000	9190800
sp|P33552|CKS2_HUMAN	CKS2	4	57	174940000	5266500	164920000	29688000	144670000	1007100	150250000	13840000	111040000	2076900	109420000	3135800	85091000	2803500	73052000	1635000
sp|P33908|MA1A1_HUMAN;sp|P33908-2|MA1A1_HUMAN	MAN1A1	5	14.2	1944500	7676500	0	59714000	1381500	2128800	0	3941700	0	13174000	0	18793000	0	19491000	0	4282800
sp|P33991|MCM4_HUMAN;tr|A0A3B3IT92|A0A3B3IT92_HUMAN;tr|A0A3B3IU45|A0A3B3IU45_HUMAN;tr|A0A3B3IS57|A0A3B3IS57_HUMAN;tr|A0A3B3ITP6|A0A3B3ITP6_HUMAN;tr|E5RG31|E5RG31_HUMAN;tr|A0A3B3IRR8|A0A3B3IRR8_HUMAN;tr|E5RG53|E5RG53_HUMAN;tr|E5RFR3|E5RFR3_HUMAN	MCM4	28	45	1038200000	1191800000	90515000	3781000000	847650000	1332800000	100430000	2127200000	1749500000	1566700000	136630000	2873300000	2283300000	716000000	219580000	2083000000
sp|P33992|MCM5_HUMAN;tr|B1AHB1|B1AHB1_HUMAN;tr|B1AHB2|B1AHB2_HUMAN;tr|B1AHA9|B1AHA9_HUMAN;tr|F8WFD7|F8WFD7_HUMAN	MCM5	23	38.7	280330000	612400000	76119000	2391700000	149330000	871960000	37833000	1390200000	931910000	1219800000	201530000	1508400000	937680000	925380000	233280000	1188300000
sp|P33993|MCM7_HUMAN;sp|P33993-3|MCM7_HUMAN;sp|P33993-2|MCM7_HUMAN;tr|C9J8M6|C9J8M6_HUMAN	MCM7	28	47.4	105070000	617230000	6142900	2721700000	118100000	1021300000	14794000	1655000000	299580000	1912800000	17677000	1990600000	870050000	1376400000	54130000	1582300000
sp|P34896-3|GLYC_HUMAN;sp|P34896-2|GLYC_HUMAN;sp|P34896|GLYC_HUMAN;tr|J3KRZ5|J3KRZ5_HUMAN;sp|P34896-4|GLYC_HUMAN	SHMT1	2	10.7	4860600	0	0	0	5136800	0	0	0	6584200	0	0	0	8649400	0	7708400	0
sp|P34897|GLYM_HUMAN;sp|P34897-3|GLYM_HUMAN;sp|P34897-2|GLYM_HUMAN;tr|H0YIZ0|H0YIZ0_HUMAN;tr|G3V5L0|G3V5L0_HUMAN;tr|G3V4W5|G3V4W5_HUMAN;tr|G3V2Y4|G3V2Y4_HUMAN;tr|G3V540|G3V540_HUMAN;tr|G3V2W0|G3V2W0_HUMAN;tr|G3V2E4|G3V2E4_HUMAN;tr|G3V4X0|G3V4X0_HUMAN;tr|G3V4T0|G3V4T0_HUMAN;tr|G3V3Y8|G3V3Y8_HUMAN;tr|G3V241|G3V241_HUMAN;tr|G3V2Y1|G3V2Y1_HUMAN;tr|G3V3C6|G3V3C6_HUMAN;tr|G3V2D2|G3V2D2_HUMAN	SHMT2	28	66.1	3388500000	800800000	1024000000	3752300000	3637600000	904080000	1518000000	2713300000	7634500000	2209500000	3916600000	4655800000	4375100000	1130700000	3307600000	1979700000
sp|P34932|HSP74_HUMAN;tr|A0A087WYC1|A0A087WYC1_HUMAN;tr|A0A087WTS8|A0A087WTS8_HUMAN;sp|P34932-2|HSP74_HUMAN	HSPA4	31	47.6	1422000000	302270000	1297400000	514080000	1688300000	338990000	2014800000	375470000	1074000000	743570000	1168100000	322670000	1609900000	270150000	1684900000	173310000
sp|P34949|MPI_HUMAN;tr|H3BPB8|H3BPB8_HUMAN;tr|F5GX71|F5GX71_HUMAN;tr|H3BPP3|H3BPP3_HUMAN;sp|P34949-2|MPI_HUMAN;tr|H3BUZ9|H3BUZ9_HUMAN;tr|H3BT48|H3BT48_HUMAN;tr|H3BP57|H3BP57_HUMAN;tr|H3BMZ9|H3BMZ9_HUMAN;tr|H3BPM5|H3BPM5_HUMAN;tr|H3BT46|H3BT46_HUMAN;tr|H3BNY8|H3BNY8_HUMAN;tr|H3BQX0|H3BQX0_HUMAN;tr|H3BU66|H3BU66_HUMAN;tr|H3BPU7|H3BPU7_HUMAN;tr|H3BUG1|H3BUG1_HUMAN;tr|B4DYB8|B4DYB8_HUMAN;tr|H3BN01|H3…	MPI	6	24.1	35208000	482900	18600000	30413000	53501000	10006000	34060000	31560000	53975000	0	34771000	16171000	89546000	0	56595000	23848000
sp|P35219|CAH8_HUMAN	CA8	3	16.6	27889000	7204800	21815000	0	38042000	0	36060000	0	29428000	0	19173000	0	38734000	2154700	26054000	0
sp|P35221|CTNA1_HUMAN;sp|P35221-2|CTNA1_HUMAN;tr|G3XAM7|G3XAM7_HUMAN;sp|P35221-3|CTNA1_HUMAN;tr|E5RIB1|E5RIB1_HUMAN;tr|E5RGY6|E5RGY6_HUMAN;tr|E5RJ41|E5RJ41_HUMAN;tr|E5RG03|E5RG03_HUMAN;tr|E5RHV7|E5RHV7_HUMAN;tr|E5RGD2|E5RGD2_HUMAN;tr|E5RFM3|E5RFM3_HUMAN;tr|E5RJP7|E5RJP7_HUMAN;tr|E5RIE0|E5RIE0_HUMAN;sp|P26232-4|CTNA2_HUMAN;tr|A0A0A0MRI5|A0A0A0MRI5_HUMAN;sp|P26232-6|CTNA2_HUMAN;tr|E5RJL0|E5RJL0_HUM…	CTNNA1	16	29.2	189680000	30569000	223550000	89711000	121830000	26926000	100980000	36821000	82918000	73223000	49967000	47163000	63270000	133180000	56392000	81241000
tr|A0A2R8Y804|A0A2R8Y804_HUMAN;tr|A0A2R8Y543|A0A2R8Y543_HUMAN;tr|A0A2R8Y750|A0A2R8Y750_HUMAN;tr|A0A2R8YCH5|A0A2R8YCH5_HUMAN;tr|A0A2R8Y7Z0|A0A2R8Y7Z0_HUMAN;sp|P35222|CTNB1_HUMAN;tr|A0A2R8Y5A3|A0A2R8Y5A3_HUMAN;tr|A0A2R8Y5C3|A0A2R8Y5C3_HUMAN;tr|A0A2R8Y5Z1|A0A2R8Y5Z1_HUMAN;tr|B4DGU4|B4DGU4_HUMAN;tr|A0A2R8Y6G0|A0A2R8Y6G0_HUMAN;tr|G9GAG7|G9GAG7_HUMAN;tr|C9IZ65|C9IZ65_HUMAN;tr|A0A2R8YG06|A0A2R8YG06_HUMA…	CTNNB1	11	27.1	6195100	42922000	7457200	118300000	41576000	55218000	2550100	59058000	6097700	88741000	9914300	99871000	26253000	95457000	25677000	92305000
sp|P35226|BMI1_HUMAN	BMI1	4	21.8	20584000	1995900	26358000	32704000	26160000	5668400	21246000	22640000	24238000	7130500	16265000	15506000	18056000	8440000	13381000	9376300
sp|P35232|PHB_HUMAN;tr|C9JW96|C9JW96_HUMAN;tr|C9JZ20|C9JZ20_HUMAN;tr|E7ESE2|E7ESE2_HUMAN;tr|E9PCW0|E9PCW0_HUMAN;sp|P35232-2|PHB_HUMAN;tr|D6RBK0|D6RBK0_HUMAN	PHB	12	64.3	21855000	258080000	27392000	1373400000	38307000	248190000	32221000	404120000	27506000	1328100000	60982000	1394500000	34144000	800810000	40984000	669220000
sp|P35240-4|MERL_HUMAN;sp|P35240-6|MERL_HUMAN;sp|P35240-5|MERL_HUMAN;sp|P35240-8|MERL_HUMAN;sp|P35240-3|MERL_HUMAN;sp|P35240|MERL_HUMAN;sp|P35240-2|MERL_HUMAN;sp|P35240-7|MERL_HUMAN;sp|P35240-10|MERL_HUMAN;sp|P35240-9|MERL_HUMAN;tr|A0A5F9ZHA0|A0A5F9ZHA0_HUMAN;tr|A0A5F9ZHD8|A0A5F9ZHD8_HUMAN	NF2	10	25.6	141950000	20478000	174090000	59639000	122910000	23091000	137350000	34917000	124620000	28981000	178410000	76819000	110750000	39414000	112190000	57481000
sp|P35241|RADI_HUMAN;tr|A0A2R8Y5S7|A0A2R8Y5S7_HUMAN;sp|P35241-5|RADI_HUMAN;tr|A0A2R8Y7M3|A0A2R8Y7M3_HUMAN;sp|P35241-4|RADI_HUMAN;sp|P35241-2|RADI_HUMAN;sp|P35241-3|RADI_HUMAN;tr|E9PNV3|E9PNV3_HUMAN;tr|A0A2R8Y5P0|A0A2R8Y5P0_HUMAN;tr|E9PQ82|E9PQ82_HUMAN;tr|A0A2R8Y4H6|A0A2R8Y4H6_HUMAN	RDX	23	41	563860000	54954000	335760000	82870000	375420000	7565800	425270000	43273000	310100000	37832000	301080000	62427000	402530000	16797000	370820000	11015000
sp|P35244|RFA3_HUMAN;tr|B5MC59|B5MC59_HUMAN	RPA3	4	44.6	73467000	30627000	136810000	40067000	111500000	18687000	169820000	41269000	45704000	50544000	60566000	31129000	110690000	40137000	158590000	24511000
sp|P35249|RFC4_HUMAN;sp|P35249-2|RFC4_HUMAN;tr|C9JZI1|C9JZI1_HUMAN;tr|C9J8M3|C9J8M3_HUMAN;tr|C9JTT7|C9JTT7_HUMAN;tr|C9JXZ7|C9JXZ7_HUMAN;tr|C9JW34|C9JW34_HUMAN;tr|C9JGY5|C9JGY5_HUMAN;tr|F8WE44|F8WE44_HUMAN;tr|H7C1P0|H7C1P0_HUMAN	RFC4	10	33.6	145010000	45421000	4136500	547180000	147540000	84237000	7555400	272570000	213430000	92672000	11843000	261910000	214990000	67207000	15266000	204310000
sp|P35250|RFC2_HUMAN;tr|A0A087WVY3|A0A087WVY3_HUMAN;sp|P35250-2|RFC2_HUMAN;tr|H7C5P4|H7C5P4_HUMAN;tr|H7C5S7|H7C5S7_HUMAN;tr|H7C5P1|H7C5P1_HUMAN;tr|H7C5Q7|H7C5Q7_HUMAN;tr|F8WC37|F8WC37_HUMAN;tr|H7C5A0|H7C5A0_HUMAN;tr|H7C5G4|H7C5G4_HUMAN;tr|H7C596|H7C596_HUMAN	RFC2	11	37	154730000	94977000	854460	580190000	145770000	145200000	2936700	239530000	179750000	112720000	2658400	233050000	195940000	115110000	5504700	270650000
sp|P35251-2|RFC1_HUMAN;sp|P35251|RFC1_HUMAN;tr|H0Y9P8|H0Y9P8_HUMAN;tr|A0A1W2PP02|A0A1W2PP02_HUMAN;tr|D6RAD2|D6RAD2_HUMAN;tr|H0Y8U4|H0Y8U4_HUMAN;tr|E0CX09|E0CX09_HUMAN	RFC1	17	20.1	1968900	43050000	3681400	287740000	6191300	103290000	2603000	185060000	4882800	244270000	6703800	207130000	8199800	207680000	4604900	151770000
sp|P35268|RL22_HUMAN;tr|K7EJT5|K7EJT5_HUMAN;tr|K7EP65|K7EP65_HUMAN;tr|K7EKS7|K7EKS7_HUMAN;tr|K7ELC4|K7ELC4_HUMAN;tr|K7EMH1|K7EMH1_HUMAN;tr|K7ERI7|K7ERI7_HUMAN	RPL22	3	39.1	232630000	213850000	148320000	1934600000	211460000	569510000	181360000	1578100000	254470000	1542400000	152660000	1575200000	385490000	1478300000	217560000	1333600000
sp|P35269|T2FA_HUMAN;tr|M0R0R9|M0R0R9_HUMAN;tr|M0QXD6|M0QXD6_HUMAN;tr|M0R0Z3|M0R0Z3_HUMAN	GTF2F1	11	27.5	115590000	9377000	92636000	20394000	141810000	13398000	104460000	25115000	90169000	7786400	56532000	7110700	93453000	10521000	70819000	26826000
sp|P35270|SPRE_HUMAN;REV__sp|Q16649|NFIL3_HUMAN	SPR	4	19.5	17669000	902620	15298000	0	21251000	706280	21515000	1615200	24986000	0	19849000	1694100	21309000	0	15551000	0
sp|P35453|HXD13_HUMAN	HOXD13	2	9.6	0	3007200	0	18137000	0	7930700	0	7487600	13981000	9614100	0	11666000	0	3762300	0	6906900
sp|P35573-2|GDE_HUMAN;sp|P35573-3|GDE_HUMAN;sp|P35573|GDE_HUMAN	AGL	12	12.7	8571100	10944000	6986200	20920000	43359000	24786000	34850000	24181000	18215000	20022000	23681000	41579000	26718000	27825000	21288000	24168000
sp|P35579|MYH9_HUMAN;sp|P35579-2|MYH9_HUMAN;tr|Q5BKV1|Q5BKV1_HUMAN;tr|B1AH99|B1AH99_HUMAN;tr|A0A0C4DFM8|A0A0C4DFM8_HUMAN;tr|A0A494C024|A0A494C024_HUMAN;tr|A1L2Z2|A1L2Z2_HUMAN;sp|Q7Z406|MYH14_HUMAN;sp|Q7Z406-6|MYH14_HUMAN;sp|Q7Z406-2|MYH14_HUMAN	MYH9	39	25	55342000	105380000	21989000	627120000	36490000	228090000	18039000	463680000	55021000	250650000	39948000	296570000	35539000	404830000	36564000	409810000
sp|P35580|MYH10_HUMAN;sp|P35580-5|MYH10_HUMAN;sp|P35580-2|MYH10_HUMAN;sp|P35580-3|MYH10_HUMAN;sp|P35580-4|MYH10_HUMAN;tr|E7ERA5|E7ERA5_HUMAN	MYH10	47	32.3	81567000	332200000	43450000	1935000000	115880000	711820000	55220000	1256200000	93978000	969990000	82447000	1026800000	52273000	1108100000	57618000	973430000
sp|P35606-2|COPB2_HUMAN;sp|P35606|COPB2_HUMAN;tr|D6RBZ7|D6RBZ7_HUMAN;tr|D6RCL6|D6RCL6_HUMAN;tr|D6RBG7|D6RBG7_HUMAN;tr|D6RBT6|D6RBT6_HUMAN;tr|D6R997|D6R997_HUMAN;tr|H0YAC7|H0YAC7_HUMAN;tr|H0Y938|H0Y938_HUMAN	COPB2	14	24.3	20837000	95789000	60597000	309050000	49835000	139070000	16830000	168330000	37047000	184990000	41553000	157870000	33327000	175530000	40066000	138680000
sp|P35610|SOAT1_HUMAN;tr|B1APM4|B1APM4_HUMAN;sp|P35610-3|SOAT1_HUMAN;sp|P35610-2|SOAT1_HUMAN	SOAT1	3	7.8	1160000	5216700	0	67319000	0	21633000	0	36843000	0	55216000	0	43572000	4904400	30943000	0	29704000
sp|P35611-2|ADDA_HUMAN;tr|E7EV99|E7EV99_HUMAN;sp|P35611-6|ADDA_HUMAN;tr|E7ENY0|E7ENY0_HUMAN;sp|P35611|ADDA_HUMAN;sp|P35611-3|ADDA_HUMAN;sp|P35611-4|ADDA_HUMAN;sp|P35611-5|ADDA_HUMAN;tr|A0A0A0MSR2|A0A0A0MSR2_HUMAN;tr|H0Y9H2|H0Y9H2_HUMAN;tr|D6RAH3|D6RAH3_HUMAN;tr|D6RF25|D6RF25_HUMAN;tr|D6RJE2|D6RJE2_HUMAN;tr|H0YG19|H0YG19_HUMAN	ADD1	28	61.5	679240000	116490000	551990000	304050000	523040000	103420000	525100000	185540000	765590000	89669000	680760000	184070000	669550000	31826000	597510000	116630000
sp|P35612|ADDB_HUMAN;sp|P35612-4|ADDB_HUMAN;sp|P35612-3|ADDB_HUMAN;sp|P35612-2|ADDB_HUMAN;sp|P35612-8|ADDB_HUMAN;sp|P35612-9|ADDB_HUMAN;tr|C9JTM0|C9JTM0_HUMAN;tr|A0A1C7CYY0|A0A1C7CYY0_HUMAN;sp|P35612-5|ADDB_HUMAN;sp|P35612-6|ADDB_HUMAN;tr|C9J080|C9J080_HUMAN;tr|C9J299|C9J299_HUMAN	ADD2	19	40.8	142530000	20989000	149560000	44314000	119160000	14751000	131940000	32775000	182590000	11150000	123870000	58319000	193280000	6980300	140200000	21494000
sp|P35613-3|BASI_HUMAN;tr|A0A087WUV8|A0A087WUV8_HUMAN;sp|P35613-4|BASI_HUMAN;tr|A0A087X2B5|A0A087X2B5_HUMAN;sp|P35613-2|BASI_HUMAN;sp|P35613|BASI_HUMAN;tr|R4GMX5|R4GMX5_HUMAN;tr|I3L192|I3L192_HUMAN	BSG	2	10.8	85848000	45414000	73530000	173790000	84390000	50582000	75118000	17910000	52941000	69319000	38985000	130190000	16356000	279950000	13870000	98653000
sp|P35637-2|FUS_HUMAN;sp|P35637|FUS_HUMAN;tr|H3BPE7|H3BPE7_HUMAN;tr|H3BNZ4|H3BNZ4_HUMAN	FUS	9	24.8	1098700000	911910000	1557600000	1859300000	954240000	917460000	1765800000	827900000	796630000	1832800000	1379800000	1323400000	1191300000	1478700000	1530300000	825620000
tr|A0A494C1F2|A0A494C1F2_HUMAN;sp|P35658-2|NU214_HUMAN;sp|P35658-4|NU214_HUMAN;sp|P35658|NU214_HUMAN;sp|P35658-3|NU214_HUMAN;sp|P35658-5|NU214_HUMAN;tr|A0A0A0MSW3|A0A0A0MSW3_HUMAN;tr|A0A494BZU9|A0A494BZU9_HUMAN;tr|H0YF36|H0YF36_HUMAN;tr|A0A494C104|A0A494C104_HUMAN;tr|H0Y837|H0Y837_HUMAN;tr|H0YDS4|H0YDS4_HUMAN	NUP214	13	10.4	6901400	32775000	14439000	224150000	5205500	90789000	23878000	141050000	55062000	153560000	19430000	150240000	113680000	39787000	81551000	59690000
sp|P35659|DEK_HUMAN;tr|H0Y993|H0Y993_HUMAN;tr|B4DFG0|B4DFG0_HUMAN;tr|A0A494C028|A0A494C028_HUMAN;sp|P35659-2|DEK_HUMAN;tr|A0A494C198|A0A494C198_HUMAN;tr|H0Y8X0|H0Y8X0_HUMAN;tr|D6R9L5|D6R9L5_HUMAN;tr|D6RDA2|D6RDA2_HUMAN	DEK	21	53.6	3934600000	440730000	1840900000	2283400000	1987500000	257270000	1315700000	1415600000	2476300000	433590000	929870000	2060800000	1968700000	349530000	790660000	1260100000
sp|P35754|GLRX1_HUMAN	GLRX	2	38.7	11363000	0	34866000	12238000	22438000	0	48287000	2525700	6147600	0	34906000	7541200	15773000	0	36389000	5118900
sp|P35914-3|HMGCL_HUMAN;sp|P35914-2|HMGCL_HUMAN;sp|P35914|HMGCL_HUMAN	HMGCL	2	14.1	22824000	1130500	12348000	13184000	18487000	1441000	8684200	7156200	37693000	4370700	20114000	10081000	11968000	0	14351000	7626900
sp|P35998|PRS7_HUMAN;sp|P35998-2|PRS7_HUMAN;tr|C9JLS9|C9JLS9_HUMAN	PSMC2	14	44.8	17442000	114930000	4220700	277000000	27671000	237310000	8878700	194080000	43805000	161510000	2902300	185640000	143860000	169480000	37674000	291690000
sp|P36404|ARL2_HUMAN;sp|P36404-2|ARL2_HUMAN	ARL2	5	40.8	49740000	847730	0	12709000	47715000	950630	0	24897000	36478000	1593000	0	48466000	27071000	1688300	0	18233000
sp|P36405|ARL3_HUMAN	ARL3	6	48.4	88186000	0	43732000	23678000	72410000	5220700	57861000	0	63078000	1547500	45879000	3873200	48737000	3044500	54051000	4466100
sp|P36507|MP2K2_HUMAN;tr|G5E9C7|G5E9C7_HUMAN	MAP2K2	4	20	13435000	2790100	8717300	12334000	18070000	3245200	10326000	7113600	13219000	0	8508300	8256900	15093000	0	15988000	6012500
sp|P36542|ATPG_HUMAN;sp|P36542-2|ATPG_HUMAN	ATP5F1C	7	31.2	11952000	92239000	0	479550000	21046000	163930000	426100	256800000	52783000	461010000	0	529940000	64603000	300570000	0	161490000
sp|P36543|VATE1_HUMAN;sp|P36543-3|VATE1_HUMAN;sp|P36543-2|VATE1_HUMAN;tr|C9J8H1|C9J8H1_HUMAN;sp|Q96A05|VATE2_HUMAN	ATP6V1E1	7	33.6	102870000	3604100	73199000	70239000	85568000	7433600	47137000	47882000	75370000	17519000	63336000	38281000	61888000	77186000	43685000	65611000
sp|P36551|HEM6_HUMAN;tr|H0YA22|H0YA22_HUMAN;sp|P36551-2|HEM6_HUMAN;tr|D6RER6|D6RER6_HUMAN	CPOX	16	44.1	298290000	48715000	386670000	94624000	295450000	55981000	396220000	79996000	556400000	46089000	558720000	62603000	389730000	17214000	420620000	28919000
sp|P36578|RL4_HUMAN;tr|H3BM89|H3BM89_HUMAN;tr|H3BTP7|H3BTP7_HUMAN;tr|H3BU31|H3BU31_HUMAN	RPL4	19	40.5	56105000	469150000	27882000	3442900000	89033000	1062700000	36060000	2297400000	56092000	2246500000	47662000	2328300000	57434000	2999100000	92558000	1952900000
tr|K7EKE6|K7EKE6_HUMAN;sp|P36776-2|LONM_HUMAN;sp|P36776|LONM_HUMAN;tr|K7EJE8|K7EJE8_HUMAN;tr|K7ER27|K7ER27_HUMAN;tr|K7EQF8|K7EQF8_HUMAN;tr|K7ERR6|K7ERR6_HUMAN;tr|K7ER56|K7ER56_HUMAN	LONP1	28	41.1	820850000	346590000	661320000	1369500000	746240000	496650000	596490000	931890000	2168600000	610170000	1499500000	914180000	1806400000	192680000	1244500000	346490000
sp|P36871|PGM1_HUMAN;tr|A0A3B3ITK7|A0A3B3ITK7_HUMAN;sp|P36871-2|PGM1_HUMAN;sp|P36871-3|PGM1_HUMAN	PGM1	12	34.9	149780000	1957200	105830000	3613600	176550000	2406200	205530000	3706600	138660000	0	129530000	0	151240000	0	153370000	2910500
tr|F8VYE8|F8VYE8_HUMAN;sp|P36873|PP1G_HUMAN;sp|P36873-2|PP1G_HUMAN;tr|F8VR82|F8VR82_HUMAN;tr|F8W0W8|F8W0W8_HUMAN;tr|A0A087WYY5|A0A087WYY5_HUMAN;tr|F8WE71|F8WE71_HUMAN;tr|H0Y3Y6|H0Y3Y6_HUMAN;tr|F8W1A0|F8W1A0_HUMAN	PPP1CC	20	70.7	173190000	104250000	25874000	642920000	125340000	163300000	36221000	325740000	215170000	313660000	73411000	384330000	272340000	276350000	143870000	326760000
sp|P36915|GNL1_HUMAN;tr|A0A140T8Y2|A0A140T8Y2_HUMAN;sp|P36915-2|GNL1_HUMAN;tr|A2AB27|A2AB27_HUMAN	GNL1	3	8.4	0	0	0	0	0	0	0	8923800	10561000	0	2136500	0	1928500	0	2388500	0
sp|P36957|ODO2_HUMAN;sp|P36957-2|ODO2_HUMAN;tr|Q86SW4|Q86SW4_HUMAN;tr|H0YJF9|H0YJF9_HUMAN;tr|G3V3F0|G3V3F0_HUMAN	DLST	9	28.3	215880000	175280000	283220000	317850000	155310000	196070000	234230000	180150000	414740000	672970000	354080000	726630000	284750000	439550000	549140000	189430000
tr|K7ERP4|K7ERP4_HUMAN;sp|P36969-2|GPX4_HUMAN;tr|A0A087X2I2|A0A087X2I2_HUMAN;sp|P36969|GPX4_HUMAN;tr|A0A087WT12|A0A087WT12_HUMAN;tr|K7EKX7|K7EKX7_HUMAN;tr|R4GNE4|R4GNE4_HUMAN;tr|K7ENB4|K7ENB4_HUMAN;tr|K7EJ20|K7EJ20_HUMAN;tr|A0A087X247|A0A087X247_HUMAN;tr|A0A0A0MTT1|A0A0A0MTT1_HUMAN	GPX4	3	21.9	33509000	1040900	41745000	0	42243000	3588000	31369000	2806700	39887000	0	37450000	9262000	40796000	7682100	37423000	859240
tr|H0YLA2|H0YLA2_HUMAN;sp|P37108|SRP14_HUMAN	SRP14	5	33	68683000	43577000	88021000	214700000	56679000	71505000	85727000	142130000	58625000	199320000	84200000	186790000	57531000	214170000	87943000	133290000
sp|P37198|NUP62_HUMAN;tr|M0QXN5|M0QXN5_HUMAN;tr|M0QX10|M0QX10_HUMAN;tr|M0QYY0|M0QYY0_HUMAN;tr|M0QX13|M0QX13_HUMAN;tr|M0QZL5|M0QZL5_HUMAN;tr|M0R1S1|M0R1S1_HUMAN;tr|M0QX64|M0QX64_HUMAN;tr|M0R302|M0R302_HUMAN	NUP62	8	22.6	133980000	125070000	160300000	385110000	96083000	170640000	179560000	218750000	178840000	173710000	226010000	174250000	268940000	27907000	285890000	71461000
sp|P37235|HPCL1_HUMAN;tr|E9PC71|E9PC71_HUMAN;tr|C9JW46|C9JW46_HUMAN;tr|H7BZC1|H7BZC1_HUMAN;sp|P84074|HPCA_HUMAN;sp|P61601|NCALD_HUMAN	HPCAL1	4	23.3	38981000	0	31670000	0	37166000	0	56799000	0	40335000	0	40850000	0	37061000	0	38317000	0
sp|P37268-5|FDFT_HUMAN;sp|P37268|FDFT_HUMAN;sp|P37268-4|FDFT_HUMAN;sp|P37268-3|FDFT_HUMAN;sp|P37268-2|FDFT_HUMAN;tr|E9PNM1|E9PNM1_HUMAN;tr|E9PJG4|E9PJG4_HUMAN	FDFT1	3	9.1	11520000	13721000	0	39122000	8126400	12058000	0	16385000	11781000	24053000	0	20381000	8924300	8399800	5528900	25465000
sp|P37275-4|ZEB1_HUMAN;sp|P37275|ZEB1_HUMAN;sp|P37275-2|ZEB1_HUMAN;sp|P37275-3|ZEB1_HUMAN;sp|P37275-5|ZEB1_HUMAN;tr|H0YMD3|H0YMD3_HUMAN;tr|H0YND9|H0YND9_HUMAN;tr|F6TDF5|F6TDF5_HUMAN	ZEB1	6	9.5	1754700	15080000	0	45832000	0	7094800	0	13084000	867680	34279000	0	24116000	0	5152600	1528300	5162800
sp|P37802|TAGL2_HUMAN;sp|P37802-2|TAGL2_HUMAN;tr|X6RJP6|X6RJP6_HUMAN;tr|C9J5W6|C9J5W6_HUMAN;sp|Q9UI15|TAGL3_HUMAN	TAGLN2	11	68.8	948280000	16018000	815390000	63547000	692640000	21892000	722920000	53324000	469990000	8035300	613400000	20257000	550640000	5558800	534870000	19413000
sp|P37837|TALDO_HUMAN;tr|F2Z393|F2Z393_HUMAN;tr|E9PM01|E9PM01_HUMAN;tr|E9PKI8|E9PKI8_HUMAN	TALDO1	8	19.6	278190000	1974100	325590000	1903600	313190000	18169000	495320000	1550700	259690000	1724500	242440000	0	310950000	939930	274200000	0
sp|P38117-2|ETFB_HUMAN;sp|P38117|ETFB_HUMAN;tr|M0QY67|M0QY67_HUMAN	ETFB	9	28.6	446400000	16827000	376990000	18474000	580040000	43805000	351520000	70854000	1146300000	48915000	806380000	73302000	538000000	12392000	412850000	25925000
sp|P38159|RBMX_HUMAN;sp|P38159-2|RBMX_HUMAN;sp|Q96E39|RMXL1_HUMAN;tr|H3BT71|H3BT71_HUMAN;tr|H3BUY5|H3BUY5_HUMAN;tr|H0Y6E7|H0Y6E7_HUMAN;tr|H3BR27|H3BR27_HUMAN;sp|P38159-3|RBMX_HUMAN;sp|O75526|RMXL2_HUMAN;tr|A0A1B0GUK8|A0A1B0GUK8_HUMAN;tr|H3BNC1|H3BNC1_HUMAN	RBMX	13	31.2	14597000	200820000	6179100	1611600000	3347200	579530000	14454000	1094700000	3697900	1653700000	2185900	1377000000	4392000	954090000	11802000	1232300000
sp|P38398-7|BRCA1_HUMAN;sp|P38398|BRCA1_HUMAN;sp|P38398-4|BRCA1_HUMAN;sp|P38398-8|BRCA1_HUMAN;tr|Q5YLB2|Q5YLB2_HUMAN;tr|E7EUM2|E7EUM2_HUMAN;sp|P38398-3|BRCA1_HUMAN;sp|P38398-5|BRCA1_HUMAN;sp|P38398-6|BRCA1_HUMAN;tr|B7ZA85|B7ZA85_HUMAN;tr|A0A2R8Y7V5|A0A2R8Y7V5_HUMAN;tr|H0Y8B8|H0Y8B8_HUMAN;tr|A0A0U1RRA9|A0A0U1RRA9_HUMAN;tr|K7EPC7|K7EPC7_HUMAN;tr|E7EWN5|E7EWN5_HUMAN;tr|A0A494C182|A0A494C182_HUMAN;tr…	BRCA1	14	11.2	875060	30969000	0	121280000	2941500	40083000	10694000	72369000	22563000	59993000	27422000	86298000	35777000	30288000	17526000	55692000
sp|P38432|COIL_HUMAN	COIL	7	17.9	24878000	8426400	11877000	25410000	23797000	10290000	22137000	12946000	36333000	12722000	70128000	15847000	40377000	17436000	26665000	18255000
tr|A0A0A0MT32|A0A0A0MT32_HUMAN;sp|P38571-2|LICH_HUMAN;sp|P38571|LICH_HUMAN;tr|Q5T073|Q5T073_HUMAN	LIPA	3	16.3	9613900	5733900	0	112740000	18342000	8436900	0	60036000	39996000	3497200	48413000	4281000	62088000	0	69042000	3275000
sp|P38606-2|VATA_HUMAN;sp|P38606|VATA_HUMAN;tr|C9JA17|C9JA17_HUMAN;tr|C9JVW8|C9JVW8_HUMAN	ATP6V1A	12	29.3	147510000	32021000	109500000	151980000	160500000	32941000	105380000	98760000	189050000	40687000	160500000	64387000	123690000	95168000	103420000	93845000
sp|P38646|GRP75_HUMAN;tr|A0A3B3ITI4|A0A3B3ITI4_HUMAN;tr|D6RJI2|D6RJI2_HUMAN;tr|H0Y8S0|H0Y8S0_HUMAN;tr|D6RA73|D6RA73_HUMAN;tr|H0YBG6|H0YBG6_HUMAN;tr|A0A3B3ITN1|A0A3B3ITN1_HUMAN	HSPA9	31	52.9	5738700000	1913300000	6351600000	3138800000	5931100000	2414200000	6518500000	2298800000	11021000000	5183200000	12313000000	5289100000	7310300000	2563100000	7763500000	2485700000
sp|P38919|IF4A3_HUMAN;tr|I3L3H2|I3L3H2_HUMAN;tr|J3QL52|J3QL52_HUMAN	EIF4A3	19	51.6	2144500000	299350000	1914300000	937900000	1737300000	324680000	1617900000	618600000	1920200000	794860000	1400400000	943140000	434260000	1682700000	844590000	1121000000
sp|P39019|RS19_HUMAN;tr|A0A075B6E2|A0A075B6E2_HUMAN;tr|M0R2L9|M0R2L9_HUMAN;tr|M0QYF7|M0QYF7_HUMAN;tr|M0R140|M0R140_HUMAN	RPS19	6	33.1	451780000	134680000	232840000	1933800000	287430000	552210000	188980000	1810600000	218150000	1773900000	179440000	1550500000	270140000	1649800000	218330000	1470900000
sp|P39023|RL3_HUMAN;tr|G5E9G0|G5E9G0_HUMAN;tr|H7C3M2|H7C3M2_HUMAN;tr|B5MCW2|B5MCW2_HUMAN;tr|H7C422|H7C422_HUMAN;tr|F8WCR1|F8WCR1_HUMAN	RPL3	12	30.8	86501000	236900000	21178000	2732000000	81693000	858660000	30801000	1907000000	60707000	2103400000	52962000	1941200000	60816000	2196600000	100920000	1975300000
sp|P39656-3|OST48_HUMAN;tr|A0A0C4DGS1|A0A0C4DGS1_HUMAN;sp|P39656|OST48_HUMAN;sp|P39656-2|OST48_HUMAN;tr|U3KQ84|U3KQ84_HUMAN	DDOST	10	41.1	13898000	124160000	2446400	1196500000	25751000	334880000	7475700	570620000	31657000	877460000	12448000	805750000	26680000	889470000	24518000	450800000
sp|P39687|AN32A_HUMAN;tr|H0YN26|H0YN26_HUMAN;sp|O43423|AN32C_HUMAN;tr|H7BZ09|H7BZ09_HUMAN;sp|O95626|AN32D_HUMAN	ANP32A	8	33.7	732370000	10519000	699130000	37505000	908640000	15036000	956380000	25877000	600940000	20819000	608390000	6042000	863880000	21604000	874950000	18165000
sp|P39748|FEN1_HUMAN;sp|P39748-2|FEN1_HUMAN;tr|I3L3E9|I3L3E9_HUMAN;tr|F5H1Y3|F5H1Y3_HUMAN	FEN1	11	45.3	1038800000	36048000	755880000	197840000	970640000	49433000	720640000	184760000	841700000	57481000	781060000	174870000	878810000	48794000	734960000	120460000
sp|P39880-3|CUX1_HUMAN;sp|P39880|CUX1_HUMAN;tr|A0A2R8Y852|A0A2R8Y852_HUMAN;sp|P39880-4|CUX1_HUMAN;sp|P39880-5|CUX1_HUMAN;sp|P39880-2|CUX1_HUMAN;tr|A0A2R8YDI1|A0A2R8YDI1_HUMAN;sp|P39880-6|CUX1_HUMAN;sp|Q13948|CASP_HUMAN;sp|Q13948-10|CASP_HUMAN;sp|Q13948-2|CASP_HUMAN;sp|P39880-9|CUX1_HUMAN;sp|Q13948-9|CASP_HUMAN;tr|A0A2R8Y8D0|A0A2R8Y8D0_HUMAN	CUX1	25	23.5	92957000	155160000	61555000	558190000	106880000	185710000	45614000	291250000	171580000	342900000	62257000	402150000	154130000	264690000	82996000	239340000
sp|P40222|TXLNA_HUMAN	TXLNA	18	45.1	314570000	22685000	485940000	36601000	293210000	18959000	584600000	17056000	172400000	13269000	170170000	14134000	216330000	8645800	191650000	13180000
sp|P40227|TCPZ_HUMAN;sp|P40227-2|TCPZ_HUMAN;sp|Q92526|TCPW_HUMAN;sp|Q92526-2|TCPW_HUMAN;sp|Q92526-3|TCPW_HUMAN;tr|J3KRI6|J3KRI6_HUMAN	CCT6A	16	47.1	385520000	314090000	170350000	976330000	519540000	642230000	144240000	1231900000	854460000	503580000	272800000	652310000	1221300000	252110000	598560000	595210000
sp|P40424-2|PBX1_HUMAN;tr|A0A087X0P4|A0A087X0P4_HUMAN;tr|H0YLF5|H0YLF5_HUMAN;sp|P40424-3|PBX1_HUMAN;sp|P40424|PBX1_HUMAN;tr|H0YLB0|H0YLB0_HUMAN;tr|A0A0A0MTI0|A0A0A0MTI0_HUMAN;tr|H0YLD4|H0YLD4_HUMAN;tr|H0YLT4|H0YLT4_HUMAN;tr|H0YKH1|H0YKH1_HUMAN;tr|F8WA05|F8WA05_HUMAN;tr|H0YLM3|H0YLM3_HUMAN;tr|U3KQA2|U3KQA2_HUMAN;tr|H0Y5D0|H0Y5D0_HUMAN	PBX1	7	39.2	76049000	27273000	64353000	56299000	50552000	17451000	44230000	29732000	71653000	25458000	42368000	19535000	69774000	14539000	56054000	21134000
sp|P40425|PBX2_HUMAN	PBX2	4	17.4	23721000	7808000	9574800	17580000	4921100	11530000	7726900	20117000	22273000	20118000	7910400	19917000	9412400	0	0	5255000
sp|P40426-2|PBX3_HUMAN;sp|P40426|PBX3_HUMAN;tr|Q5JS98|Q5JS98_HUMAN;sp|P40426-4|PBX3_HUMAN;sp|P40426-3|PBX3_HUMAN;sp|P40426-5|PBX3_HUMAN;tr|Q96AL5|Q96AL5_HUMAN;tr|H3BLX0|H3BLX0_HUMAN	PBX3	5	20.8	3535200	521230	4937900	3866100	2744100	606410	1234500	2505600	2394100	972080	1116500	3699500	3050400	957730	2039800	1507500
sp|P40429|RL13A_HUMAN;tr|M0QYS1|M0QYS1_HUMAN;sp|Q6NVV1|R13P3_HUMAN;tr|Q8J015|Q8J015_HUMAN	RPL13A	3	16.7	12966000	32670000	0	345780000	7408600	95800000	0	213720000	6521500	215830000	0	172400000	1945300	315290000	13056000	75527000
sp|P40616|ARL1_HUMAN;sp|P40616-2|ARL1_HUMAN;tr|F8VYN9|F8VYN9_HUMAN;tr|F8VP63|F8VP63_HUMAN;tr|B4DZG7|B4DZG7_HUMAN;tr|F8VP99|F8VP99_HUMAN;tr|F8W1Z8|F8W1Z8_HUMAN	ARL1	4	24.9	6789400	8972000	0	39217000	5080400	8232500	0	24263000	10594000	15496000	0	31372000	19333000	8754200	0	12924000
sp|P40763-3|STAT3_HUMAN;sp|P40763-2|STAT3_HUMAN;sp|P40763|STAT3_HUMAN;tr|G8JLH9|G8JLH9_HUMAN;tr|K7EP08|K7EP08_HUMAN	STAT3	6	19.4	5716300	5209400	3305400	29684000	13431000	11792000	0	16313000	4199800	13511000	2967000	14505000	28505000	552290	31119000	5725700
sp|P40855-5|PEX19_HUMAN;sp|P40855|PEX19_HUMAN;tr|Q5QNY5|Q5QNY5_HUMAN;tr|H0YDY4|H0YDY4_HUMAN;tr|H0YJ60|H0YJ60_HUMAN;tr|E9PS71|E9PS71_HUMAN;tr|B7Z8B3|B7Z8B3_HUMAN;tr|A0A3B3IRZ1|A0A3B3IRZ1_HUMAN	PEX19	5	29.9	55446000	4365800	40724000	0	30043000	5330500	40675000	4711200	30196000	5510200	28867000	0	51605000	4231300	25619000	0
sp|P40925|MDHC_HUMAN;sp|P40925-3|MDHC_HUMAN;tr|B9A041|B9A041_HUMAN;sp|P40925-2|MDHC_HUMAN;tr|C9JF79|C9JF79_HUMAN;tr|B8ZZ51|B8ZZ51_HUMAN;tr|C9JRL4|C9JRL4_HUMAN;tr|C9JLV6|C9JLV6_HUMAN	MDH1	9	36.2	593750000	10604000	412020000	2646900	651920000	6583800	557190000	5632000	500440000	0	280360000	0	611520000	0	440320000	4502500
sp|P40926|MDHM_HUMAN;tr|G3XAL0|G3XAL0_HUMAN;sp|P40926-2|MDHM_HUMAN	MDH2	18	60.7	13838000000	356110000	11862000000	874460000	9352000000	307560000	11400000000	522290000	17210000000	684020000	15836000000	780120000	12422000000	267360000	11280000000	354400000
sp|P40937-2|RFC5_HUMAN;sp|P40937|RFC5_HUMAN;tr|F5H5S0|F5H5S0_HUMAN;tr|E9PEP3|E9PEP3_HUMAN;tr|C9JH72|C9JH72_HUMAN;tr|F5H304|F5H304_HUMAN;tr|F5H0U6|F5H0U6_HUMAN	RFC5	10	38.2	52025000	52580000	1396100	345230000	37615000	98658000	0	170610000	63201000	73527000	0	164550000	146600000	117490000	0	168660000
sp|P40938|RFC3_HUMAN;sp|P40938-2|RFC3_HUMAN;tr|A0A087X270|A0A087X270_HUMAN	RFC3	9	29.8	9894400	40847000	0	158520000	22143000	36593000	0	73288000	16858000	49173000	0	87983000	40441000	71294000	2779800	95589000
sp|P40939|ECHA_HUMAN;tr|H0YFD6|H0YFD6_HUMAN;tr|A0A2R8Y4F5|A0A2R8Y4F5_HUMAN;tr|A0A2R8YG21|A0A2R8YG21_HUMAN;tr|A0A2R8Y688|A0A2R8Y688_HUMAN	HADHA	26	45.9	657620000	1097200000	221530000	3253300000	1240700000	1596800000	703260000	2490200000	1682000000	2753000000	508240000	3618000000	1148100000	1799700000	613280000	1935400000
sp|Q2VIR3|IF2GL_HUMAN;sp|P41091|IF2G_HUMAN;sp|Q2VIR3-2|IF2GL_HUMAN;tr|H7BZU1|H7BZU1_HUMAN	EIF2S3B	13	35.4	395440000	194070000	449120000	311430000	370000000	179940000	372490000	235770000	430790000	308370000	313380000	288580000	482130000	267830000	285150000	302590000
sp|P41212|ETV6_HUMAN;tr|A0A0S2Z3N6|A0A0S2Z3N6_HUMAN	ETV6	3	13.3	5152500	5380400	3685600	2424900	0	6579500	7173200	6437200	2086800	11855000	10346000	7638800	1852100	0	0	519800
sp|P41214|EIF2D_HUMAN;sp|P41214-2|EIF2D_HUMAN;tr|Q5SY38|Q5SY38_HUMAN;tr|A0A087X1L6|A0A087X1L6_HUMAN	EIF2D	15	43.7	157570000	6149000	108370000	14131000	145460000	10040000	138870000	19755000	111460000	4507200	113110000	2397000	132330000	8744300	86971000	7914000
sp|P41223|BUD31_HUMAN;sp|P41223-2|BUD31_HUMAN;tr|C9JCD9|C9JCD9_HUMAN;tr|F8WCN7|F8WCN7_HUMAN	BUD31	7	53.5	358840000	20630000	88697000	228080000	215870000	33526000	65232000	129270000	170070000	125220000	56388000	163710000	95660000	139600000	35045000	107670000
sp|P41227|NAA10_HUMAN;sp|P41227-2|NAA10_HUMAN;tr|F8W808|F8W808_HUMAN;tr|A8MWP7|A8MWP7_HUMAN;tr|C9JN83|C9JN83_HUMAN;tr|C9JW55|C9JW55_HUMAN;tr|Q6P4J0|Q6P4J0_HUMAN;sp|Q9BSU3|NAA11_HUMAN;tr|H0Y8T0|H0Y8T0_HUMAN	NAA10	8	55.7	253820000	18202000	161640000	111400000	303540000	26368000	164140000	73822000	278230000	13688000	201740000	73746000	279150000	14485000	335070000	43527000
sp|P41229-4|KDM5C_HUMAN;sp|P41229-3|KDM5C_HUMAN;sp|P41229-2|KDM5C_HUMAN;sp|P41229-5|KDM5C_HUMAN;sp|P41229|KDM5C_HUMAN;tr|H7BZF9|H7BZF9_HUMAN;tr|E9PFH2|E9PFH2_HUMAN;sp|Q9BY66-2|KDM5D_HUMAN;sp|Q9BY66|KDM5D_HUMAN;sp|Q9BY66-3|KDM5D_HUMAN	KDM5C	2	2.3	217980	0	0	3744000	601700	0	0	0	565430	0	0	2594300	610710	0	0	2923000
sp|Q6NXS1|IPP2B_HUMAN;sp|P41236|IPP2_HUMAN;tr|E7EMN6|E7EMN6_HUMAN;tr|E7EUI7|E7EUI7_HUMAN	PPP1R2B	4	41	12466000	0	17547000	863940	13353000	0	27855000	1318700	11270000	0	21446000	0	14191000	0	23664000	0
sp|P41240|CSK_HUMAN;tr|H3BUM9|H3BUM9_HUMAN;tr|H3BU69|H3BU69_HUMAN;tr|K7ENL8|K7ENL8_HUMAN;tr|K7ES68|K7ES68_HUMAN;sp|P42679-3|MATK_HUMAN;tr|K7EQY5|K7EQY5_HUMAN;sp|P42679|MATK_HUMAN;sp|P42679-2|MATK_HUMAN	CSK	6	18.9	58077000	2800400	46289000	14878000	64779000	978470	21341000	5037900	63599000	0	46358000	4788200	74927000	0	35614000	10250000
sp|P41250|GARS_HUMAN;tr|H7C443|H7C443_HUMAN	GARS1	15	32.1	432910000	50166000	241010000	125860000	451580000	66126000	234950000	214380000	642190000	61433000	390150000	176570000	630060000	39943000	400920000	116470000
sp|P41252|SYIC_HUMAN;tr|A0A0A0MSX9|A0A0A0MSX9_HUMAN;tr|J3KR24|J3KR24_HUMAN;tr|Q5TCD1|Q5TCD1_HUMAN;tr|Q5TCC6|Q5TCC6_HUMAN;tr|Q5TCC9|Q5TCC9_HUMAN	IARS1	31	33.4	74801000	277550000	37855000	1073900000	111130000	550250000	38482000	779540000	119040000	794800000	36796000	730900000	393950000	697620000	94349000	739990000
sp|P41567|EIF1_HUMAN;tr|K7EM18|K7EM18_HUMAN	EIF1	10	81.4	811990000	35174000	879810000	71640000	660340000	38026000	828460000	48975000	584730000	55348000	686380000	54314000	512490000	41993000	615310000	40838000
sp|P41743|KPCI_HUMAN;tr|B2RCZ4|B2RCZ4_HUMAN	PRKCI	6	21.8	27059000	11612000	5892600	44594000	36442000	7386600	11962000	23277000	30257000	7033500	31404000	17882000	43270000	7362000	41661000	14375000
sp|P42025|ACTY_HUMAN	ACTR1B	7	26.9	0	10216000	0	36552000	9751100	12540000	1110500	20097000	19519000	5667700	0	25148000	19847000	23092000	15790000	13657000
sp|P42126|ECI1_HUMAN;tr|Q96DC0|Q96DC0_HUMAN;sp|P42126-2|ECI1_HUMAN;tr|H3BS70|H3BS70_HUMAN	ECI1	6	28.8	125540000	22963000	223850000	0	119660000	8245300	169450000	0	208100000	13760000	299340000	21911000	221080000	0	207020000	17682000
sp|P42166|LAP2A_HUMAN;sp|P42167-3|LAP2B_HUMAN	TMPO	20	45.5	490640000	254860000	455910000	1155400000	464960000	465330000	369170000	916520000	703360000	646710000	488280000	825120000	747790000	466260000	530220000	598530000
sp|P42167|LAP2B_HUMAN;tr|G5E972|G5E972_HUMAN;sp|P42167-2|LAP2B_HUMAN;tr|H0YJH7|H0YJH7_HUMAN	TMPO	20	45.5	28042000	19975000	19018000	111020000	23433000	43244000	15844000	74314000	53563000	86316000	28468000	127800000	46535000	66969000	36122000	70099000
sp|P42224-2|STAT1_HUMAN;tr|J3KPM9|J3KPM9_HUMAN;sp|P42224|STAT1_HUMAN	STAT1	3	4.2	1509500	1479900	1438000	9076200	6051200	3142400	0	5277800	9951700	0	2303900	2684500	18471000	0	5741300	0
sp|P42285|MTREX_HUMAN;tr|H0YAC4|H0YAC4_HUMAN;tr|H0Y8U3|H0Y8U3_HUMAN	MTREX	23	31.3	315380000	428670000	421030000	1617200000	301110000	433610000	398800000	756890000	280990000	841010000	538670000	663680000	365530000	901700000	666310000	574520000
sp|P42345|MTOR_HUMAN;tr|B1AKP8|B1AKP8_HUMAN	MTOR	13	8.7	0	27079000	0	78566000	6418600	47266000	0	72036000	10234000	68623000	4264100	67888000	15833000	69330000	6244300	55401000
sp|P42356|PI4KA_HUMAN;sp|P42356-2|PI4KA_HUMAN;tr|C9JLI1|C9JLI1_HUMAN	PI4KA	19	13.8	0	15484000	0	140610000	0	50491000	0	88547000	1348100	85978000	0	70645000	39897000	51334000	7001000	71025000
sp|P42566-2|EPS15_HUMAN;sp|P42566|EPS15_HUMAN;tr|B1AUU8|B1AUU8_HUMAN	EPS15	3	8.9	5241000	1473200	0	20315000	0	9227500	0	20291000	3559900	20302000	0	13744000	5265200	27076000	2787400	31965000
sp|P42568-2|AF9_HUMAN;sp|P42568|AF9_HUMAN	MLLT3	2	4.8	0	953260	0	7820200	0	0	0	3514600	0	3605500	0	3410900	0	0	0	3118000
sp|P42574|CASP3_HUMAN	CASP3	3	18.4	5386300	1106900	2226000	0	8028900	2251200	1089600	3428800	7270300	0	6604900	0	17587000	1188700	12350000	4132700
sp|P42575-2|CASP2_HUMAN;sp|P42575|CASP2_HUMAN;sp|P42575-3|CASP2_HUMAN;tr|A0A087WYM1|A0A087WYM1_HUMAN;tr|C9JRR9|C9JRR9_HUMAN	CASP2	3	14.1	10179000	0	3888900	1040700	10935000	0	3920000	0	2449600	0	1233500	0	10478000	0	5061800	0
sp|P42677|RS27_HUMAN	RPS27	2	22.6	152270000	171630000	0	928460000	113620000	421890000	30396000	805400000	66497000	479060000	0	747020000	312370000	539530000	0	654170000
sp|P42694|HELZ_HUMAN;tr|J3QS41|J3QS41_HUMAN;sp|P42694-2|HELZ_HUMAN;tr|A0A075B6R3|A0A075B6R3_HUMAN;tr|J3KS59|J3KS59_HUMAN;tr|J3KT20|J3KT20_HUMAN	HELZ	6	5.2	0	1207200	4592800	35324000	1988500	12704000	0	27464000	0	23573000	0	23629000	0	24892000	0	20815000
sp|P42695|CNDD3_HUMAN;tr|Q96FA6|Q96FA6_HUMAN;tr|E9PKK4|E9PKK4_HUMAN;tr|G3V1A9|G3V1A9_HUMAN;tr|E9PQA3|E9PQA3_HUMAN;tr|E9PLE0|E9PLE0_HUMAN	NCAPD3	8	9.6	0	20394000	0	33405000	0	11747000	0	25819000	0	11386000	0	19655000	11588000	5711700	5252400	8926300
sp|P42696|RBM34_HUMAN;tr|A2A2V2|A2A2V2_HUMAN;sp|P42696-2|RBM34_HUMAN;tr|Q5TCT4|Q5TCT4_HUMAN;tr|H7C5M1|H7C5M1_HUMAN	RBM34	12	28.4	0	11051000	0	241460000	0	47800000	1021800	211870000	0	172520000	0	192590000	0	202410000	0	124820000
sp|P42704|LPPRC_HUMAN;tr|A0A0C4DG06|A0A0C4DG06_HUMAN;tr|B8ZZ38|B8ZZ38_HUMAN;tr|C9JCA9|C9JCA9_HUMAN;tr|H7C3W8|H7C3W8_HUMAN	LRPPRC	75	64.4	6628800000	3000300000	4110100000	8638000000	8044800000	2879700000	5518100000	5452200000	12942000000	5303300000	8485200000	7411800000	7994400000	2896000000	6954700000	3698500000
tr|A0A0B4J2A4|A0A0B4J2A4_HUMAN;sp|P42765|THIM_HUMAN	ACAA2	8	37.3	64349000	15678000	0	221370000	77678000	51475000	0	142010000	304590000	24867000	60056000	242900000	186830000	11360000	185140000	24862000
sp|P42766|RL35_HUMAN;tr|F2Z388|F2Z388_HUMAN	RPL35	2	15.4	35936000	49232000	14056000	678580000	24532000	189270000	13932000	538760000	21373000	524150000	13152000	574620000	33427000	475400000	23696000	413410000
sp|P42771|CDN2A_HUMAN;sp|P42771-2|CDN2A_HUMAN;tr|J3QRG6|J3QRG6_HUMAN;sp|P42771-4|CDN2A_HUMAN;tr|K7ES20|K7ES20_HUMAN;tr|K7ENC6|K7ENC6_HUMAN;sp|P42772|CDN2B_HUMAN	CDKN2A	6	52.6	117560000	8325400	104010000	10733000	143840000	7483900	140690000	7853900	121080000	5133300	120310000	8148700	131110000	12161000	150890000	5255000
sp|P42785|PCP_HUMAN;sp|P42785-2|PCP_HUMAN;tr|E9PIG4|E9PIG4_HUMAN;tr|E9PQN3|E9PQN3_HUMAN;tr|E9PKN6|E9PKN6_HUMAN;tr|E9PQB5|E9PQB5_HUMAN;tr|E9PL85|E9PL85_HUMAN;tr|E9PLY4|E9PLY4_HUMAN;tr|E9PNF7|E9PNF7_HUMAN;tr|E9PNJ1|E9PNJ1_HUMAN;tr|E9PL49|E9PL49_HUMAN	PRCP	6	20.6	96712000	12811000	63755000	64696000	92657000	9484300	54252000	39312000	110560000	9424200	50560000	36318000	115370000	10163000	70576000	31091000
sp|P42858|HD_HUMAN;tr|A0A3B3ISR3|A0A3B3ISR3_HUMAN	HTT	5	3	0	3669400	2504600	4904800	0	10435000	0	9797100	0	11942000	0	9283800	1028600	3098800	0	13997000
tr|B4DKB2|B4DKB2_HUMAN;sp|P42892-3|ECE1_HUMAN;sp|P42892-2|ECE1_HUMAN;sp|P42892-4|ECE1_HUMAN;sp|P42892|ECE1_HUMAN;tr|A0A3B3ISF9|A0A3B3ISF9_HUMAN	ECE1	7	13.6	52914000	3630500	46688000	26916000	30383000	4674600	32429000	9773100	32933000	11747000	13234000	776510	6438500	25765000	7516200	4172500
tr|A0A286YFD0|A0A286YFD0_HUMAN;sp|P42898|MTHR_HUMAN;tr|Q5SNW7|Q5SNW7_HUMAN;sp|P42898-2|MTHR_HUMAN;tr|L7P8G6|L7P8G6_HUMAN;tr|A0A286YF17|A0A286YF17_HUMAN;tr|Q5SNW5|Q5SNW5_HUMAN;tr|F8W9T8|F8W9T8_HUMAN	MTHFR	6	11.4	15899000	15314000	21699000	26604000	19613000	7930800	16845000	7416700	19932000	12786000	27964000	21976000	2558200	19311000	15294000	7168600
tr|A0A087X0U3|A0A087X0U3_HUMAN;sp|P43003-2|EAA1_HUMAN;sp|P43003|EAA1_HUMAN;tr|E7EUS7|E7EUS7_HUMAN;tr|E7EUV6|E7EUV6_HUMAN;tr|A0A087WT87|A0A087WT87_HUMAN	SLC1A3	2	8.8	10685000	3418600	6096500	15691000	9453200	3953900	4021500	7136000	11107000	8592300	5154900	5907500	3680500	7345900	4372300	3633700
sp|P43034|LIS1_HUMAN;tr|I3L3N5|I3L3N5_HUMAN;tr|I3L495|I3L495_HUMAN;sp|P43034-2|LIS1_HUMAN	PAFAH1B1	5	17.3	51378000	25740000	31207000	45285000	89955000	18929000	54033000	38286000	45722000	13765000	52631000	13173000	83434000	9011800	80837000	5693400
sp|P43155-3|CACP_HUMAN;sp|P43155-2|CACP_HUMAN;sp|P43155|CACP_HUMAN;tr|B7ZBP5|B7ZBP5_HUMAN;tr|A6PVN3|A6PVN3_HUMAN;tr|H0Y4Z7|H0Y4Z7_HUMAN	CRAT	11	23.5	127230000	2115500	104970000	7862900	140290000	965380	172550000	4716200	177110000	17090000	229950000	10852000	119170000	1280100	98553000	1875700
sp|P43243|MATR3_HUMAN;tr|A8MXP9|A8MXP9_HUMAN;tr|D6REM6|D6REM6_HUMAN;tr|D6R991|D6R991_HUMAN;sp|P43243-2|MATR3_HUMAN;tr|B3KM87|B3KM87_HUMAN;tr|H0Y8T4|H0Y8T4_HUMAN;tr|Q68E03|Q68E03_HUMAN;tr|D6R8Z5|D6R8Z5_HUMAN;tr|D6RCM3|D6RCM3_HUMAN;tr|D6REK4|D6REK4_HUMAN;tr|D6RIA2|D6RIA2_HUMAN;tr|D6RB45|D6RB45_HUMAN;tr|D6RE02|D6RE02_HUMAN;tr|A0A1B0GX04|A0A1B0GX04_HUMAN;tr|D6RBI2|D6RBI2_HUMAN;tr|D6RBS2|D6RBS2_HUMAN;…	MATR3	31	50.2	50996000	488400000	16275000	3151800000	63258000	950030000	17417000	1710900000	89208000	2213600000	24615000	2398400000	136670000	2032700000	73173000	1396600000
sp|P43246|MSH2_HUMAN;tr|A0A2R8YFH0|A0A2R8YFH0_HUMAN;tr|E9PHA6|E9PHA6_HUMAN;tr|A0A2R8Y6P0|A0A2R8Y6P0_HUMAN;tr|A0A2R8YG02|A0A2R8YG02_HUMAN;sp|P43246-2|MSH2_HUMAN;tr|V9H019|V9H019_HUMAN;tr|A0A2R8Y7S8|A0A2R8Y7S8_HUMAN;tr|V9H0B2|V9H0B2_HUMAN;tr|V9H015|V9H015_HUMAN;tr|A0A2R8Y713|A0A2R8Y713_HUMAN;tr|C9J809|C9J809_HUMAN	MSH2	27	35.8	237250000	422110000	46735000	1580200000	363730000	682470000	107500000	1067200000	786670000	881820000	104320000	1286000000	1178200000	390670000	201820000	1083300000
tr|D6RHX8|D6RHX8_HUMAN;tr|F8W9W2|F8W9W2_HUMAN;sp|P43250-3|GRK6_HUMAN;sp|P43250|GRK6_HUMAN;sp|P43250-2|GRK6_HUMAN;tr|D6RHC7|D6RHC7_HUMAN;tr|D6RDA3|D6RDA3_HUMAN	GRK6	4	12.6	36899000	2340100	5608200	26377000	9444500	0	1190900	0	9120100	9948500	0	14387000	12404000	6232000	2049700	5226100
sp|P43251-4|BTD_HUMAN;sp|P43251|BTD_HUMAN;sp|P43251-3|BTD_HUMAN;sp|P43251-2|BTD_HUMAN;tr|A0A5F9ZH97|A0A5F9ZH97_HUMAN;tr|A0A5F9ZHE9|A0A5F9ZHE9_HUMAN;tr|A0A5F9ZHR1|A0A5F9ZHR1_HUMAN;tr|A0A2R8Y5J9|A0A2R8Y5J9_HUMAN;tr|A0A5F9ZHF5|A0A5F9ZHF5_HUMAN;tr|C9JSN9|C9JSN9_HUMAN;tr|A0A5F9ZH80|A0A5F9ZH80_HUMAN	BTD	3	5.5	4869000	0	11106000	0	7325400	0	12679000	0	9392200	2599400	8811600	5048700	11652000	0	9968200	597270
tr|F5GYK7|F5GYK7_HUMAN;sp|P43304-2|GPDM_HUMAN;sp|P43304|GPDM_HUMAN	GPD2	3	15.6	1953700	2539700	0	23393000	3022500	7337100	1969700	11705000	4698700	8252700	3080500	12398000	0	8117600	2647000	5677800
tr|C9J3L8|C9J3L8_HUMAN;tr|C9J5W0|C9J5W0_HUMAN;sp|P43307|SSRA_HUMAN;tr|A0A3B3IRT8|A0A3B3IRT8_HUMAN;tr|E9PAL7|E9PAL7_HUMAN;tr|C9IZQ1|C9IZQ1_HUMAN;sp|P43307-2|SSRA_HUMAN	SSR1	5	23.4	36913000	61417000	6097000	416520000	54208000	102310000	27715000	185390000	31168000	252340000	2018200	297910000	3878900	257890000	3929500	180560000
sp|P43487-2|RANG_HUMAN;sp|P43487|RANG_HUMAN;tr|F6WQW2|F6WQW2_HUMAN;tr|C9JXG8|C9JXG8_HUMAN;tr|C9JJ34|C9JJ34_HUMAN;tr|C9JGV6|C9JGV6_HUMAN;tr|C9JIC6|C9JIC6_HUMAN;tr|C9JDM3|C9JDM3_HUMAN	RANBP1	8	58	1988700000	103170000	2148700000	160530000	1708600000	143960000	2774600000	160090000	1794500000	84914000	1873600000	121710000	2134200000	75742000	2223900000	96459000
sp|P43490|NAMPT_HUMAN;tr|C9JF35|C9JF35_HUMAN;tr|C9JG65|C9JG65_HUMAN;tr|A0A0C4DFS8|A0A0C4DFS8_HUMAN	NAMPT	2	5.7	2314900	3621500	0	14163000	8863300	9555200	3695900	13072000	11040000	915350	4875800	8623600	23076000	2151900	9585800	11730000
sp|P43686|PRS6B_HUMAN;sp|P43686-2|PRS6B_HUMAN	PSMC4	11	45.2	33886000	81207000	0	234350000	52715000	130840000	31919000	183120000	48615000	144040000	4582400	170380000	109920000	109530000	43983000	187920000
sp|P43897|EFTS_HUMAN;sp|P43897-2|EFTS_HUMAN;tr|C9JT21|C9JT21_HUMAN;tr|C9JG32|C9JG32_HUMAN;tr|F8VPA7|F8VPA7_HUMAN;sp|P43897-4|EFTS_HUMAN;tr|F8VS27|F8VS27_HUMAN;sp|P43897-3|EFTS_HUMAN;tr|F8WCK2|F8WCK2_HUMAN;tr|A0A494C1M9|A0A494C1M9_HUMAN	TSFM	12	54.8	1164300000	46846000	739360000	289180000	940780000	57939000	710190000	228610000	1569900000	95622000	1261700000	268290000	986210000	43977000	1027300000	142100000
tr|A0A0A0MR02|A0A0A0MR02_HUMAN;sp|P45880-2|VDAC2_HUMAN;sp|P45880|VDAC2_HUMAN;sp|P45880-1|VDAC2_HUMAN;tr|Q5JSD2|Q5JSD2_HUMAN;tr|Q5JSD1|Q5JSD1_HUMAN;tr|A2A3S1|A2A3S1_HUMAN	VDAC2	8	42.2	8675700	114000000	0	1071400000	20984000	224090000	8952200	334330000	11151000	849430000	15574000	772830000	12404000	486790000	7740500	373630000
sp|P45954|ACDSB_HUMAN;sp|P45954-2|ACDSB_HUMAN	ACADSB	9	25	13975000	40022000	7791700	243680000	24433000	97734000	7285900	176770000	154370000	161960000	41357000	278370000	125360000	84124000	21976000	155950000
sp|P45973|CBX5_HUMAN;tr|F8VNY3|F8VNY3_HUMAN	CBX5	5	37.7	0	16236000	77799000	16999000	39660000	11318000	61423000	3634700	64124000	8029600	87942000	2687900	67438000	0	88183000	0
sp|P45974-2|UBP5_HUMAN;sp|P45974|UBP5_HUMAN	USP5	13	27.8	83200000	10438000	49947000	12648000	153050000	8137900	119340000	13520000	85509000	0	79037000	2433800	128090000	16950000	103130000	1316800
tr|A0A286YEW9|A0A286YEW9_HUMAN;tr|A0A286YFM6|A0A286YFM6_HUMAN;sp|P45984-2|MK09_HUMAN;tr|F8W9R5|F8W9R5_HUMAN;tr|A0A286YFI3|A0A286YFI3_HUMAN;tr|A0A286YEQ0|A0A286YEQ0_HUMAN;tr|D6RJF9|D6RJF9_HUMAN;tr|A0A286YEQ7|A0A286YEQ7_HUMAN;tr|A0A286YEX7|A0A286YEX7_HUMAN;tr|A0A286YFC0|A0A286YFC0_HUMAN;sp|P53779-2|MK10_HUMAN;tr|A0A1P0B7D2|A0A1P0B7D2_HUMAN;tr|A0A286YFJ6|A0A286YFJ6_HUMAN;sp|P45984-4|MK09_HUMAN;sp|P4…	MAPK10	2	4.5	0	0	981230	0	3139100	0	2859600	0	1293900	0	1568400	0	2351700	0	1159400	0
sp|P46013|KI67_HUMAN;sp|P46013-2|KI67_HUMAN	MKI67	81	33.5	598710000	688280000	347260000	4740800000	317230000	1174600000	159870000	2252700000	513250000	2425500000	417190000	2000900000	499600000	2042700000	519910000	1533500000
sp|P46060|RAGP1_HUMAN;tr|H0Y4Q3|H0Y4Q3_HUMAN;tr|B0QYT5|B0QYT5_HUMAN;tr|B0QYT4|B0QYT4_HUMAN;tr|B0QYT6|B0QYT6_HUMAN	RANGAP1	19	36.6	465270000	154930000	410400000	617990000	210520000	384850000	55982000	643150000	373460000	509630000	82969000	731990000	524680000	434690000	117080000	680470000
sp|P46063|RECQ1_HUMAN;tr|F8WA66|F8WA66_HUMAN;tr|F8WD97|F8WD97_HUMAN;tr|F5H2L2|F5H2L2_HUMAN;tr|F5H4P4|F5H4P4_HUMAN;tr|F5H3W0|F5H3W0_HUMAN	RECQL	14	34.7	74624000	43490000	20719000	185940000	81622000	52119000	12289000	108380000	166680000	12040000	140440000	37604000	217380000	10308000	179120000	23385000
sp|P46087-2|NOP2_HUMAN;sp|P46087|NOP2_HUMAN;sp|P46087-4|NOP2_HUMAN;sp|P46087-3|NOP2_HUMAN;tr|F5H5X6|F5H5X6_HUMAN;tr|F5GYR3|F5GYR3_HUMAN;tr|F5GWB7|F5GWB7_HUMAN;tr|F5H709|F5H709_HUMAN;tr|F5H359|F5H359_HUMAN;tr|F5H8G6|F5H8G6_HUMAN	NOP2	16	24.5	52257000	50882000	58041000	830930000	41664000	181500000	47784000	485860000	78657000	479200000	92998000	557510000	57087000	629600000	54513000	476100000
sp|P46100-4|ATRX_HUMAN;sp|P46100|ATRX_HUMAN;sp|P46100-2|ATRX_HUMAN;sp|P46100-5|ATRX_HUMAN;sp|P46100-3|ATRX_HUMAN;sp|P46100-6|ATRX_HUMAN;tr|A0A096LNL9|A0A096LNL9_HUMAN;tr|A0A096LNW1|A0A096LNW1_HUMAN;tr|A0A096LPG6|A0A096LPG6_HUMAN;tr|A0A087WWG0|A0A087WWG0_HUMAN;tr|A0A096LNX6|A0A096LNX6_HUMAN;tr|A0A096LNN3|A0A096LNN3_HUMAN	ATRX	11	6.3	1730900	19156000	864970	40047000	7644700	15587000	3439300	14306000	13726000	19327000	1936700	30767000	19548000	9162900	6273400	18357000
sp|P46109|CRKL_HUMAN	CRKL	5	19.1	42446000	1689300	36548000	0	36472000	811910	93401000	0	46002000	0	21714000	0	42097000	0	17692000	0
sp|P46199|IF2M_HUMAN;tr|H7C213|H7C213_HUMAN	MTIF2	10	17.5	112060000	13265000	31381000	84408000	70072000	23646000	36784000	67704000	205810000	24732000	37194000	101310000	42244000	15348000	23355000	24433000
sp|P46379-3|BAG6_HUMAN;sp|P46379|BAG6_HUMAN;tr|A0A0G2JK23|A0A0G2JK23_HUMAN;sp|P46379-2|BAG6_HUMAN;tr|A0A024RCR6|A0A024RCR6_HUMAN;sp|P46379-5|BAG6_HUMAN;tr|A0A0G2JL47|A0A0G2JL47_HUMAN;sp|P46379-4|BAG6_HUMAN;tr|F6S6P2|F6S6P2_HUMAN;tr|A0A0G2JJM1|A0A0G2JJM1_HUMAN;tr|X6REW1|X6REW1_HUMAN;tr|F6U341|F6U341_HUMAN;tr|F6TC96|F6TC96_HUMAN;tr|F6X9W3|F6X9W3_HUMAN;tr|F6VEM6|F6VEM6_HUMAN;tr|F6WML8|F6WML8_HUMAN;t…	BAG6	4	4	999840	0	980680	184560000	9820200	0	6503200	7057100	0	2618100	4149300	4269000	9800200	6062100	4388200	2884500
tr|I3L0N3|I3L0N3_HUMAN;sp|P46459|NSF_HUMAN;sp|P46459-2|NSF_HUMAN;tr|I3L2G1|I3L2G1_HUMAN;tr|K7EQD6|K7EQD6_HUMAN;tr|I3L0L3|I3L0L3_HUMAN	NSF	24	40.3	378780000	190970000	37872000	1049900000	276920000	230230000	46373000	553570000	671840000	266250000	72808000	651920000	708680000	164220000	151120000	582260000
sp|P46736-2|BRCC3_HUMAN;sp|P46736-3|BRCC3_HUMAN;tr|A0A087WZR3|A0A087WZR3_HUMAN;sp|P46736|BRCC3_HUMAN;tr|H9KVA9|H9KVA9_HUMAN;tr|A0A0D9SF50|A0A0D9SF50_HUMAN;sp|P46736-4|BRCC3_HUMAN;tr|X6RJS7|X6RJS7_HUMAN;sp|P46736-5|BRCC3_HUMAN	BRCC3	3	14.4	0	12028000	0	37820000	3585000	17347000	2368100	31743000	21599000	17136000	11083000	22307000	11953000	6654300	21866000	19967000
tr|E9PJD9|E9PJD9_HUMAN;tr|E9PLL6|E9PLL6_HUMAN;sp|P46776|RL27A_HUMAN;tr|E9PLX7|E9PLX7_HUMAN	RPL27A	4	37.4	21196000	126400000	2046700	1051600000	25448000	351330000	13335000	683590000	28254000	879490000	8850400	827840000	99027000	895250000	61410000	707360000
tr|A0A2R8Y6J3|A0A2R8Y6J3_HUMAN;sp|P46777|RL5_HUMAN;tr|Q5T7N0|Q5T7N0_HUMAN;tr|A0A2R8Y4A2|A0A2R8Y4A2_HUMAN	RPL5	11	48.7	441140000	243010000	435620000	684830000	540230000	356900000	618950000	594340000	800400000	337390000	607780000	381010000	576790000	461710000	889420000	259990000
sp|P46778|RL21_HUMAN;tr|G3V1B3|G3V1B3_HUMAN;tr|M0R181|M0R181_HUMAN	RPL21	3	20.6	44580000	114930000	1325300	742480000	47268000	313770000	7291000	585060000	63500000	572370000	1490800	688280000	17757000	737760000	13602000	594000000
sp|P46779-4|RL28_HUMAN;sp|P46779-5|RL28_HUMAN;tr|H0YLP6|H0YLP6_HUMAN;tr|H0YMF4|H0YMF4_HUMAN;sp|P46779|RL28_HUMAN;sp|P46779-2|RL28_HUMAN;sp|P46779-3|RL28_HUMAN;tr|H0YKD8|H0YKD8_HUMAN	RPL28	4	56.5	20915000	201710000	2706000	1160700000	47081000	465360000	0	823300000	79753000	844410000	4683500	898530000	0	1001600000	27929000	756720000
sp|P46781|RS9_HUMAN;tr|B5MCT8|B5MCT8_HUMAN;tr|C9JM19|C9JM19_HUMAN;tr|F2Z3C0|F2Z3C0_HUMAN;tr|A8MXK4|A8MXK4_HUMAN	RPS9	17	54.1	252960000	321620000	66379000	3306700000	209540000	970630000	3533000	1996800000	225080000	2270300000	58875000	1844500000	268270000	2854500000	60136000	2019400000
tr|M0R0F0|M0R0F0_HUMAN;sp|P46782|RS5_HUMAN;tr|M0R0R2|M0R0R2_HUMAN;tr|M0QZN2|M0QZN2_HUMAN	RPS5	8	56	190560000	96096000	17464000	693240000	138670000	163520000	43847000	319410000	235710000	380540000	43549000	355190000	283760000	297470000	51291000	302480000
sp|P46783|RS10_HUMAN;sp|Q9NQ39|RS10L_HUMAN	RPS10	8	41.2	543690000	304510000	48647000	2013600000	326170000	381620000	68165000	1210100000	325260000	1099400000	56961000	1262400000	375900000	1180400000	89400000	1115800000
sp|P46821|MAP1B_HUMAN;tr|D6RA32|D6RA32_HUMAN;tr|D6RA40|D6RA40_HUMAN;tr|D6RCL2|D6RCL2_HUMAN;tr|D6RGJ3|D6RGJ3_HUMAN	MAP1B	24	18.6	76833000	48017000	88358000	102660000	60999000	100450000	102050000	104490000	82243000	81390000	103520000	54692000	177330000	13353000	165700000	34308000
sp|P46926|GNPI1_HUMAN;tr|D6R9P4|D6R9P4_HUMAN;tr|D6RFF8|D6RFF8_HUMAN;tr|D6RAY7|D6RAY7_HUMAN;tr|D6RB13|D6RB13_HUMAN;sp|P46926-2|GNPI1_HUMAN;tr|D6R917|D6R917_HUMAN;sp|Q8TDQ7-3|GNPI2_HUMAN;sp|Q8TDQ7-2|GNPI2_HUMAN;sp|Q8TDQ7|GNPI2_HUMAN;tr|V9GYK3|V9GYK3_HUMAN;sp|Q8TDQ7-4|GNPI2_HUMAN;sp|Q8TDQ7-5|GNPI2_HUMAN	GNPDA1	7	39.1	39573000	4402200	26010000	0	49998000	5885600	53783000	17371000	39747000	0	39476000	6084900	82476000	4266000	58470000	2964200
sp|P46934-4|NEDD4_HUMAN;tr|H0Y8X6|H0Y8X6_HUMAN;sp|P46934-3|NEDD4_HUMAN;sp|P46934-2|NEDD4_HUMAN;sp|P46934|NEDD4_HUMAN;sp|Q96PU5-3|NED4L_HUMAN;sp|Q96PU5-2|NED4L_HUMAN;sp|Q96PU5-6|NED4L_HUMAN;sp|Q96PU5-5|NED4L_HUMAN;sp|Q96PU5-7|NED4L_HUMAN;sp|Q96PU5|NED4L_HUMAN;tr|H0Y8H4|H0Y8H4_HUMAN;tr|K7ERN1|K7ERN1_HUMAN;sp|Q96PU5-9|NED4L_HUMAN;sp|Q96PU5-4|NED4L_HUMAN;tr|A0A1B0GVY1|A0A1B0GVY1_HUMAN	NEDD4	4	9	4160900	8052400	11046000	14130000	2978100	1253600	1803300	0	5466400	18829000	3530300	13062000	8767300	13317000	19330000	9491000
sp|P46937-5|YAP1_HUMAN;sp|P46937-3|YAP1_HUMAN;sp|P46937-6|YAP1_HUMAN;sp|P46937-7|YAP1_HUMAN;sp|P46937-2|YAP1_HUMAN;sp|P46937-8|YAP1_HUMAN;sp|P46937|YAP1_HUMAN;sp|P46937-9|YAP1_HUMAN;tr|H0YCI3|H0YCI3_HUMAN;sp|P46937-4|YAP1_HUMAN	YAP1	7	27.1	72597000	13195000	82273000	32760000	52839000	21242000	119540000	18721000	61480000	18283000	83687000	32998000	91153000	9943300	84125000	12659000
sp|P46939|UTRO_HUMAN;sp|P46939-2|UTRO_HUMAN;sp|P46939-4|UTRO_HUMAN;tr|Q5T097|Q5T097_HUMAN;sp|P46939-3|UTRO_HUMAN;tr|H0Y337|H0Y337_HUMAN;tr|Q5T098|Q5T098_HUMAN;tr|A0A0D9SG57|A0A0D9SG57_HUMAN;tr|A0A0A0MSM3|A0A0A0MSM3_HUMAN;tr|Q4G0X0|Q4G0X0_HUMAN	UTRN	59	25.4	116690000	315350000	75931000	1164900000	345760000	358110000	54071000	490890000	771410000	387840000	322110000	642460000	942320000	164050000	312180000	375750000
tr|A4QPB0|A4QPB0_HUMAN;sp|P46940|IQGA1_HUMAN;tr|A0A0J9YXZ5|A0A0J9YXZ5_HUMAN;tr|H0YLE8|H0YLE8_HUMAN;tr|A0A087X225|A0A087X225_HUMAN;tr|H0YKA5|H0YKA5_HUMAN;tr|A0A087WWP1|A0A087WWP1_HUMAN	IQGAP1	40	36.8	512370000	173620000	193120000	506010000	548550000	169390000	316590000	415880000	603060000	104530000	211070000	353070000	776940000	73587000	332820000	373120000
sp|P46977|STT3A_HUMAN;sp|P46977-2|STT3A_HUMAN;tr|A0A0C4DH80|A0A0C4DH80_HUMAN;tr|E9PN73|E9PN73_HUMAN;tr|E9PI32|E9PI32_HUMAN;tr|H0YET6|H0YET6_HUMAN	STT3A	10	15.7	0	62529000	2717300	627380000	20454000	193610000	0	318920000	7825300	474220000	2443900	449490000	10219000	488730000	8285800	371910000
sp|P47224|MSS4_HUMAN	RABIF	3	38.2	8188800	887500	17215000	0	9146200	1941600	9831200	0	3726300	0	0	0	9960000	0	10707000	0
sp|P47712|PA24A_HUMAN	PLA2G4A	3	8.8	3064100	796040	6584500	0	9539100	0	9391100	0	4743600	0	8139700	0	0	0	4392000	0
sp|P47755|CAZA2_HUMAN;tr|C9JUG7|C9JUG7_HUMAN;sp|P47755-2|CAZA2_HUMAN;tr|F8W9N7|F8W9N7_HUMAN;tr|F8WED3|F8WED3_HUMAN	CAPZA2	4	22.7	26017000	7240000	23642000	6939800	17545000	11363000	30980000	11893000	14036000	13234000	18261000	20371000	28757000	17759000	18425000	8927900
tr|B1AK87|B1AK87_HUMAN;sp|P47756-2|CAPZB_HUMAN;tr|B1AK88|B1AK88_HUMAN;sp|P47756|CAPZB_HUMAN;tr|B1AK85|B1AK85_HUMAN	CAPZB	13	58.5	286250000	64718000	241760000	163240000	250730000	70212000	262750000	92517000	160390000	120270000	132930000	113630000	201550000	125340000	175690000	91718000
sp|P47813|IF1AX_HUMAN;tr|X6RAC9|X6RAC9_HUMAN;sp|O14602|IF1AY_HUMAN;tr|A6NJH9|A6NJH9_HUMAN	EIF1AX	6	60.4	854900000	41450000	692040000	4280600	601150000	39288000	734090000	71991000	808430000	88389000	707160000	9997300	639610000	70776000	579380000	54356000
sp|P47897|SYQ_HUMAN;sp|P47897-2|SYQ_HUMAN;tr|B4DDN1|B4DDN1_HUMAN;tr|H7C0R3|H7C0R3_HUMAN;tr|A0A0U1RQT0|A0A0U1RQT0_HUMAN;tr|C9J165|C9J165_HUMAN;tr|A0A0U1RQX5|A0A0U1RQX5_HUMAN;tr|A0A0U1RQM8|A0A0U1RQM8_HUMAN;tr|A0A0U1RR66|A0A0U1RR66_HUMAN;tr|A0A0U1RQU2|A0A0U1RQU2_HUMAN;tr|A0A0U1RQE9|A0A0U1RQE9_HUMAN;tr|A0A0U1RRI9|A0A0U1RRI9_HUMAN;tr|A0A0U1RQX9|A0A0U1RQX9_HUMAN;tr|A0A0U1RRC8|A0A0U1RRC8_HUMAN;tr|A0A0U1…	QARS1	15	24.3	18733000	81783000	98424000	246920000	35562000	118230000	122960000	164760000	66550000	149460000	120250000	109010000	88078000	152050000	82456000	110870000
sp|P47985|UCRI_HUMAN;sp|P0C7P4|UCRIL_HUMAN	UQCRFS1	7	29.9	233070000	39870000	139430000	230720000	175500000	4860900	90487000	100020000	326760000	124700000	163140000	268650000	96492000	182530000	71407000	183890000
sp|P48047|ATPO_HUMAN;tr|H7C068|H7C068_HUMAN	ATP5PO	7	49.3	42494000	54082000	4441500	271070000	30035000	36046000	0	36856000	73016000	347330000	7225200	362640000	4965800	106490000	0	108730000
sp|P48059|LIMS1_HUMAN;sp|P48059-4|LIMS1_HUMAN;sp|P48059-2|LIMS1_HUMAN;sp|P48059-5|LIMS1_HUMAN;sp|P48059-3|LIMS1_HUMAN;tr|C9JF46|C9JF46_HUMAN;tr|A0A0M3HER1|A0A0M3HER1_HUMAN;sp|P0CW19-2|LIMS3_HUMAN	LIMS1	2	8.3	7161100	8999900	0	0	2110700	0	0	20227000	15740000	0	0	0	21138000	0	0	15288000
sp|P48147|PPCE_HUMAN;tr|A0A499FJL1|A0A499FJL1_HUMAN	PREP	7	11.1	29303000	2092400	45071000	246590000	41958000	57106000	52082000	2303600	41335000	0	40086000	138790000	40705000	1113200	57372000	0
sp|P48163|MAOX_HUMAN;sp|P48163-2|MAOX_HUMAN	ME1	3	9.8	5950400	0	6380000	0	9666500	0	11031000	0	1666200	0	14075000	0	1566500	0	9202700	0
sp|P48382-2|RFX5_HUMAN;tr|F8W689|F8W689_HUMAN;sp|P48382|RFX5_HUMAN;tr|A0A0A0MSQ2|A0A0A0MSQ2_HUMAN;tr|H0Y4B4|H0Y4B4_HUMAN;tr|F6S3S0|F6S3S0_HUMAN;tr|A0A0A0MT34|A0A0A0MT34_HUMAN;tr|A0A0A0MSM9|A0A0A0MSM9_HUMAN;tr|F6X9D6|F6X9D6_HUMAN;tr|F6R6G4|F6R6G4_HUMAN;tr|F6UE82|F6UE82_HUMAN	RFX5	10	24.5	30294000	15198000	10080000	62560000	34941000	21099000	8741800	23821000	36685000	43294000	21432000	60692000	62663000	12233000	43406000	25849000
tr|H7BXS3|H7BXS3_HUMAN;sp|P48426-2|PI42A_HUMAN;sp|P48426|PI42A_HUMAN;tr|S4R320|S4R320_HUMAN	PIP4K2A	4	22.2	34053000	13279000	13187000	35274000	30760000	11116000	24061000	20131000	34640000	15142000	19922000	16179000	23649000	12512000	18572000	15290000
sp|P48444|COPD_HUMAN;tr|B0YIW6|B0YIW6_HUMAN;sp|P48444-2|COPD_HUMAN;tr|Q6P1Q5|Q6P1Q5_HUMAN;tr|E9PK34|E9PK34_HUMAN	ARCN1	17	33.9	240210000	38186000	215980000	105220000	199190000	74295000	197700000	68745000	248050000	39537000	195120000	35911000	311570000	25447000	247440000	14528000
sp|P48449|ERG7_HUMAN;sp|P48449-2|ERG7_HUMAN;sp|P48449-3|ERG7_HUMAN;tr|C9J315|C9J315_HUMAN;tr|A0A0G2JQD0|A0A0G2JQD0_HUMAN	LSS	8	12.7	20559000	14844000	10060000	50669000	22997000	21694000	13130000	39771000	36076000	24342000	0	81677000	37214000	59929000	9253900	59871000
tr|R4GMR5|R4GMR5_HUMAN;sp|P48556|PSMD8_HUMAN;tr|K7EJR3|K7EJR3_HUMAN;tr|K7EJC1|K7EJC1_HUMAN;tr|K7ERW6|K7ERW6_HUMAN;tr|K7ENY6|K7ENY6_HUMAN	PSMD8	8	38	64630000	13511000	3358500	88911000	91288000	37684000	11660000	67475000	98516000	7320800	15804000	77582000	115920000	34597000	49161000	56054000
sp|P48634|PRC2A_HUMAN;sp|P48634-3|PRC2A_HUMAN;sp|P48634-2|PRC2A_HUMAN;sp|P48634-4|PRC2A_HUMAN	PRRC2A	37	28.9	367160000	177950000	340510000	478430000	334530000	231470000	497200000	278750000	600750000	297960000	453760000	279990000	496690000	204900000	544810000	189750000
sp|P48643|TCPE_HUMAN;tr|B7ZAR1|B7ZAR1_HUMAN;tr|E9PCA1|E9PCA1_HUMAN;tr|E7ENZ3|E7ENZ3_HUMAN;sp|P48643-2|TCPE_HUMAN;tr|D6RIZ7|D6RIZ7_HUMAN	CCT5	27	58.4	1336700000	142220000	1338900000	331610000	1478700000	203710000	1394200000	412350000	1641400000	141610000	1328700000	201730000	2004600000	90335000	1890600000	166210000
sp|P48651-3|PTSS1_HUMAN;sp|P48651-2|PTSS1_HUMAN;sp|P48651|PTSS1_HUMAN	PTDSS1	2	10.6	0	1964400	0	11913000	0	9028300	0	11005000	0	24162000	0	23155000	0	10977000	0	13216000
sp|P48723|HSP13_HUMAN	HSPA13	6	14	15731000	758850	47384000	28191000	38669000	13884000	38233000	10316000	45352000	7093800	46011000	17123000	32646000	27935000	48654000	1740500
sp|P48729-3|KC1A_HUMAN;sp|P48729|KC1A_HUMAN;tr|A0A5F9W493|A0A5F9W493_HUMAN;tr|U3KPX3|U3KPX3_HUMAN;tr|A0A590UJ43|A0A590UJ43_HUMAN;tr|D6REM4|D6REM4_HUMAN;sp|P48729-2|KC1A_HUMAN;tr|E7ETM0|E7ETM0_HUMAN;tr|A0A590UK94|A0A590UK94_HUMAN;sp|Q8N752|KC1AL_HUMAN;tr|A0A590UJQ7|A0A590UJQ7_HUMAN;tr|E5RG27|E5RG27_HUMAN;tr|D6RGE5|D6RGE5_HUMAN;tr|H0Y9X2|H0Y9X2_HUMAN;tr|U3KQK7|U3KQK7_HUMAN;tr|U3KQ83|U3KQ83_HUMAN	CSNK1A1	7	23.4	82526000	13488000	107610000	64306000	79081000	16045000	82159000	34483000	53880000	24684000	77800000	49837000	60217000	42075000	75881000	23001000
sp|P48730-2|KC1D_HUMAN;sp|P48730|KC1D_HUMAN;tr|H7BYT1|H7BYT1_HUMAN;tr|J3KRM8|J3KRM8_HUMAN	CSNK1D	5	13.4	14458000	5513400	12843000	0	0	6932500	8878600	12662000	0	0	9612200	0	0	0	0	11571000
sp|P48735|IDHP_HUMAN;sp|P48735-2|IDHP_HUMAN;tr|H0YL11|H0YL11_HUMAN	IDH2	14	33.6	81353000	111560000	33239000	568620000	54467000	199680000	13114000	382550000	326780000	368490000	37203000	612880000	255220000	179050000	38360000	382590000
tr|A0A0A0MSW4|A0A0A0MSW4_HUMAN;sp|P48739|PIPNB_HUMAN;sp|P48739-2|PIPNB_HUMAN;sp|P48739-3|PIPNB_HUMAN;tr|B3KYB6|B3KYB6_HUMAN;tr|B3KYB7|B3KYB7_HUMAN	PITPNB	9	37.3	106470000	11898000	88058000	53314000	138190000	27592000	145940000	45837000	62163000	71711000	46805000	61236000	109730000	44055000	134340000	47607000
sp|P49005|DPOD2_HUMAN;tr|A0A087WWF6|A0A087WWF6_HUMAN;tr|F8W8R3|F8W8R3_HUMAN;tr|C9JLE1|C9JLE1_HUMAN;tr|C9IZD2|C9IZD2_HUMAN;tr|C9J8Z7|C9J8Z7_HUMAN;tr|H7C1B3|H7C1B3_HUMAN;tr|C9JHC7|C9JHC7_HUMAN	POLD2	7	21.7	61764000	1481000	37561000	28092000	44737000	414730	33449000	11479000	50993000	0	15790000	0	28551000	0	39061000	0
sp|P49006|MRP_HUMAN	MARCKSL1	5	68.7	761480000	261360000	713120000	488370000	627650000	255680000	684000000	263770000	729930000	373590000	678990000	403340000	571140000	378020000	528230000	354230000
sp|P49116|NR2C2_HUMAN;sp|P49116-2|NR2C2_HUMAN;tr|C9JKS0|C9JKS0_HUMAN;tr|C9JMI6|C9JMI6_HUMAN;tr|H7C3L1|H7C3L1_HUMAN	NR2C2	7	14.4	6754300	19042000	0	73441000	6432300	25519000	0	46546000	12479000	43445000	0	47592000	13510000	22061000	0	39214000
sp|P49137-2|MAPK2_HUMAN;sp|P49137|MAPK2_HUMAN;sp|Q96PN8|TSSK3_HUMAN;sp|O43930|PRKY_HUMAN;sp|P51817|PRKX_HUMAN	MAPKAPK2	4	17.3	8812900	0	7267200	0	15786000	0	16075000	0	6461600	0	10855000	0	15155000	0	15083000	0
sp|P49189-3|AL9A1_HUMAN;sp|P49189|AL9A1_HUMAN;sp|P49189-2|AL9A1_HUMAN	ALDH9A1	14	35.1	411470000	16607000	315750000	47390000	452670000	16044000	272390000	34020000	595800000	43297000	523120000	60665000	393810000	21155000	377870000	18674000
sp|P49207|RL34_HUMAN	RPL34	6	36.8	24312000	143550000	710670	706990000	14269000	339960000	6061800	577240000	47654000	641410000	5504400	526420000	18026000	771980000	11722000	469980000
sp|P49247|RPIA_HUMAN	RPIA	4	24.8	19411000	3283500	19746000	0	5505100	3684100	36125000	0	4354500	0	31470000	0	8245200	0	25206000	0
sp|P49257|LMAN1_HUMAN	LMAN1	8	27.6	0	92358000	0	725100000	6309300	214650000	0	378630000	3172000	563360000	3909300	572680000	0	512640000	0	459330000
sp|P49321|NASP_HUMAN;sp|P49321-3|NASP_HUMAN;sp|P49321-4|NASP_HUMAN;sp|P49321-2|NASP_HUMAN;tr|Q5T624|Q5T624_HUMAN;tr|H0YF33|H0YF33_HUMAN;tr|E9PRH9|E9PRH9_HUMAN;tr|H0YDS9|H0YDS9_HUMAN;tr|E9PI86|E9PI86_HUMAN;tr|E9PPR5|E9PPR5_HUMAN;tr|E9PPQ8|E9PPQ8_HUMAN	NASP	23	45.7	688150000	20324000	621680000	10887000	950930000	9985300	1021400000	15150000	461820000	15940000	460880000	0	707220000	2827200	742030000	6460600
sp|P49327|FAS_HUMAN;tr|A0A0U1RQF0|A0A0U1RQF0_HUMAN;tr|A0A0U1RRG3|A0A0U1RRG3_HUMAN;tr|J3KTF0|J3KTF0_HUMAN	FASN	54	33.5	178300000	315710000	26902000	1391400000	452150000	623050000	90061000	1427300000	857250000	415610000	320850000	839710000	1567600000	331540000	1352600000	589710000
sp|P49336-2|CDK8_HUMAN;sp|P49336|CDK8_HUMAN;sp|Q9BWU1|CDK19_HUMAN;tr|F5H6D4|F5H6D4_HUMAN;tr|A0A0D9SFZ2|A0A0D9SFZ2_HUMAN;tr|Q5JQZ9|Q5JQZ9_HUMAN;sp|Q9BWU1-2|CDK19_HUMAN;tr|H0YDW9|H0YDW9_HUMAN;tr|A0A0D9SEP3|A0A0D9SEP3_HUMAN;tr|F6QTA4|F6QTA4_HUMAN	CDK8	6	24	24934000	2321700	18350000	35864000	18308000	0	9773500	15866000	23081000	8509800	5757800	4645000	16677000	0	18030000	5144300
sp|P49354-2|FNTA_HUMAN;sp|P49354|FNTA_HUMAN;tr|H0YCW1|H0YCW1_HUMAN;tr|B3KVN2|B3KVN2_HUMAN;tr|E9PQP6|E9PQP6_HUMAN;tr|E9PPM9|E9PPM9_HUMAN;tr|E9PN85|E9PN85_HUMAN	FNTA	4	17	17800000	1340700	19200000	13973000	26537000	764210	30109000	7169400	24788000	1109900	24292000	1042100	21878000	572890	35133000	876080
tr|B4DUR8|B4DUR8_HUMAN;sp|P49368|TCPG_HUMAN;sp|P49368-2|TCPG_HUMAN;tr|E9PRC8|E9PRC8_HUMAN;tr|Q5SZX6|Q5SZX6_HUMAN;tr|E9PQ35|E9PQ35_HUMAN;tr|Q5SZW8|Q5SZW8_HUMAN;tr|E9PM09|E9PM09_HUMAN;tr|Q5SZX9|Q5SZX9_HUMAN	CCT3	22	56.4	681540000	387410000	554280000	1453000000	498090000	810850000	259010000	1419000000	936600000	812770000	379340000	1163200000	932880000	464160000	504260000	1008700000
sp|P49406|RM19_HUMAN;tr|S4R3W9|S4R3W9_HUMAN;tr|A0A0A0MRF4|A0A0A0MRF4_HUMAN;tr|S4R455|S4R455_HUMAN;tr|H7C2J0|H7C2J0_HUMAN	MRPL19	6	24.7	66744000	9663300	27071000	78521000	49047000	23946000	34103000	36328000	42766000	179850000	84223000	111330000	22150000	117010000	52577000	63035000
sp|P49407-2|ARRB1_HUMAN;sp|P49407|ARRB1_HUMAN;tr|H0YET9|H0YET9_HUMAN;tr|E9PM35|E9PM35_HUMAN	ARRB1	2	9.3	6083600	1604700	8414200	0	6943800	0	6219100	0	0	0	5058800	0	7288900	0	6581700	0
tr|A0A384ME17|A0A384ME17_HUMAN;sp|P49411|EFTU_HUMAN;tr|H3BNU3|H3BNU3_HUMAN	TUFM	18	49.2	618780000	470320000	18034000	3360600000	770510000	1149800000	50173000	2187400000	2681400000	2245500000	154550000	4034200000	2510600000	452760000	290130000	2195400000
tr|A0A1B0GW77|A0A1B0GW77_HUMAN;sp|P49419|AL7A1_HUMAN;tr|A0A1B0GTG2|A0A1B0GTG2_HUMAN;sp|P49419-2|AL7A1_HUMAN;tr|A0A1B0GTY9|A0A1B0GTY9_HUMAN;tr|A0A1B0GW82|A0A1B0GW82_HUMAN;tr|A0A1B0GUA1|A0A1B0GUA1_HUMAN;tr|A0A1B0GTJ4|A0A1B0GTJ4_HUMAN;sp|P49419-4|AL7A1_HUMAN;tr|A0A1B0GV49|A0A1B0GV49_HUMAN;tr|A0A0J9YWF7|A0A0J9YWF7_HUMAN;tr|A0A1B0GUY0|A0A1B0GUY0_HUMAN;tr|H0YHM6|H0YHM6_HUMAN;tr|F8VVF2|F8VVF2_HUMAN;tr|A…	ALDH7A1	15	35.4	456850000	33675000	371520000	93407000	498860000	34632000	427400000	61281000	705220000	69747000	664670000	75883000	531530000	18300000	484240000	37561000
sp|P49454|CENPF_HUMAN;tr|A0A087WTY4|A0A087WTY4_HUMAN	CENPF	55	22.2	227620000	177630000	185950000	499230000	187760000	174430000	160600000	256200000	331400000	230690000	228530000	293120000	562990000	69432000	349090000	173430000
sp|P49458|SRP09_HUMAN;tr|Q6P2S0|Q6P2S0_HUMAN;tr|Q659G3|Q659G3_HUMAN;tr|E9PE20|E9PE20_HUMAN;sp|P49458-2|SRP09_HUMAN	SRP9	5	54.7	574050000	218110000	524930000	1031300000	431450000	286430000	563700000	655540000	357480000	741660000	415620000	728410000	358600000	622130000	397840000	554310000
sp|P49459|UBE2A_HUMAN;sp|P49459-3|UBE2A_HUMAN;tr|A0A0D9SG71|A0A0D9SG71_HUMAN;tr|A0A0D9SEZ6|A0A0D9SEZ6_HUMAN;tr|A0A0R4J2E5|A0A0R4J2E5_HUMAN;sp|P49459-2|UBE2A_HUMAN	UBE2A	3	46.7	82385000	11409000	97638000	0	65546000	2516200	82641000	6841300	11218000	0	73985000	0	82306000	0	67086000	8242200
sp|P49588-2|SYAC_HUMAN;sp|P49588|SYAC_HUMAN;tr|H3BPK7|H3BPK7_HUMAN	AARS1	21	31.6	267960000	33241000	253600000	40427000	456700000	45612000	482240000	51311000	344520000	24789000	345790000	39578000	410730000	4107700	463290000	26609000
sp|P49589-2|SYCC_HUMAN;tr|B4DKY1|B4DKY1_HUMAN;sp|P49589|SYCC_HUMAN;sp|P49589-3|SYCC_HUMAN	CARS1	9	16	69841000	5130800	59303000	15526000	89016000	6005200	88581000	7910700	37832000	6377000	46302000	4592200	74369000	7302400	84286000	8504000
tr|A0A2R8Y6I1|A0A2R8Y6I1_HUMAN;tr|A0A2R8Y3N3|A0A2R8Y3N3_HUMAN;sp|P49590-2|SYHM_HUMAN;sp|P49590|SYHM_HUMAN;tr|A0A2R8Y5P7|A0A2R8Y5P7_HUMAN;tr|D6RJE6|D6RJE6_HUMAN;tr|B4DQ67|B4DQ67_HUMAN;tr|D6RB22|D6RB22_HUMAN;tr|A0A2R8Y4X6|A0A2R8Y4X6_HUMAN;tr|A0A2R8Y5E8|A0A2R8Y5E8_HUMAN	HARS2	13	35.3	44264000	25854000	857170	107490000	36680000	36412000	0	73887000	120370000	64002000	2529600	132540000	95402000	27948000	2930300	75560000
sp|P49591|SYSC_HUMAN;tr|Q5T5C7|Q5T5C7_HUMAN	SARS1	15	38.3	542300000	17000000	383640000	49767000	575750000	20860000	569380000	42442000	508940000	9761400	352290000	61287000	595410000	20203000	520590000	46578000
tr|A8MX49|A8MX49_HUMAN;sp|P49593|PPM1F_HUMAN;sp|P49593-2|PPM1F_HUMAN;tr|C9JL74|C9JL74_HUMAN;tr|B5MCT7|B5MCT7_HUMAN;tr|C9J2F3|C9J2F3_HUMAN	PPM1F	7	27.4	1575200	7147600	3658700	36060000	1561500	15410000	9128000	31411000	6962700	11674000	0	25326000	50966000	2969400	2344400	24345000
sp|P49642|PRI1_HUMAN;tr|A0A5F9ZHB6|A0A5F9ZHB6_HUMAN;tr|F8VNY2|F8VNY2_HUMAN;tr|H0YIP2|H0YIP2_HUMAN;tr|F8VSB2|F8VSB2_HUMAN	PRIM1	9	27.4	117200000	7951600	0	87431000	83929000	12489000	0	55049000	94870000	11673000	4301400	57452000	100940000	17224000	71070000	40888000
sp|P49643|PRI2_HUMAN;tr|A0A5F9ZHU7|A0A5F9ZHU7_HUMAN;sp|P49643-2|PRI2_HUMAN;tr|A0A5F9ZHR0|A0A5F9ZHR0_HUMAN;tr|A0A096LP51|A0A096LP51_HUMAN	PRIM2	8	21	19999000	21666000	0	108560000	21915000	32528000	0	51098000	20330000	24285000	1574400	58414000	62117000	19799000	32065000	32964000
sp|P49674|KC1E_HUMAN;tr|B0QY35|B0QY35_HUMAN;tr|B0QY34|B0QY34_HUMAN;tr|H0Y5S9|H0Y5S9_HUMAN;tr|H0Y682|H0Y682_HUMAN;tr|B0QY36|B0QY36_HUMAN;tr|H0Y645|H0Y645_HUMAN;tr|B4DLF1|B4DLF1_HUMAN	CSNK1E	7	19.7	73318000	11492000	45412000	34328000	63847000	13866000	40824000	18762000	74158000	18396000	43140000	29897000	40554000	43241000	38236000	27930000
tr|A0A2R8YFL0|A0A2R8YFL0_HUMAN;sp|P49711|CTCF_HUMAN;tr|A0A2R8Y595|A0A2R8Y595_HUMAN;sp|P49711-2|CTCF_HUMAN;sp|Q8NI51-11|CTCFL_HUMAN;sp|Q8NI51-6|CTCFL_HUMAN;sp|Q8NI51-5|CTCFL_HUMAN;tr|F5H2V8|F5H2V8_HUMAN;sp|Q8NI51-10|CTCFL_HUMAN;sp|Q8NI51-2|CTCFL_HUMAN;tr|V9GY73|V9GY73_HUMAN;sp|Q8NI51|CTCFL_HUMAN;sp|Q8NI51-3|CTCFL_HUMAN;sp|Q8NI51-7|CTCFL_HUMAN	CTCF	7	16.7	3066800	44846000	0	249210000	0	88444000	2821100	140030000	0	198590000	0	192700000	11312000	146720000	0	140280000
sp|P49720|PSB3_HUMAN;tr|A0A087WUL2|A0A087WUL2_HUMAN;tr|A0A087WXQ8|A0A087WXQ8_HUMAN;tr|A0A087WY10|A0A087WY10_HUMAN	PSMB3	4	27.8	6192000	37333000	2282600	99990000	9971700	34710000	1988100	53585000	17256000	31760000	0	65879000	33161000	60949000	26906000	58536000
sp|P49721|PSB2_HUMAN;tr|A0A087WVV1|A0A087WVV1_HUMAN	PSMB2	3	19.9	2622300	21811000	0	59713000	3220600	39099000	4052600	40536000	9143700	11311000	0	36217000	12242000	31491000	0	30250000
sp|P49736|MCM2_HUMAN;tr|H0Y8E6|H0Y8E6_HUMAN;tr|C9J013|C9J013_HUMAN;tr|C9JZ21|C9JZ21_HUMAN;tr|F8WDM3|F8WDM3_HUMAN;tr|H7C4N9|H7C4N9_HUMAN	MCM2	30	38.3	680650000	694800000	978530000	1553400000	211460000	889180000	75179000	1653500000	1563600000	854190000	1556700000	935100000	1622900000	427720000	1288100000	673960000
sp|P49748-2|ACADV_HUMAN;sp|P49748|ACADV_HUMAN;sp|P49748-3|ACADV_HUMAN;tr|G3V1M7|G3V1M7_HUMAN;tr|K7EJW8|K7EJW8_HUMAN;tr|K7EQP4|K7EQP4_HUMAN	ACADVL	6	15.5	12301000	15102000	2615700	53203000	16148000	10536000	2957500	33895000	59593000	33421000	23672000	48419000	38928000	10238000	24458000	19262000
sp|P49750|YLPM1_HUMAN;sp|P49750-1|YLPM1_HUMAN;tr|H0YIQ2|H0YIQ2_HUMAN;sp|P49750-3|YLPM1_HUMAN;tr|F8VU51|F8VU51_HUMAN;tr|H0YI23|H0YI23_HUMAN;tr|U3KQT9|U3KQT9_HUMAN	YLPM1	24	16.8	26240000	78938000	99491000	671010000	41609000	213500000	101250000	380380000	76077000	410420000	117670000	357720000	109620000	284230000	165170000	283330000
sp|P49754-2|VPS41_HUMAN;sp|P49754-3|VPS41_HUMAN;sp|P49754|VPS41_HUMAN	VPS41	2	3.6	0	2664100	0	8224700	0	5647400	0	5265000	3983400	5437600	2467800	5998800	5701700	5067500	2009000	5930100
sp|P49755|TMEDA_HUMAN;tr|G3V2K7|G3V2K7_HUMAN	TMED10	5	31.1	52959000	103880000	15372000	1063100000	62845000	203200000	16162000	450680000	43042000	560360000	3130700	713030000	32668000	638410000	38537000	488150000
sp|P49756|RBM25_HUMAN;sp|P49756-2|RBM25_HUMAN;sp|P49756-3|RBM25_HUMAN;tr|E9PQU5|E9PQU5_HUMAN;tr|H0YE46|H0YE46_HUMAN;tr|E9PSE8|E9PSE8_HUMAN;sp|P49756-4|RBM25_HUMAN	RBM25	25	31.3	526850000	765890000	507450000	1781600000	256970000	685110000	386320000	949320000	505440000	933890000	465260000	1306700000	445010000	993580000	367040000	860890000
sp|P49757-4|NUMB_HUMAN;sp|P49757-2|NUMB_HUMAN;sp|P49757-3|NUMB_HUMAN;sp|P49757|NUMB_HUMAN;sp|P49757-8|NUMB_HUMAN;sp|P49757-7|NUMB_HUMAN;sp|P49757-6|NUMB_HUMAN;sp|P49757-5|NUMB_HUMAN;tr|G3V3R1|G3V3R1_HUMAN;tr|G3V3Z8|G3V3Z8_HUMAN;tr|G3V4S6|G3V4S6_HUMAN;tr|G3V433|G3V433_HUMAN;tr|G3V3M5|G3V3M5_HUMAN;sp|P49757-9|NUMB_HUMAN	NUMB	6	19.1	69024000	24234000	56758000	99461000	49520000	37288000	57927000	56805000	53969000	50944000	56788000	69929000	43433000	70536000	41056000	64386000
sp|P49761-3|CLK3_HUMAN;sp|P49761-1|CLK3_HUMAN;sp|P49761|CLK3_HUMAN;tr|H3BRT8|H3BRT8_HUMAN;tr|H3BQR7|H3BQR7_HUMAN;sp|P49761-2|CLK3_HUMAN;tr|H3BV35|H3BV35_HUMAN;tr|H3BRK0|H3BRK0_HUMAN;tr|H3BUL5|H3BUL5_HUMAN;tr|H3BVF8|H3BVF8_HUMAN;tr|H3BQG1|H3BQG1_HUMAN	CLK3	2	7.1	0	1582100	0	15061000	0	1990900	0	7330900	0	9894900	0	12185000	2719700	8841000	0	12281000
sp|P49770|EI2BB_HUMAN;tr|H0YJJ8|H0YJJ8_HUMAN;tr|G3V5E5|G3V5E5_HUMAN;tr|Q9BPX4|Q9BPX4_HUMAN	EIF2B2	2	8.5	11601000	982960	5940600	4483500	8874300	0	3560800	4141900	1775700	1146800	10345000	0	3906600	0	7182300	0
sp|P49773|HINT1_HUMAN;tr|D6REP8|D6REP8_HUMAN;tr|D6RE99|D6RE99_HUMAN;tr|D6RD60|D6RD60_HUMAN;tr|D6RC06|D6RC06_HUMAN	HINT1	5	65.9	224740000	21241000	229240000	40612000	270810000	25916000	289580000	36383000	238800000	37120000	228220000	16117000	306900000	29063000	267500000	34596000
sp|P49790-2|NU153_HUMAN;sp|P49790|NU153_HUMAN;sp|P49790-3|NU153_HUMAN	NUP153	16	16.6	15322000	92391000	0	356650000	3932400	110320000	5912800	193660000	78726000	193040000	16208000	204370000	166820000	83801000	96624000	127830000
sp|P49792|RBP2_HUMAN;sp|O14715|RGPD8_HUMAN;tr|J3KQ37|J3KQ37_HUMAN;tr|F8W705|F8W705_HUMAN;sp|Q99666-2|RGPD5_HUMAN;tr|C9J1W9|C9J1W9_HUMAN;tr|C9JF75|C9JF75_HUMAN;sp|Q7Z3J3-2|RGPD4_HUMAN;tr|H7BZ48|H7BZ48_HUMAN;tr|F8WBP7|F8WBP7_HUMAN;sp|Q05823-2|RN5A_HUMAN;tr|Q1RLL8|Q1RLL8_HUMAN;sp|Q05823|RN5A_HUMAN	RANBP2	65	31.8	41754000	463690000	50059000	1960300000	123620000	811310000	74424000	1240700000	235450000	1200900000	56789000	1354900000	484380000	943390000	125140000	1195800000
sp|P49810-2|PSN2_HUMAN;sp|P49810-3|PSN2_HUMAN;sp|P49810|PSN2_HUMAN;tr|B1AP22|B1AP22_HUMAN;tr|E5RHT1|E5RHT1_HUMAN;tr|E5RG63|E5RG63_HUMAN;sp|P49768-6|PSN1_HUMAN;sp|P49768-7|PSN1_HUMAN;sp|P49768-2|PSN1_HUMAN;sp|P49768|PSN1_HUMAN	PSEN2	3	15	0	2841100	0	9318500	370770	4285800	0	6583200	0	13103000	0	7414600	0	14859000	0	9610200
sp|P49821-2|NDUV1_HUMAN;tr|G3V0I5|G3V0I5_HUMAN;sp|P49821|NDUV1_HUMAN;tr|B4DE93|B4DE93_HUMAN;tr|H0YE81|H0YE81_HUMAN;tr|E9PQP1|E9PQP1_HUMAN;tr|E9PMX3|E9PMX3_HUMAN;tr|H0YD04|H0YD04_HUMAN;tr|E9PLC6|E9PLC6_HUMAN;tr|E9PPR0|E9PPR0_HUMAN;tr|E9PPS5|E9PPS5_HUMAN;tr|E9PJL9|E9PJL9_HUMAN;tr|E9PPD6|E9PPD6_HUMAN	NDUFV1	14	36.3	30183000	27671000	9689200	202640000	47769000	36459000	10448000	112820000	185180000	192870000	43924000	345790000	118530000	48216000	28593000	113100000
sp|P49840|GSK3A_HUMAN;tr|A8MT37|A8MT37_HUMAN	GSK3A	9	27.7	63755000	7617000	60488000	16090000	52292000	9479900	58104000	12771000	58577000	557110	54349000	9266500	53506000	0	42396000	7176200
sp|P49841|GSK3B_HUMAN;sp|P49841-2|GSK3B_HUMAN;tr|A0A3B3ITW1|A0A3B3ITW1_HUMAN	GSK3B	7	25.2	75617000	10456000	63275000	26039000	58978000	10790000	58930000	19620000	80837000	9783600	53650000	19009000	102010000	11829000	44814000	15860000
sp|P49848|TAF6_HUMAN;sp|P49848-3|TAF6_HUMAN;tr|J3KR72|J3KR72_HUMAN;sp|P49848-4|TAF6_HUMAN;sp|P49848-2|TAF6_HUMAN;tr|C9JTY6|C9JTY6_HUMAN;tr|C9JFL8|C9JFL8_HUMAN;tr|F8WEJ7|F8WEJ7_HUMAN;tr|C9J7C4|C9J7C4_HUMAN;tr|C9JIS2|C9JIS2_HUMAN;tr|C9J088|C9J088_HUMAN;tr|C9JHQ8|C9JHQ8_HUMAN;tr|E5RKA5|E5RKA5_HUMAN;tr|E5RHA1|E5RHA1_HUMAN	TAF6	17	38.7	119530000	89092000	53613000	263260000	136510000	74940000	67648000	151090000	200240000	108760000	85533000	184050000	117310000	144530000	34315000	168970000
sp|P49902-2|5NTC_HUMAN;sp|P49902|5NTC_HUMAN;tr|Q5JUV6|Q5JUV6_HUMAN;REV__tr|H0YES7|H0YES7_HUMAN;tr|Q5JUV4|Q5JUV4_HUMAN;REV__tr|F5GWJ3|F5GWJ3_HUMAN;REV__tr|Q17RW3|Q17RW3_HUMAN;REV__tr|A0A1B0GW38|A0A1B0GW38_HUMAN	NT5C2	5	14.8	16322000	2275400	22161000	5085000	38131000	2601000	28884000	6497600	12969000	6631600	24975000	10917000	29812000	4886300	21617000	1979100
sp|P49903|SPS1_HUMAN;sp|P49903-3|SPS1_HUMAN;sp|P49903-2|SPS1_HUMAN;sp|P49903-4|SPS1_HUMAN;tr|Q5T5U6|Q5T5U6_HUMAN;tr|Q5T5U7|Q5T5U7_HUMAN	SEPHS1	5	24	71914000	4166600	64607000	0	63543000	6531300	77347000	4904800	59904000	1561500	49910000	1783000	68883000	0	63187000	0
sp|P49914|MTHFS_HUMAN;tr|H3BN04|H3BN04_HUMAN;sp|P49914-2|MTHFS_HUMAN;tr|A0A0U1RQM3|A0A0U1RQM3_HUMAN	MTHFS	5	20.2	19431000	0	92400000	175640000	53858000	114570000	94765000	183080000	79506000	203120000	102690000	223610000	58265000	0	69959000	103710000
sp|P49915|GUAA_HUMAN;sp|P49915-2|GUAA_HUMAN	GMPS	18	39	333640000	47785000	317250000	96887000	181750000	127880000	41980000	274440000	302460000	85549000	194080000	146800000	394420000	48621000	191290000	172170000
sp|P49916-3|DNLI3_HUMAN;sp|P49916|DNLI3_HUMAN;sp|P49916-4|DNLI3_HUMAN;sp|P49916-2|DNLI3_HUMAN;tr|K7ERZ5|K7ERZ5_HUMAN;tr|K7EQB6|K7EQB6_HUMAN;tr|K7ENR9|K7ENR9_HUMAN;tr|K7EJR4|K7EJR4_HUMAN;tr|K7ELY6|K7ELY6_HUMAN	LIG3	25	32.2	219070000	273610000	78752000	646230000	220590000	247610000	65961000	441260000	268070000	471930000	79383000	550170000	315760000	351500000	85831000	434370000
sp|P49959|MRE11_HUMAN;sp|P49959-3|MRE11_HUMAN;sp|P49959-2|MRE11_HUMAN;tr|F8W7U8|F8W7U8_HUMAN;tr|F5GXT0|F5GXT0_HUMAN;tr|F5H742|F5H742_HUMAN;tr|F5H256|F5H256_HUMAN	MRE11	24	40.8	356610000	281550000	143600000	1105800000	258430000	275280000	112390000	599480000	401000000	499710000	235560000	594190000	442230000	353250000	428740000	309510000
sp|P50148|GNAQ_HUMAN;tr|B1AM21|B1AM21_HUMAN	GNAQ	3	12.5	4600800	6837600	0	43549000	3928200	3844400	944100	14191000	5010000	14714000	0	19717000	5676300	16932000	0	17173000
tr|H0YL72|H0YL72_HUMAN;sp|P50213|IDH3A_HUMAN;sp|P50213-2|IDH3A_HUMAN;tr|H0YMU3|H0YMU3_HUMAN;tr|H0YLI6|H0YLI6_HUMAN;tr|H0YKD0|H0YKD0_HUMAN;tr|H0YM64|H0YM64_HUMAN;tr|H0YM46|H0YM46_HUMAN;tr|H0YNF5|H0YNF5_HUMAN	IDH3A	11	30.5	381890000	115640000	34168000	807720000	363960000	165270000	71289000	455020000	833410000	592850000	129990000	1036000000	642590000	115930000	218380000	607360000
tr|H3BQX5|H3BQX5_HUMAN;tr|E9PKR8|E9PKR8_HUMAN;tr|H3BRY5|H3BRY5_HUMAN;sp|P50226|ST1A2_HUMAN;sp|P50225|ST1A1_HUMAN;tr|E9PM76|E9PM76_HUMAN;tr|E9PKW4|E9PKW4_HUMAN	SULT1A1	2	24.9	9668500	3388600	17575000	15799000	8447900	3588900	7335600	5575000	8086700	4740300	4802700	6062600	16533000	2979100	4961400	4047500
tr|A0A494C146|A0A494C146_HUMAN;sp|P50336|PPOX_HUMAN;tr|A0A494C0M9|A0A494C0M9_HUMAN;tr|D3DVG2|D3DVG2_HUMAN;tr|A0A1W2PRF9|A0A1W2PRF9_HUMAN;tr|A0A494C0D4|A0A494C0D4_HUMAN;tr|A0A1W2PNH4|A0A1W2PNH4_HUMAN;tr|A0A494C0L4|A0A494C0L4_HUMAN;tr|F5H1I5|F5H1I5_HUMAN;tr|F5GZT7|F5GZT7_HUMAN;tr|A0A1W2PPA5|A0A1W2PPA5_HUMAN;tr|A0A494C1M8|A0A494C1M8_HUMAN;tr|A0A494C134|A0A494C134_HUMAN;tr|H0YFP3|H0YFP3_HUMAN	PPOX	4	11.7	0	2403400	0	22153000	0	10382000	0	13451000	3962000	19652000	0	37752000	0	7170900	0	13630000
sp|P50395|GDIB_HUMAN;sp|P50395-2|GDIB_HUMAN;tr|Q5SX87|Q5SX87_HUMAN;tr|V9GYF8|V9GYF8_HUMAN;tr|Q5SX90|Q5SX90_HUMAN;tr|Q5SX86|Q5SX86_HUMAN;tr|Q5SX91|Q5SX91_HUMAN;tr|V9GYJ7|V9GYJ7_HUMAN	GDI2	25	60.2	1030700000	58424000	1085300000	114090000	1318900000	59698000	1345600000	91483000	1014000000	65807000	1196600000	66272000	1546400000	48937000	1466900000	66147000
sp|P50402|EMD_HUMAN;tr|Q5HY57|Q5HY57_HUMAN;tr|F8WEQ1|F8WEQ1_HUMAN	EMD	12	57.9	14678000	97612000	13947000	545020000	1340300	242440000	12526000	434470000	15268000	646120000	0	664880000	17154000	681460000	19926000	481960000
sp|P50416-2|CPT1A_HUMAN;sp|P50416|CPT1A_HUMAN;tr|H3BP22|H3BP22_HUMAN;tr|H3BUV7|H3BUV7_HUMAN;tr|H3BUJ0|H3BUJ0_HUMAN	CPT1A	6	11.6	6441900	9606300	0	43800000	9376200	16327000	1303900	34716000	8474400	39417000	1666300	39018000	7833600	22330000	1790700	17893000
sp|P50454|SERPH_HUMAN;tr|E9PR70|E9PR70_HUMAN;tr|E9PPV6|E9PPV6_HUMAN;tr|E9PK86|E9PK86_HUMAN;tr|E9PMI5|E9PMI5_HUMAN;tr|E9PKH2|E9PKH2_HUMAN;tr|E9PNX1|E9PNX1_HUMAN;tr|E9PJH8|E9PJH8_HUMAN;tr|E9PIG2|E9PIG2_HUMAN;tr|E9PRS3|E9PRS3_HUMAN;tr|E9PQ34|E9PQ34_HUMAN;tr|H0YEP8|H0YEP8_HUMAN;tr|E9PLA6|E9PLA6_HUMAN	SERPINH1	11	37.6	713340000	129540000	744440000	467840000	581280000	144170000	603110000	247570000	532600000	85817000	520520000	110440000	538050000	12209000	574950000	32269000
sp|P50502|F10A1_HUMAN;tr|Q3KNR6|Q3KNR6_HUMAN;tr|F6VDH7|F6VDH7_HUMAN;tr|H7C3I1|H7C3I1_HUMAN;sp|Q8IZP2|ST134_HUMAN;sp|Q8NFI4|F10A5_HUMAN	ST13	11	36	1232200000	53990000	1031600000	42752000	1239600000	49554000	1330600000	43654000	962280000	43914000	882140000	22796000	1090700000	48422000	1117100000	20802000
sp|P50552|VASP_HUMAN;tr|K7EM16|K7EM16_HUMAN;tr|K7EQD0|K7EQD0_HUMAN;tr|K7EIG8|K7EIG8_HUMAN;tr|K7ENR7|K7ENR7_HUMAN;tr|K7ENL7|K7ENL7_HUMAN	VASP	9	30.3	60117000	8094100	44964000	11202000	50619000	8332200	54734000	10697000	44440000	3730500	33398000	4726000	39235000	1291900	40673000	1091900
sp|P50570-2|DYN2_HUMAN;sp|P50570-5|DYN2_HUMAN;sp|P50570|DYN2_HUMAN;tr|K7EPK9|K7EPK9_HUMAN;tr|H7C5U0|H7C5U0_HUMAN;tr|K7ENE7|K7ENE7_HUMAN	DNM2	14	21	0	975300	0	2452800	0	839130	0	2099800	1138300	515450	0	1287300	4717200	0	2364100	0
sp|P50570-3|DYN2_HUMAN;sp|P50570-4|DYN2_HUMAN;tr|K7EMQ3|K7EMQ3_HUMAN;tr|E5RIK2|E5RIK2_HUMAN;sp|Q9UQ16-5|DYN3_HUMAN;tr|E5RHK8|E5RHK8_HUMAN;sp|Q9UQ16-2|DYN3_HUMAN;sp|Q9UQ16-3|DYN3_HUMAN;sp|Q9UQ16|DYN3_HUMAN;sp|Q9UQ16-4|DYN3_HUMAN	DNM2	14	21	13017000	58579000	0	280380000	25899000	117720000	0	186760000	47718000	133360000	4104900	198450000	170360000	39445000	119880000	75012000
sp|P50579|MAP2_HUMAN;sp|P50579-3|MAP2_HUMAN;tr|F8VQZ7|F8VQZ7_HUMAN;tr|G3V1U3|G3V1U3_HUMAN;sp|P50579-2|MAP2_HUMAN;tr|F8VRR3|F8VRR3_HUMAN;tr|F8VY03|F8VY03_HUMAN;tr|F8VSC4|F8VSC4_HUMAN;tr|F8VZX9|F8VZX9_HUMAN	METAP2	14	41	172480000	11142000	153670000	30220000	129010000	11644000	130460000	27248000	115490000	8623400	130020000	17259000	134680000	6373100	130450000	20325000
sp|P50613|CDK7_HUMAN;tr|D6RAD4|D6RAD4_HUMAN;tr|D6R9G1|D6R9G1_HUMAN	CDK7	3	16.8	28608000	6161300	13730000	17474000	9035800	1927500	8027800	4426800	14113000	2106800	5482500	5560900	10747000	0	8707000	1406400
sp|P50750-2|CDK9_HUMAN;sp|P50750|CDK9_HUMAN;tr|X6RE90|X6RE90_HUMAN	CDK9	6	17	59722000	41331000	18322000	164430000	30263000	25849000	0	56785000	51827000	53797000	15326000	88064000	69339000	61910000	59543000	64651000
tr|A0A2C9F2P4|A0A2C9F2P4_HUMAN;sp|P50897|PPT1_HUMAN;tr|A0A286YFF7|A0A286YFF7_HUMAN;tr|Q5T0S4|Q5T0S4_HUMAN;tr|A0A286YFE3|A0A286YFE3_HUMAN;tr|A0A286YFL8|A0A286YFL8_HUMAN;tr|E9PK48|E9PK48_HUMAN;sp|P50897-2|PPT1_HUMAN;tr|E9PIA8|E9PIA8_HUMAN;tr|A0A286YFL6|A0A286YFL6_HUMAN;tr|E9PSE5|E9PSE5_HUMAN	PPT1	5	29.2	25935000	23673000	0	145090000	30437000	37755000	441750	81269000	81496000	43194000	0	110620000	103960000	14918000	39757000	46969000
tr|E7EPB3|E7EPB3_HUMAN;sp|P50914|RL14_HUMAN;tr|A8K3Q9|A8K3Q9_HUMAN;tr|Q6IPH7|Q6IPH7_HUMAN	RPL14	5	39.5	3360800	141450000	1854900	1357100000	12371000	381410000	2937100	770300000	4251200	841970000	5283000	737390000	4719200	1137900000	45169000	548680000
sp|P50990|TCPQ_HUMAN;sp|P50990-2|TCPQ_HUMAN;sp|P50990-3|TCPQ_HUMAN;tr|H7C4C8|H7C4C8_HUMAN;tr|H7C2U0|H7C2U0_HUMAN	CCT8	26	50.9	1927500000	189430000	2013800000	509650000	2536200000	193460000	2240000000	366200000	2261000000	186180000	1851900000	321660000	2799000000	104050000	2240100000	271420000
sp|P50991|TCPD_HUMAN;sp|P50991-2|TCPD_HUMAN	CCT4	20	46.9	935300000	106260000	860240000	377980000	1020900000	177770000	775720000	389170000	1061100000	116570000	797390000	316840000	1201400000	91028000	870220000	182830000
sp|P50995|ANX11_HUMAN;sp|P50995-2|ANX11_HUMAN;tr|H0Y6E1|H0Y6E1_HUMAN	ANXA11	8	19.4	69577000	0	96621000	7092500	98312000	3723200	155540000	3417800	87432000	2819700	101070000	0	111040000	4878000	106540000	0
sp|P51003|PAPOA_HUMAN;tr|G3XAH6|G3XAH6_HUMAN;tr|A0A0C4DGK1|A0A0C4DGK1_HUMAN;sp|P51003-2|PAPOA_HUMAN;tr|G3V457|G3V457_HUMAN;tr|G3V3I9|G3V3I9_HUMAN;tr|H0YJL4|H0YJL4_HUMAN;sp|Q9NRJ5|PAPOB_HUMAN;tr|H0YJ00|H0YJ00_HUMAN	PAPOLA	14	27	82785000	5221200	96897000	15675000	113900000	3014300	130380000	12135000	57042000	0	53142000	13496000	98464000	2104800	85153000	9534200
sp|P51114-2|FXR1_HUMAN;tr|B4DXZ6|B4DXZ6_HUMAN;sp|P51114|FXR1_HUMAN;tr|E7EU85|E7EU85_HUMAN;tr|E9PFF5|E9PFF5_HUMAN;sp|P51114-3|FXR1_HUMAN;tr|C9JZE0|C9JZE0_HUMAN;tr|C9JY20|C9JY20_HUMAN;tr|H7C4S4|H7C4S4_HUMAN;tr|C9IZ22|C9IZ22_HUMAN;tr|C9JAJ4|C9JAJ4_HUMAN;tr|C9J5B4|C9J5B4_HUMAN	FXR1	13	32.3	155540000	93462000	103650000	196520000	114850000	98012000	87581000	151280000	73438000	163680000	59869000	148080000	76887000	153060000	52683000	161390000
sp|P51116|FXR2_HUMAN;tr|I3L1Z2|I3L1Z2_HUMAN	FXR2	16	31.1	94978000	183520000	67514000	533880000	82556000	201680000	51056000	363520000	20893000	391030000	29328000	398540000	26086000	335460000	42307000	312190000
sp|P51148|RAB5C_HUMAN;sp|P51148-2|RAB5C_HUMAN;tr|F8VVK3|F8VVK3_HUMAN;tr|K7ENY4|K7ENY4_HUMAN	RAB5C	7	42.1	113260000	158820000	13127000	718970000	144890000	221010000	29394000	401080000	137860000	384070000	34184000	427060000	136660000	370900000	49761000	381160000
sp|P51149|RAB7A_HUMAN;tr|C9J592|C9J592_HUMAN;tr|C9J8S3|C9J8S3_HUMAN;tr|C9IZZ0|C9IZZ0_HUMAN;tr|C9J4V0|C9J4V0_HUMAN;tr|C9J4S4|C9J4S4_HUMAN;tr|C9J7D1|C9J7D1_HUMAN	RAB7A	12	70	94267000	267900000	11646000	1245500000	127150000	346460000	39181000	717440000	168200000	1023100000	35067000	1259800000	103220000	1118300000	86632000	993030000
sp|P51151|RAB9A_HUMAN	RAB9A	5	26.4	0	11923000	0	62902000	2217500	19402000	0	26298000	2672300	40286000	0	39588000	2537700	41534000	0	36838000
sp|P51153|RAB13_HUMAN;tr|A0A087WWB9|A0A087WWB9_HUMAN	RAB13	4	28.6	12349000	934660	0	48416000	13544000	4338300	9485800	15440000	0	10988000	9143400	19625000	18308000	10519000	5795200	14489000
sp|P51398-2|RT29_HUMAN;sp|P51398|RT29_HUMAN;sp|P51398-3|RT29_HUMAN;tr|V9GZ03|V9GZ03_HUMAN;tr|V9GYJ9|V9GYJ9_HUMAN;tr|V9GYL9|V9GYL9_HUMAN;tr|V9GZ61|V9GZ61_HUMAN;tr|V9GYA7|V9GYA7_HUMAN;tr|V9GYC9|V9GYC9_HUMAN;tr|V9GYW1|V9GYW1_HUMAN;tr|V9GYJ3|V9GYJ3_HUMAN;tr|V9GY11|V9GY11_HUMAN;tr|V9GYR8|V9GYR8_HUMAN;tr|V9GYL4|V9GYL4_HUMAN	DAP3	8	36.4	80709000	54349000	3019600	321080000	113620000	92644000	15898000	195260000	134280000	365800000	7293500	492870000	54886000	323190000	14197000	329860000
sp|P51452-2|DUS3_HUMAN;sp|P51452|DUS3_HUMAN;tr|K7ES89|K7ES89_HUMAN;tr|K7ELG5|K7ELG5_HUMAN	DUSP3	3	28.5	31189000	0	30723000	0	17706000	0	39658000	0	25746000	0	30994000	7319800	33928000	0	32825000	5013200
sp|P51531|SMCA2_HUMAN;sp|P51531-2|SMCA2_HUMAN;tr|F6VDE0|F6VDE0_HUMAN;tr|A0A0U1RQZ9|A0A0U1RQZ9_HUMAN;tr|A0A0U1RRG6|A0A0U1RRG6_HUMAN;tr|B1ALF6|B1ALF6_HUMAN;tr|B4DNT1|B4DNT1_HUMAN;tr|A0A0U1RR26|A0A0U1RR26_HUMAN;tr|A0A0U1RQX3|A0A0U1RQX3_HUMAN;tr|A0A1W2PS06|A0A1W2PS06_HUMAN;tr|B1ALG2|B1ALG2_HUMAN;tr|A0A0U1RR83|A0A0U1RR83_HUMAN;tr|B1ALG1|B1ALG1_HUMAN;tr|A0A0U1RRN2|A0A0U1RRN2_HUMAN;tr|A0A0U1RQW7|A0A0U1R…	SMARCA2	24	19	0	19954000	0	68857000	21137000	11512000	0	36868000	17610000	14385000	0	48444000	18580000	19294000	8821500	48044000
sp|P51532-2|SMCA4_HUMAN;tr|A0A2R8Y4P4|A0A2R8Y4P4_HUMAN;tr|A0A2R8Y7S2|A0A2R8Y7S2_HUMAN;sp|P51532-4|SMCA4_HUMAN;sp|P51532-3|SMCA4_HUMAN;sp|P51532-5|SMCA4_HUMAN;tr|Q9HBD4|Q9HBD4_HUMAN;sp|P51532|SMCA4_HUMAN;tr|A0A2R8YGG3|A0A2R8YGG3_HUMAN;tr|A0A2R8Y440|A0A2R8Y440_HUMAN;tr|A0A0A0MT49|A0A0A0MT49_HUMAN;tr|A0A2R8YG32|A0A2R8YG32_HUMAN;tr|A0A2R8Y4C5|A0A2R8Y4C5_HUMAN;tr|A0A2R8Y7F3|A0A2R8Y7F3_HUMAN;tr|A0A2R8Y…	SMARCA4	40	29.7	288840000	768970000	24574000	2187800000	284370000	720240000	29138000	1222500000	575170000	1075200000	21536000	1409100000	583700000	844350000	105220000	1126500000
sp|P51553|IDH3G_HUMAN;tr|E9PF84|E9PF84_HUMAN;tr|E7EQB8|E7EQB8_HUMAN;sp|P51553-2|IDH3G_HUMAN;tr|G5E9Q7|G5E9Q7_HUMAN;tr|H7C1W2|H7C1W2_HUMAN;tr|H0Y5Q7|H0Y5Q7_HUMAN	IDH3G	9	38.2	215950000	5955800	3720000	370410000	147060000	28990000	4953200	309260000	563350000	123790000	0	539270000	273110000	7781400	11776000	217580000
tr|K7EII7|K7EII7_HUMAN;sp|P51570|GALK1_HUMAN;sp|P51570-2|GALK1_HUMAN	GALK1	3	33.2	1974000	884440	6708500	16194000	1315500	2619100	4795800	11012000	7339200	0	0	8131800	10961000	0	14277000	0
sp|P51571|SSRD_HUMAN;tr|A6NLM8|A6NLM8_HUMAN	SSR4	4	23.7	121880000	110270000	41555000	817910000	139890000	144290000	71656000	310960000	197750000	235750000	73916000	494150000	191380000	351470000	67577000	310500000
sp|P51572|BAP31_HUMAN;sp|P51572-2|BAP31_HUMAN;tr|A0A2R8Y5M6|A0A2R8Y5M6_HUMAN;tr|C9JMD7|C9JMD7_HUMAN;tr|C9JSP1|C9JSP1_HUMAN;tr|C9JQ75|C9JQ75_HUMAN;tr|C9J0M4|C9J0M4_HUMAN;tr|C9JM14|C9JM14_HUMAN	BCAP31	7	26	52479000	314220000	13574000	1713000000	83433000	590430000	21940000	819950000	155010000	1026400000	32703000	1452900000	194860000	1126100000	167780000	1068400000
sp|P51608|MECP2_HUMAN;sp|P51608-2|MECP2_HUMAN;tr|A0A087X1U4|A0A087X1U4_HUMAN;tr|I6LM39|I6LM39_HUMAN;tr|A0A087WVW7|A0A087WVW7_HUMAN;tr|A0A0D9SFX7|A0A0D9SFX7_HUMAN;tr|B5MCB4|B5MCB4_HUMAN	MECP2	6	17.1	37761000	9414700	18117000	78325000	5506900	15221000	6326800	41192000	25652000	28627000	17058000	21937000	3744100	25007000	0	11608000
sp|P51610|HCFC1_HUMAN;sp|P51610-2|HCFC1_HUMAN;sp|P51610-3|HCFC1_HUMAN;tr|H7C1C4|H7C1C4_HUMAN	HCFC1	37	30.3	0	0	0	0	0	0	0	0	0	0	0	0	0	0	0	0
sp|P51610-4|HCFC1_HUMAN;tr|A6NEM2|A6NEM2_HUMAN	HCFC1	37	30.3	1096800000	313970000	1179300000	777820000	1008300000	378900000	1255400000	397580000	1098500000	509450000	1092600000	504910000	1286300000	290080000	1187100000	347960000
tr|A0A5F9ZHN9|A0A5F9ZHN9_HUMAN;sp|P51648-2|AL3A2_HUMAN;sp|P51648|AL3A2_HUMAN;tr|A0A5F9ZI12|A0A5F9ZI12_HUMAN;tr|A0A5F9ZGX4|A0A5F9ZGX4_HUMAN;tr|A0A5F9ZHI5|A0A5F9ZHI5_HUMAN;tr|J3QRD1|J3QRD1_HUMAN;tr|A0A5F9ZHP6|A0A5F9ZHP6_HUMAN;tr|J3QS00|J3QS00_HUMAN;tr|I3L1M4|I3L1M4_HUMAN;tr|A0A5F9ZHZ9|A0A5F9ZHZ9_HUMAN;sp|P43353|AL3B1_HUMAN;sp|P30838|AL3A1_HUMAN;sp|P43353-2|AL3B1_HUMAN;tr|E9PNN6|E9PNN6_HUMAN;tr|J3QK…	ALDH3A2	6	15.4	21292000	35770000	2465600	144070000	33603000	43061000	3751000	83179000	55759000	129370000	2767500	149260000	27050000	87247000	13881000	83360000
tr|C9J8Q5|C9J8Q5_HUMAN;sp|P51649|SSDH_HUMAN;sp|P51649-2|SSDH_HUMAN;tr|A0A5F9ZH98|A0A5F9ZH98_HUMAN;tr|A0A5F9ZI23|A0A5F9ZI23_HUMAN	ALDH5A1	5	15.2	130290000	18220000	88432000	23028000	163050000	14829000	173480000	28835000	268390000	61766000	213670000	98390000	139780000	12059000	163940000	18301000
tr|A0A2R8YD50|A0A2R8YD50_HUMAN;sp|P51659|DHB4_HUMAN;tr|E7EWE5|E7EWE5_HUMAN;sp|P51659-3|DHB4_HUMAN;sp|P51659-2|DHB4_HUMAN;tr|G5E9S2|G5E9S2_HUMAN;tr|E7ET17|E7ET17_HUMAN;tr|A0A2R8Y7L2|A0A2R8Y7L2_HUMAN;tr|E7ER27|E7ER27_HUMAN;tr|E7EPL9|E7EPL9_HUMAN;tr|A0A2R8YDT8|A0A2R8YDT8_HUMAN;tr|A0A2R8YF45|A0A2R8YF45_HUMAN;tr|A0A2R8Y7W2|A0A2R8Y7W2_HUMAN;tr|A0A2R8YEG2|A0A2R8YEG2_HUMAN;tr|A0A2R8YF39|A0A2R8YF39_HUMAN	HSD17B4	24	50.4	1995100000	509040000	1899700000	1029700000	1767100000	394350000	2043600000	578800000	2031400000	671630000	1774300000	765200000	1771500000	364820000	1665500000	408590000
sp|P51665|PSMD7_HUMAN;tr|H3BNT7|H3BNT7_HUMAN;tr|H3BTM8|H3BTM8_HUMAN;tr|H3BQV2|H3BQV2_HUMAN	PSMD7	10	53.7	153820000	46736000	159650000	73064000	218480000	42533000	255630000	37758000	179900000	25080000	150010000	31578000	121070000	82909000	147070000	112370000
sp|P51687|SUOX_HUMAN	SUOX	3	17.1	4901300	0	8189800	0	0	0	3693800	0	13410000	0	15038000	0	0	0	2484600	0
tr|G5E9A6|G5E9A6_HUMAN;sp|P51784|UBP11_HUMAN	USP11	2	4.3	6833100	0	0	8086700	1276600	1662100	0	5094300	4091500	0	0	0	0	0	0	0
tr|A0A087WU31|A0A087WU31_HUMAN;sp|P51790-4|CLCN3_HUMAN;tr|A0A0A0MTB7|A0A0A0MTB7_HUMAN;sp|P51790-5|CLCN3_HUMAN;sp|P51790|CLCN3_HUMAN;sp|P51790-2|CLCN3_HUMAN;tr|E9PE15|E9PE15_HUMAN	CLCN3	2	5.2	0	523470	0	7371300	0	0	0	3784000	0	4415400	0	8848800	0	8545500	0	2919100
sp|P51798|CLCN7_HUMAN;sp|P51798-2|CLCN7_HUMAN;tr|H0Y2M6|H0Y2M6_HUMAN;tr|H3BNG8|H3BNG8_HUMAN;tr|I3L470|I3L470_HUMAN	CLCN7	4	8.1	0	6837000	0	51967000	0	12133000	0	24929000	0	24259000	5594800	42548000	2906400	39432000	4369300	22399000
sp|P51809|VAMP7_HUMAN;sp|P51809-3|VAMP7_HUMAN;sp|P51809-2|VAMP7_HUMAN;tr|E5RH06|E5RH06_HUMAN	VAMP7	5	25.5	18481000	30399000	0	79536000	8735000	38126000	0	61577000	3498200	72926000	0	49363000	3017900	93393000	0	36095000
tr|F5GXF9|F5GXF9_HUMAN;sp|P51825|AFF1_HUMAN;sp|P51825-3|AFF1_HUMAN;sp|P51825-2|AFF1_HUMAN;tr|E7ETI4|E7ETI4_HUMAN;tr|E7EMC5|E7EMC5_HUMAN	AFF1	4	5.2	3940100	4550800	1870900	28525000	0	5265400	1285700	0	2072100	4571300	0	12405000	0	7704900	0	3444500
sp|P51858-2|HDGF_HUMAN;sp|P51858|HDGF_HUMAN;sp|P51858-3|HDGF_HUMAN	HDGF	12	51.9	630980000	12270000	557590000	6626400	563030000	16934000	625800000	33394000	355500000	20262000	606820000	6572700	594760000	13097000	842490000	15167000
sp|P51948-2|MAT1_HUMAN;sp|P51948|MAT1_HUMAN;tr|H0YJ92|H0YJ92_HUMAN;tr|H0YJF2|H0YJF2_HUMAN	MNAT1	4	22.1	42540000	12263000	21913000	18654000	13210000	5980200	33856000	2167400	15363000	3084800	13716000	10882000	24114000	3524000	12151000	0
sp|P51970|NDUA8_HUMAN	NDUFA8	5	52.9	45054000	13651000	74025000	63664000	65566000	25997000	68703000	40187000	72723000	100170000	44830000	88072000	56597000	22567000	19707000	37773000
sp|P51991-2|ROA3_HUMAN;sp|P51991|ROA3_HUMAN;tr|H7C1J8|H7C1J8_HUMAN	HNRNPA3	13	48.6	538080000	695600000	692190000	5166100000	365000000	1608200000	420450000	3310600000	326600000	4635000000	329650000	4704100000	351870000	4116400000	431460000	3288800000
sp|P52209-2|6PGD_HUMAN;sp|P52209|6PGD_HUMAN;tr|K7EM49|K7EM49_HUMAN;tr|K7ELN9|K7ELN9_HUMAN;tr|K7EPF6|K7EPF6_HUMAN;tr|K7EMN2|K7EMN2_HUMAN	PGD	13	38.1	230730000	27256000	343400000	120550000	399050000	30432000	504370000	134530000	700300000	3494700	715860000	19947000	839310000	18410000	903200000	14619000
tr|A0A087X0X3|A0A087X0X3_HUMAN;sp|P52272|HNRPM_HUMAN;sp|P52272-2|HNRPM_HUMAN;tr|M0R019|M0R019_HUMAN;tr|M0R2T0|M0R2T0_HUMAN;tr|M0R0N3|M0R0N3_HUMAN;tr|M0QYQ7|M0QYQ7_HUMAN;tr|M0R2I7|M0R2I7_HUMAN;tr|M0QY96|M0QY96_HUMAN;tr|M0R0Y6|M0R0Y6_HUMAN;tr|M0QYL3|M0QYL3_HUMAN	HNRNPM	38	67.8	234960000	867190000	352190000	9961700000	274850000	2927200000	214400000	5701200000	276800000	5191400000	313030000	5095100000	588830000	4351800000	597600000	4549500000
tr|Q7Z726|Q7Z726_HUMAN;sp|P52292|IMA1_HUMAN;tr|J3QLL0|J3QLL0_HUMAN;tr|J3KS65|J3KS65_HUMAN;tr|J3QL07|J3QL07_HUMAN	KPNA2	14	44.8	449240000	309310000	449690000	751990000	345640000	233330000	351480000	390390000	385800000	323340000	331870000	411700000	399520000	342650000	381100000	342190000
tr|C9JYI4|C9JYI4_HUMAN;sp|P52294|IMA5_HUMAN;tr|C9J352|C9J352_HUMAN;tr|C9JWD9|C9JWD9_HUMAN;tr|F2Z3G4|F2Z3G4_HUMAN;tr|C9J4U1|C9J4U1_HUMAN	KPNA1	2	6.7	13657000	0	16337000	0	37103000	0	36121000	0	20782000	0	20031000	0	21351000	0	25680000	0
sp|P52298|NCBP2_HUMAN;sp|P52298-3|NCBP2_HUMAN;tr|F8WE41|F8WE41_HUMAN;sp|P52298-2|NCBP2_HUMAN	NCBP2	3	30.8	77732000	24229000	86432000	116470000	64284000	46735000	81385000	64660000	33722000	155320000	61102000	126400000	34448000	131350000	57961000	75066000
sp|P52306-4|GDS1_HUMAN;sp|P52306|GDS1_HUMAN;sp|P52306-5|GDS1_HUMAN;sp|P52306-6|GDS1_HUMAN;sp|P52306-2|GDS1_HUMAN;sp|P52306-3|GDS1_HUMAN;tr|D6RHH8|D6RHH8_HUMAN;tr|D6REZ0|D6REZ0_HUMAN;tr|H0Y8M2|H0Y8M2_HUMAN	RAP1GDS1	6	13	17324000	0	18049000	0	36734000	984040	33257000	1258700	20481000	2736500	23635000	0	32832000	0	25044000	0
tr|C9JLU1|C9JLU1_HUMAN;sp|P52434|RPAB3_HUMAN;sp|P52434-4|RPAB3_HUMAN;sp|P52434-2|RPAB3_HUMAN	POLR2H	6	53.4	216310000	35594000	260090000	66730000	161580000	34568000	219970000	27218000	46735000	143060000	98251000	46460000	39675000	187590000	80413000	91272000
sp|P52435|RPB11_HUMAN;sp|Q9H1A7|RPB1C_HUMAN;sp|Q9GZM3|RPB1B_HUMAN	POLR2J	2	17.9	2557200	4527400	0	14781000	0	6327600	0	10959000	3621400	31790000	0	10287000	4013200	28446000	0	11197000
tr|J3KTF8|J3KTF8_HUMAN;sp|P52565|GDIR1_HUMAN;tr|J3QQX2|J3QQX2_HUMAN;tr|J3KRE2|J3KRE2_HUMAN;sp|P52565-2|GDIR1_HUMAN;tr|J3KRY1|J3KRY1_HUMAN;tr|J3KS60|J3KS60_HUMAN	ARHGDIA	6	36.3	254400000	3172400	295170000	6673700	300990000	2960300	331530000	2376900	221920000	0	290660000	0	325210000	3657600	302950000	0
sp|P52594-2|AGFG1_HUMAN;sp|P52594-3|AGFG1_HUMAN;sp|P52594|AGFG1_HUMAN;sp|P52594-4|AGFG1_HUMAN;tr|B8ZZY2|B8ZZY2_HUMAN;tr|C9J2I0|C9J2I0_HUMAN	AGFG1	7	18.2	55134000	15836000	61345000	49349000	39176000	41675000	60390000	43125000	64917000	24493000	63408000	17978000	78970000	1908600	80792000	0
sp|P52597|HNRPF_HUMAN;tr|A0A1B0GW42|A0A1B0GW42_HUMAN	HNRNPF	11	47.2	202600000	167540000	389000000	911770000	170670000	342160000	409430000	468890000	358810000	667970000	468810000	675670000	548390000	479450000	593020000	291490000
sp|P52701|MSH6_HUMAN;tr|A0A494C0M1|A0A494C0M1_HUMAN;sp|P52701-3|MSH6_HUMAN;sp|P52701-4|MSH6_HUMAN;sp|P52701-2|MSH6_HUMAN;tr|A0A087WWJ1|A0A087WWJ1_HUMAN;tr|F8WAX8|F8WAX8_HUMAN;tr|A0A087WYT6|A0A087WYT6_HUMAN;tr|C9JH55|C9JH55_HUMAN;tr|C9J8Y8|C9J8Y8_HUMAN;tr|C9J7Y7|C9J7Y7_HUMAN;tr|F8W7G9|F8W7G9_HUMAN	MSH6	40	41.8	105190000	342070000	9799300	1531600000	170100000	486880000	43114000	902210000	354450000	715430000	18885000	1008100000	1073600000	213100000	72125000	815100000
sp|P52732|KIF11_HUMAN	KIF11	13	16.6	41384000	2938300	34139000	8671600	44427000	0	42309000	3482200	20948000	0	4488100	0	42611000	0	24638000	5086600
sp|P52739-2|ZN131_HUMAN;sp|P52739|ZN131_HUMAN;tr|D6RAT8|D6RAT8_HUMAN;tr|D6RBK1|D6RBK1_HUMAN;tr|D6RJH2|D6RJH2_HUMAN;tr|D6R9I2|D6R9I2_HUMAN;tr|D6RFI6|D6RFI6_HUMAN	ZNF131	3	10.9	0	3211000	0	28260000	0	2556000	0	0	3035500	6050600	0	18046000	16242000	0	0	14290000
sp|P52747-2|ZN143_HUMAN;tr|E7EN86|E7EN86_HUMAN;sp|P52747-3|ZN143_HUMAN;sp|P52747|ZN143_HUMAN;tr|E9PPB0|E9PPB0_HUMAN;tr|C9JRS3|C9JRS3_HUMAN;tr|E9PLN4|E9PLN4_HUMAN;tr|E9PS81|E9PS81_HUMAN;tr|E9PMY8|E9PMY8_HUMAN;tr|E9PJF2|E9PJF2_HUMAN;tr|C9JTC5|C9JTC5_HUMAN;tr|C9J2G7|C9J2G7_HUMAN;tr|C9JCG1|C9JCG1_HUMAN;tr|E9PLS7|E9PLS7_HUMAN	ZNF143	4	13	0	9067600	0	34226000	1698900	8218500	0	11537000	1444900	10571000	0	23118000	23387000	0	2672300	3185800
sp|P52756|RBM5_HUMAN;tr|C9J9P7|C9J9P7_HUMAN;tr|C9JFQ5|C9JFQ5_HUMAN;sp|P52756-4|RBM5_HUMAN;sp|P52756-2|RBM5_HUMAN;sp|P52756-5|RBM5_HUMAN	RBM5	9	15.2	4761600	36773000	0	190720000	6057500	52210000	1054900	92537000	25033000	91298000	1480000	133660000	20145000	101150000	822710	95861000
sp|P52758|RIDA_HUMAN;tr|H0YBX3|H0YBX3_HUMAN;tr|H0YB34|H0YB34_HUMAN	RIDA	3	27	50903000	0	34630000	0	33564000	0	38069000	0	32865000	0	63094000	0	93301000	0	51960000	0
sp|P52788|SPSY_HUMAN;tr|H7C2R7|H7C2R7_HUMAN;sp|P52788-2|SPSY_HUMAN	SMS	4	24.6	56051000	3971300	49385000	17101000	48655000	10846000	63379000	22132000	66352000	0	45089000	0	63546000	0	96151000	0
tr|E9PB90|E9PB90_HUMAN;sp|P52789|HXK2_HUMAN;sp|P52790|HXK3_HUMAN;tr|B1AR62|B1AR62_HUMAN;sp|Q2TB90-3|HKDC1_HUMAN;sp|Q2TB90-2|HKDC1_HUMAN	HK2	11	16	2197500	9758700	922790	29187000	12591000	17814000	3862100	25387000	47784000	10076000	45634000	22283000	65212000	2803400	77763000	17145000
sp|P52815|RM12_HUMAN	MRPL12	6	39.9	932860000	59914000	1058100000	47793000	931980000	67252000	926220000	30454000	1086200000	449000000	1391100000	78634000	701850000	316180000	865260000	41997000
tr|Q96CV8|Q96CV8_HUMAN;sp|P52888|THOP1_HUMAN;tr|K7EP46|K7EP46_HUMAN;tr|K7EKB6|K7EKB6_HUMAN;tr|K7EIK4|K7EIK4_HUMAN;tr|K7EMU4|K7EMU4_HUMAN;tr|K7EL32|K7EL32_HUMAN;sp|P52888-2|THOP1_HUMAN;tr|K7EL02|K7EL02_HUMAN	THOP1	10	19	26645000	1478500	24021000	12320000	44417000	8107600	60033000	16009000	51596000	7910700	77763000	6150200	109870000	5746500	114580000	7821300
sp|P52907|CAZA1_HUMAN;tr|A0A0D9SET8|A0A0D9SET8_HUMAN	CAPZA1	8	46.5	196450000	65501000	199020000	199510000	261270000	83156000	343380000	77130000	168210000	136880000	178440000	173490000	216790000	142720000	211150000	143350000
tr|F5H2U8|F5H2U8_HUMAN;sp|P52926|HMGA2_HUMAN;tr|F5H2A4|F5H2A4_HUMAN;sp|P52926-3|HMGA2_HUMAN;sp|P52926-6|HMGA2_HUMAN;sp|P52926-4|HMGA2_HUMAN;sp|P52926-5|HMGA2_HUMAN;sp|P52926-2|HMGA2_HUMAN;tr|F5H6H0|F5H6H0_HUMAN	HMGA2	3	43.4	79459000	6491800	27199000	57637000	24734000	24749000	19874000	27807000	26093000	16848000	22302000	22623000	30333000	10887000	15823000	14345000
sp|P52948-6|NUP98_HUMAN;sp|P52948-5|NUP98_HUMAN;sp|P52948|NUP98_HUMAN;sp|P52948-2|NUP98_HUMAN;tr|H7C3P6|H7C3P6_HUMAN;tr|A0A3B3ITD8|A0A3B3ITD8_HUMAN;sp|P52948-4|NUP98_HUMAN;sp|P52948-3|NUP98_HUMAN;tr|H0YCT1|H0YCT1_HUMAN;tr|H0YDF4|H0YDF4_HUMAN	NUP98	16	12.6	55130000	50369000	65072000	137060000	39068000	64184000	22904000	84049000	49447000	77564000	20554000	97519000	68967000	33024000	44407000	42066000
sp|P52952|NKX25_HUMAN;sp|P52952-3|NKX25_HUMAN;tr|E5RH49|E5RH49_HUMAN;sp|P52952-2|NKX25_HUMAN;sp|Q9H2Z4|NKX24_HUMAN;sp|P43699|NKX21_HUMAN;sp|P43699-3|NKX21_HUMAN	NKX2-5	2	7.1	2311300	4237000	0	15517000	0	1412800	0	11601000	0	12705000	0	9828300	0	4484200	0	6362100
sp|P53004|BIEA_HUMAN	BLVRA	7	28	56272000	0	39819000	0	65474000	0	63381000	981590	44998000	0	51454000	0	68975000	0	53458000	0
sp|P53007|TXTP_HUMAN;tr|B4DP62|B4DP62_HUMAN	SLC25A1	3	10	2507100	7806800	0	39639000	0	2703600	0	5815700	0	36932000	0	47924000	0	17808000	0	19336000
sp|P53041|PPP5_HUMAN;tr|H0YDU8|H0YDU8_HUMAN;tr|A8MU39|A8MU39_HUMAN	PPP5C	11	32.7	207910000	9233500	188390000	10300000	222670000	12425000	234390000	14337000	196170000	6730100	225060000	6865200	231090000	3941600	202270000	8769000
sp|P53350|PLK1_HUMAN;tr|I3L2H5|I3L2H5_HUMAN;tr|I3L309|I3L309_HUMAN;tr|I3L387|I3L387_HUMAN	PLK1	8	20.7	28568000	25988000	32522000	67204000	0	22727000	0	45942000	7343000	54103000	1314600	37331000	12998000	37139000	2034400	19013000
sp|P53367-2|ARFP1_HUMAN;sp|P53367|ARFP1_HUMAN;sp|P53367-3|ARFP1_HUMAN	ARFIP1	4	22.3	16183000	0	8300900	0	24211000	2356400	9562900	5940000	12143000	0	0	0	19418000	0	0	0
sp|P53396|ACLY_HUMAN;sp|P53396-2|ACLY_HUMAN;sp|P53396-3|ACLY_HUMAN;tr|K7ESG8|K7ESG8_HUMAN	ACLY	19	23.8	102150000	126900000	67873000	391790000	343970000	228200000	346490000	366000000	427680000	99173000	267340000	215410000	764520000	89561000	515790000	176020000
sp|P53582|MAP11_HUMAN;tr|H0Y955|H0Y955_HUMAN;tr|H0Y9L0|H0Y9L0_HUMAN;tr|D6RF24|D6RF24_HUMAN;tr|H0Y903|H0Y903_HUMAN	METAP1	9	46.4	350260000	16167000	260050000	83758000	225240000	2938200	190590000	50945000	268410000	44476000	228730000	51312000	231400000	17476000	214770000	0
sp|P53597|SUCA_HUMAN;tr|A0A494C0D1|A0A494C0D1_HUMAN;tr|H7C233|H7C233_HUMAN	SUCLG1	6	22.8	27590000	44321000	4264100	211130000	36423000	80193000	0	173320000	118620000	227900000	1351300	241850000	227090000	36382000	3088800	198490000
sp|P53602|MVD1_HUMAN;tr|H3BP35|H3BP35_HUMAN	MVD	3	16.2	16995000	1886100	25553000	0	10520000	0	24799000	0	14419000	0	7437900	0	20295000	0	27546000	0
tr|Q5T4U8|Q5T4U8_HUMAN;sp|P53611|PGTB2_HUMAN	RABGGTB	5	42.8	44576000	3062600	40547000	5051500	49166000	3216200	49504000	0	31779000	0	33542000	0	45665000	0	40709000	0
sp|P53618|COPB_HUMAN;tr|E9PP73|E9PP73_HUMAN;tr|E9PP63|E9PP63_HUMAN;tr|E9PKQ1|E9PKQ1_HUMAN	COPB1	13	20.5	23736000	76085000	0	459920000	45409000	162680000	3678900	282080000	72675000	240400000	0	258550000	169750000	179670000	26667000	280540000
sp|P53621|COPA_HUMAN;sp|P53621-2|COPA_HUMAN;tr|A0A3B3IT15|A0A3B3IT15_HUMAN;tr|A0A3B3IS84|A0A3B3IS84_HUMAN;tr|A0A3B3ISC6|A0A3B3ISC6_HUMAN;tr|A0A3B3IU89|A0A3B3IU89_HUMAN;tr|A0A3B3ITV3|A0A3B3ITV3_HUMAN;tr|A0A3B3ISK1|A0A3B3ISK1_HUMAN;tr|A0A3B3ITI7|A0A3B3ITI7_HUMAN;tr|A0A3B3IU78|A0A3B3IU78_HUMAN;tr|A0A3B3ITX2|A0A3B3ITX2_HUMAN;tr|A0A3B3IS23|A0A3B3IS23_HUMAN	COPA	28	31.6	23372000	176350000	23569000	685420000	22958000	283860000	26813000	483450000	67786000	608070000	17363000	477940000	85761000	627570000	42656000	517230000
sp|P53634|CATC_HUMAN;tr|H0YCY8|H0YCY8_HUMAN	CTSC	6	19.9	89698000	0	48665000	3030000	68882000	0	49559000	10133000	71880000	0	78852000	7349400	104310000	0	61499000	3121200
sp|P53675|CLH2_HUMAN;sp|P53675-2|CLH2_HUMAN;tr|A0A087WX41|A0A087WX41_HUMAN	CLTCL1	19	12	0	0	0	0	0	0	0	0	0	0	0	0	0	0	7790300	0
sp|P53680|AP2S1_HUMAN;tr|M0R0N4|M0R0N4_HUMAN;tr|M0QYZ2|M0QYZ2_HUMAN;sp|P53680-2|AP2S1_HUMAN;tr|M0QZ21|M0QZ21_HUMAN;tr|X6R390|X6R390_HUMAN;tr|M0R1S0|M0R1S0_HUMAN	AP2S1	3	16.9	20151000	28637000	9163700	167640000	29431000	39697000	9374400	70082000	24518000	56402000	10056000	67193000	25700000	70114000	47684000	63139000
sp|P53701|CCHL_HUMAN	HCCS	3	22.8	4976200	0	0	38886000	10676000	0	0	9634100	14505000	3500100	7521500	23474000	1530700	4099400	0	6804200
sp|P53985|MOT1_HUMAN;tr|Q5T8R5|Q5T8R5_HUMAN;tr|Q5T8R3|Q5T8R3_HUMAN;sp|P53985-2|MOT1_HUMAN	SLC16A1	6	14.6	10235000	78997000	2698100	372980000	18795000	118620000	10515000	146290000	6343800	200320000	4601800	233860000	3454500	277600000	20117000	229700000
sp|P53990|IST1_HUMAN;sp|P53990-4|IST1_HUMAN;sp|P53990-5|IST1_HUMAN;sp|P53990-2|IST1_HUMAN;tr|H3BQF7|H3BQF7_HUMAN;tr|H3BMU1|H3BMU1_HUMAN;sp|P53990-6|IST1_HUMAN;tr|H3BUI0|H3BUI0_HUMAN;tr|J3KR23|J3KR23_HUMAN;sp|P53990-3|IST1_HUMAN	IST1	4	21.7	13915000	0	21459000	0	33517000	2856900	40409000	2061100	19238000	0	47323000	0	36617000	0	42831000	0
sp|P53992|SC24C_HUMAN;tr|G5EA31|G5EA31_HUMAN;sp|P53992-2|SC24C_HUMAN;tr|A0A0U1RR49|A0A0U1RR49_HUMAN	SEC24C	10	12.4	32890000	20838000	38534000	61028000	50980000	24763000	60422000	33782000	53141000	25661000	60309000	9897200	61787000	5340200	62834000	13428000
sp|P53999|TCP4_HUMAN;tr|D6RC37|D6RC37_HUMAN;tr|D6R970|D6R970_HUMAN	SUB1	7	50.4	926530000	45904000	537570000	298840000	911160000	60442000	766790000	275250000	821700000	121120000	511630000	338350000	733180000	82173000	507700000	199210000
sp|P54098|DPOG1_HUMAN;tr|A0A1B0GTU7|A0A1B0GTU7_HUMAN;tr|H0YD36|H0YD36_HUMAN;tr|A0A1B0GVT8|A0A1B0GVT8_HUMAN;tr|A0A1B0GTQ6|A0A1B0GTQ6_HUMAN;tr|A0A590UK63|A0A590UK63_HUMAN;tr|A0A1B0GW33|A0A1B0GW33_HUMAN;tr|A0A590UJP1|A0A590UJP1_HUMAN;tr|H0YCD2|H0YCD2_HUMAN;tr|H0YDF1|H0YDF1_HUMAN	POLG	13	20.9	60043000	28266000	20169000	74443000	65883000	28086000	24483000	73105000	169530000	63040000	47190000	107270000	111260000	35895000	43503000	34408000
sp|P54105|ICLN_HUMAN;tr|E9PMI6|E9PMI6_HUMAN;tr|E9PJF4|E9PJF4_HUMAN;tr|J3KN38|J3KN38_HUMAN;tr|E9PQ83|E9PQ83_HUMAN	CLNS1A	4	40.5	79653000	14571000	68998000	0	79691000	18058000	96990000	21085000	69484000	11782000	63857000	18908000	118860000	12050000	115500000	20875000
tr|A0A3B3IT82|A0A3B3IT82_HUMAN;sp|P54132|BLM_HUMAN;tr|H0YNU5|H0YNU5_HUMAN;tr|H0YLV8|H0YLV8_HUMAN	BLM	15	16.2	0	15797000	0	148940000	0	42337000	0	84964000	0	111140000	0	63470000	2124200	88927000	0	72714000
sp|P54136|SYRC_HUMAN;sp|P54136-2|SYRC_HUMAN;tr|E5RJM9|E5RJM9_HUMAN;tr|E5RH09|E5RH09_HUMAN	RARS1	25	47.3	31117000	255430000	8678400	963260000	72560000	448600000	18614000	693510000	138070000	561710000	26189000	623760000	370750000	522820000	240640000	545200000
sp|P54198|HIRA_HUMAN;sp|P54198-2|HIRA_HUMAN	HIRA	14	25.6	0	42533000	0	327900000	5731800	88921000	0	123250000	15448000	218940000	2212700	213840000	32317000	148400000	3229200	179110000
tr|F5H211|F5H211_HUMAN;sp|P54252-1|ATX3_HUMAN;sp|P54252|ATX3_HUMAN;tr|A0A2R8Y3X7|A0A2R8Y3X7_HUMAN;sp|P54252-4|ATX3_HUMAN;tr|G3V3R7|G3V3R7_HUMAN;tr|A0A087X1A8|A0A087X1A8_HUMAN;tr|A0A0A0MS38|A0A0A0MS38_HUMAN;tr|D3VVH9|D3VVH9_HUMAN;tr|A0A087WXY4|A0A087WXY4_HUMAN;tr|G3V4U9|G3V4U9_HUMAN;tr|E9PJN5|E9PJN5_HUMAN;tr|G3V328|G3V328_HUMAN;sp|P54252-3|ATX3_HUMAN;tr|C9JQV6|C9JQV6_HUMAN;tr|G3V3A6|G3V3A6_HUMAN;t…	ATXN3	2	6.5	2587700	0	2590000	0	2948100	0	0	1862200	2098600	0	2662100	0	4926000	0	3102200	0
sp|P54274|TERF1_HUMAN;sp|P54274-2|TERF1_HUMAN;tr|E7EWM7|E7EWM7_HUMAN	TERF1	4	14.8	16199000	3680400	6939700	36678000	9952900	3634300	0	0	10513000	3362200	2589600	0	6586300	4983300	0	4461900
sp|P54577|SYYC_HUMAN;tr|A0A0C4DGZ5|A0A0C4DGZ5_HUMAN;tr|A0A0S2Z4P3|A0A0S2Z4P3_HUMAN	YARS1	19	43.4	672880000	65231000	519150000	167750000	746330000	121050000	603340000	177510000	696490000	45758000	554780000	97697000	842340000	47326000	737050000	123260000
tr|A6NJA2|A6NJA2_HUMAN;sp|P54578-2|UBP14_HUMAN;sp|P54578-3|UBP14_HUMAN;sp|P54578|UBP14_HUMAN	USP14	11	33	146810000	1464900	107530000	2499600	151780000	9817500	163730000	3710400	98901000	6378200	71225000	654650	69632000	2557100	98205000	3619600
tr|F8VYY9|F8VYY9_HUMAN;sp|P54619-2|AAKG1_HUMAN;sp|P54619|AAKG1_HUMAN;sp|P54619-3|AAKG1_HUMAN;tr|F8VPF5|F8VPF5_HUMAN;tr|F8VVA3|F8VVA3_HUMAN;tr|H0YIC9|H0YIC9_HUMAN	PRKAG1	4	21.8	4480600	5464400	9408300	9818200	8242500	6211500	8468400	6003500	10841000	0	4229500	0	13528000	2942500	18063000	0
tr|A0A087WXX9|A0A087WXX9_HUMAN;sp|P54646|AAPK2_HUMAN	PRKAA2	2	5.4	5174100	3969400	4250400	6700500	6849600	0	2645000	1267400	12209000	0	0	0	2568600	0	0	1194200
sp|P54709|AT1B3_HUMAN;tr|H7C547|H7C547_HUMAN;tr|F8WBY4|F8WBY4_HUMAN;tr|C9J6S2|C9J6S2_HUMAN;tr|C9JXZ1|C9JXZ1_HUMAN;tr|C9JA36|C9JA36_HUMAN;sp|P54709-2|AT1B3_HUMAN	ATP1B3	4	13.6	25418000	29798000	5753400	53138000	36421000	12120000	8425800	4526400	0	37908000	0	20309000	0	52567000	1091000	28634000
sp|P54725-3|RD23A_HUMAN;tr|A0A494C0B4|A0A494C0B4_HUMAN;sp|P54725-2|RD23A_HUMAN;sp|P54725|RD23A_HUMAN;tr|K7ENJ0|K7ENJ0_HUMAN;tr|K7ELW1|K7ELW1_HUMAN;tr|K7EQ16|K7EQ16_HUMAN	RAD23A	6	28.5	13169000	0	10937000	0	12987000	0	17314000	0	1180100	0	12428000	0	18914000	0	15868000	0
sp|P54727|RD23B_HUMAN;sp|P54727-2|RD23B_HUMAN;tr|Q5W0S5|Q5W0S5_HUMAN;tr|Q5W0S4|Q5W0S4_HUMAN;tr|H0Y579|H0Y579_HUMAN	RAD23B	9	30.3	370550000	90868000	362470000	119710000	390690000	83211000	359440000	95261000	360580000	138350000	325170000	92336000	404350000	116880000	401340000	91386000
tr|F8W1A4|F8W1A4_HUMAN;sp|P54819-2|KAD2_HUMAN;sp|P54819|KAD2_HUMAN;sp|P54819-5|KAD2_HUMAN;tr|F8VY04|F8VY04_HUMAN;sp|P54819-6|KAD2_HUMAN;sp|P54819-3|KAD2_HUMAN;sp|P54819-4|KAD2_HUMAN;tr|F8VZG5|F8VZG5_HUMAN;tr|A0A5F9ZHP2|A0A5F9ZHP2_HUMAN;tr|G3V213|G3V213_HUMAN;tr|F8VPP1|F8VPP1_HUMAN	AK2	19	77.6	4106800000	85500000	3841100000	132260000	2942200000	62369000	3872700000	98480000	4646400000	95186000	4980500000	164460000	3855000000	70029000	3375100000	80716000
sp|P54886-2|P5CS_HUMAN;sp|P54886|P5CS_HUMAN	ALDH18A1	28	44.9	1060100000	937240000	565590000	3616000000	842850000	1435600000	215360000	2706000000	2913700000	1786100000	1077600000	2910800000	2081800000	715610000	595100000	1633400000
sp|P54920|SNAA_HUMAN;tr|M0R2M1|M0R2M1_HUMAN;tr|M0R0Y2|M0R0Y2_HUMAN;tr|M0R058|M0R058_HUMAN;tr|M0R0I4|M0R0I4_HUMAN;tr|M0R027|M0R027_HUMAN;tr|M0QZM9|M0QZM9_HUMAN;tr|M0QZN5|M0QZN5_HUMAN;tr|M0R031|M0R031_HUMAN;tr|M0R213|M0R213_HUMAN	NAPA	8	36.3	75235000	32679000	75709000	188460000	102650000	59414000	82658000	99995000	95489000	82418000	66521000	94636000	51991000	181800000	93301000	52939000
sp|P55010|IF5_HUMAN;tr|H0YLZ1|H0YLZ1_HUMAN;tr|H0YN40|H0YN40_HUMAN;tr|H0YMJ8|H0YMJ8_HUMAN;tr|H0YM54|H0YM54_HUMAN;tr|H0YK11|H0YK11_HUMAN;tr|H0YK29|H0YK29_HUMAN	EIF5	19	43.2	815450000	139150000	900330000	172070000	703010000	110470000	783960000	125410000	634300000	150630000	661670000	125700000	738590000	148160000	780700000	93600000
sp|P55011|S12A2_HUMAN;sp|P55011-3|S12A2_HUMAN;tr|G3XAL9|G3XAL9_HUMAN	SLC12A2	4	6.3	0	1773000	0	41420000	0	10051000	0	6547800	0	8059300	0	2750400	0	22442000	0	1783300
sp|P55036|PSMD4_HUMAN;tr|Q5VWC4|Q5VWC4_HUMAN;tr|A6PVX3|A6PVX3_HUMAN;sp|P55036-2|PSMD4_HUMAN;tr|H0Y3Y9|H0Y3Y9_HUMAN;tr|H0Y561|H0Y561_HUMAN	PSMD4	7	30.8	215410000	16023000	219480000	16247000	238170000	17667000	279710000	22393000	144320000	4517000	187260000	40433000	185870000	24416000	148740000	53858000
tr|A8MZF9|A8MZF9_HUMAN;sp|P55039|DRG2_HUMAN;tr|J3QKW7|J3QKW7_HUMAN;tr|J3KRL5|J3KRL5_HUMAN;tr|J3QRI9|J3QRI9_HUMAN	DRG2	3	9	3215000	0	0	22937000	7759700	5677500	0	11725000	8487500	0	0	15740000	5356800	11627000	0	14871000
sp|P55060-3|XPO2_HUMAN;sp|P55060|XPO2_HUMAN;sp|P55060-4|XPO2_HUMAN;sp|P55060-2|XPO2_HUMAN	CSE1L	27	40.4	82806000	221210000	2698700	734380000	238980000	327670000	33499000	600830000	134630000	433150000	2368200	574880000	376980000	548570000	28773000	629020000
sp|P55072|TERA_HUMAN;tr|C9IZA5|C9IZA5_HUMAN;tr|C9JUP7|C9JUP7_HUMAN	VCP	48	64.9	1573300000	1979600000	835480000	4877200000	2324400000	2017700000	2661000000	2822700000	2804300000	2414700000	1102000000	3824600000	3474500000	1576600000	2601900000	2542800000
sp|P55081|MFAP1_HUMAN;sp|Q00653-3|NFKB2_HUMAN;sp|Q00653-4|NFKB2_HUMAN;sp|Q00653|NFKB2_HUMAN	MFAP1	15	45.3	144320000	143000000	243860000	178200000	109780000	182580000	242450000	118390000	143740000	213150000	283990000	145960000	59272000	285480000	152590000	166470000
sp|P55084-2|ECHB_HUMAN;sp|P55084|ECHB_HUMAN;tr|F5GZQ3|F5GZQ3_HUMAN;tr|B5MD38|B5MD38_HUMAN;tr|C9JEY0|C9JEY0_HUMAN;tr|C9JE81|C9JE81_HUMAN;tr|C9K0M0|C9K0M0_HUMAN	HADHB	17	56.6	277360000	445400000	87311000	1692700000	547060000	739780000	270060000	1271700000	685480000	1502500000	234730000	1806100000	550120000	847560000	286580000	882570000
sp|P55145|MANF_HUMAN;tr|A8K878|A8K878_HUMAN	MANF	7	36.8	386220000	39079000	381660000	86052000	260950000	35410000	254040000	60632000	236300000	9986400	197250000	7494800	170580000	0	140240000	3951700
sp|P55199|ELL_HUMAN;tr|U3KQ90|U3KQ90_HUMAN	ELL	4	7.6	9918300	6115400	9180400	14888000	6453200	2414600	11133000	5589800	3352600	3441600	6212800	7919600	2408000	8848000	10570000	6202500
sp|P55209|NP1L1_HUMAN;sp|P55209-2|NP1L1_HUMAN;tr|H0YIV4|H0YIV4_HUMAN;tr|F5H4R6|F5H4R6_HUMAN;tr|F8VY35|F8VY35_HUMAN;tr|F8VUX1|F8VUX1_HUMAN;tr|F8W0J6|F8W0J6_HUMAN;tr|F8VV59|F8VV59_HUMAN;sp|P55209-3|NP1L1_HUMAN;tr|B7Z9C2|B7Z9C2_HUMAN;tr|F8W118|F8W118_HUMAN;tr|F8VXI6|F8VXI6_HUMAN;tr|F8W020|F8W020_HUMAN;tr|H0YHC3|H0YHC3_HUMAN;tr|H0YH88|H0YH88_HUMAN;tr|F8VVB5|F8VVB5_HUMAN;tr|F8VRJ2|F8VRJ2_HUMAN;tr|B7Z4…	NAP1L1	10	44	473490000	146670000	560680000	89061000	738800000	162880000	845970000	88896000	538750000	145050000	485840000	76409000	720680000	42686000	668990000	44946000
sp|P55210-2|CASP7_HUMAN	CASP7	2	14.2	0	47290000	0	0	17901000	0	0	275760000	18376000	0	0	0	17932000	0	0	0
sp|P55212|CASP6_HUMAN;tr|D6RHU3|D6RHU3_HUMAN;sp|P55212-2|CASP6_HUMAN;tr|D6RBM3|D6RBM3_HUMAN	CASP6	3	14	14956000	0	11909000	0	17608000	0	17935000	0	11263000	0	11930000	0	15191000	0	19311000	0
sp|P55263-2|ADK_HUMAN;sp|P55263|ADK_HUMAN;tr|A0A5F9ZH72|A0A5F9ZH72_HUMAN;tr|A0A5F9ZH31|A0A5F9ZH31_HUMAN;sp|P55263-3|ADK_HUMAN;sp|P55263-4|ADK_HUMAN;tr|A0A5F9ZHJ1|A0A5F9ZHJ1_HUMAN;tr|A0A5F9ZH83|A0A5F9ZH83_HUMAN;tr|A0A5F9ZGZ8|A0A5F9ZGZ8_HUMAN;tr|A0A5F9ZH76|A0A5F9ZH76_HUMAN	ADK	7	33.3	33052000	0	32632000	2079300	38716000	501700	43345000	577620	29217000	0	26419000	847350	44375000	0	27087000	0
tr|A0A3B3IRQ9|A0A3B3IRQ9_HUMAN;sp|P55265-3|DSRAD_HUMAN;sp|P55265-2|DSRAD_HUMAN;tr|A0A3B3ISX1|A0A3B3ISX1_HUMAN;tr|A0A3B3ITG9|A0A3B3ITG9_HUMAN;tr|A0A3B3ISU1|A0A3B3ISU1_HUMAN	ADAR	23	28	0	1525700	0	36860000	0	6212200	0	18433000	0	18126000	0	29593000	0	22449000	0	18090000
sp|P55265-4|DSRAD_HUMAN;sp|P55265-5|DSRAD_HUMAN;sp|P55265|DSRAD_HUMAN	ADAR	23	28	51223000	96054000	7660600	876480000	37640000	172010000	9929300	378720000	46923000	482460000	19540000	490420000	66556000	451990000	29878000	331940000
sp|P55347|PKNX1_HUMAN;sp|P55347-2|PKNX1_HUMAN;tr|E7EPN6|E7EPN6_HUMAN	PKNOX1	3	12.8	25226000	6954200	25985000	34334000	21681000	9969500	19408000	13962000	40872000	17411000	17558000	24484000	23324000	0	22589000	14941000
sp|P55735|SEC13_HUMAN;tr|A8MXL6|A8MXL6_HUMAN;sp|P55735-2|SEC13_HUMAN;sp|P55735-4|SEC13_HUMAN;sp|P55735-3|SEC13_HUMAN;tr|E7ERC8|E7ERC8_HUMAN	SEC13	7	46.3	92845000	43958000	231910000	133590000	140950000	96948000	279000000	107280000	127170000	98393000	162790000	57360000	219690000	69370000	216100000	63099000
tr|E9PLK3|E9PLK3_HUMAN;sp|P55786|PSA_HUMAN;sp|P55786-2|PSA_HUMAN;tr|H0YDG0|H0YDG0_HUMAN;sp|A6NEC2|PSAL_HUMAN;tr|H0YCQ5|H0YCQ5_HUMAN;sp|A6NEC2-2|PSAL_HUMAN;tr|E9PP11|E9PP11_HUMAN;tr|E9PJF9|E9PJF9_HUMAN;tr|E9PJY4|E9PJY4_HUMAN;tr|E9PPD4|E9PPD4_HUMAN;tr|E9PPZ2|E9PPZ2_HUMAN	NPEPPS	22	34.6	81804000	98487000	7608600	304910000	155290000	195980000	30784000	375100000	187420000	126950000	42177000	281130000	463760000	35796000	360940000	118170000
tr|H3BRW3|H3BRW3_HUMAN;sp|P55789|ALR_HUMAN;tr|H3BRD2|H3BRD2_HUMAN	GFER	3	36.7	20883000	1744200	15097000	0	21532000	0	20722000	0	39394000	0	34825000	0	24635000	0	23404000	0
sp|P55795|HNRH2_HUMAN	HNRNPH2	14	43.9	72308000	37854000	46497000	317210000	58858000	67068000	39180000	163320000	96259000	199010000	73320000	211910000	110990000	116340000	115900000	97349000
sp|P55809|SCOT1_HUMAN;tr|E9PDW2|E9PDW2_HUMAN;sp|P55809-2|SCOT1_HUMAN;sp|Q9BYC2|SCOT2_HUMAN	OXCT1	8	23.8	101050000	28360000	54037000	180810000	76103000	49922000	13334000	155790000	282550000	70454000	84395000	235630000	160490000	20678000	32570000	90300000
sp|P55884|EIF3B_HUMAN;sp|P55884-2|EIF3B_HUMAN;tr|C9JZG1|C9JZG1_HUMAN;tr|C9JQN7|C9JQN7_HUMAN	EIF3B	25	43.6	203180000	1009200000	69690000	2427900000	370530000	1211600000	498750000	1628000000	554780000	1703000000	186760000	2128900000	868780000	1293100000	692430000	1547000000
sp|P55957|BID_HUMAN;sp|P55957-2|BID_HUMAN;sp|P55957-4|BID_HUMAN;tr|B2ZP78|B2ZP78_HUMAN;sp|P55957-3|BID_HUMAN	BID	4	34.4	15026000	147800	12322000	2163800	22403000	0	22616000	512940	19201000	1282500	20058000	696300	19207000	932510	19063000	862670
sp|P56182|RRP1_HUMAN;tr|D6RE82|D6RE82_HUMAN	RRP1	8	21.7	20257000	30251000	0	242680000	19532000	47558000	0	139300000	25376000	119730000	0	159880000	9715900	121250000	0	116020000
sp|P56192|SYMC_HUMAN;sp|P56192-2|SYMC_HUMAN;tr|H0YHV5|H0YHV5_HUMAN;tr|H0YIP0|H0YIP0_HUMAN;tr|H0YIC2|H0YIC2_HUMAN;tr|F8VS26|F8VS26_HUMAN;tr|H0YHL6|H0YHL6_HUMAN;tr|F8W0M7|F8W0M7_HUMAN;tr|F8W0S4|F8W0S4_HUMAN;tr|F8VZZ9|F8VZZ9_HUMAN;tr|H0YI94|H0YI94_HUMAN;tr|H0YI27|H0YI27_HUMAN;tr|F5H2V6|F5H2V6_HUMAN	MARS1	14	28	50508000	101040000	5795300	392210000	85379000	148080000	9864200	301750000	129870000	204160000	4114700	280010000	245550000	186720000	19982000	274340000
sp|P56270-2|MAZ_HUMAN;tr|I3L0M3|I3L0M3_HUMAN;sp|P56270-3|MAZ_HUMAN;sp|P56270|MAZ_HUMAN;tr|I3L4Y2|I3L4Y2_HUMAN;tr|H3BQS2|H3BQS2_HUMAN;tr|H3BQI4|H3BQI4_HUMAN;tr|I3L2Z5|I3L2Z5_HUMAN;tr|A0A087WWR2|A0A087WWR2_HUMAN;tr|I3L411|I3L411_HUMAN;tr|H3BPU3|H3BPU3_HUMAN;sp|P56270-4|MAZ_HUMAN	MAZ	6	17.4	205750000	77539000	214050000	388350000	90342000	82550000	106450000	127090000	147530000	159260000	119260000	182070000	127040000	44449000	93852000	85438000
sp|P56282-2|DPOE2_HUMAN;sp|P56282-3|DPOE2_HUMAN;sp|P56282|DPOE2_HUMAN	POLE2	2	8.8	3331400	2848000	2764900	0	0	0	0	0	3776200	10219000	0	1622500	7839800	1494200	0	0
sp|P56537|IF6_HUMAN;tr|B7ZBH1|B7ZBH1_HUMAN;sp|P56537-2|IF6_HUMAN	EIF6	6	40.8	144470000	20784000	225270000	48448000	270340000	4826900	235780000	10852000	217620000	1212300	192170000	15640000	252660000	52229000	135350000	0
sp|P56545|CTBP2_HUMAN;sp|P56545-3|CTBP2_HUMAN;sp|P56545-2|CTBP2_HUMAN;tr|A0A087WYL1|A0A087WYL1_HUMAN	CTBP2	12	42.5	292640000	106230000	231910000	327060000	169370000	139780000	96095000	291470000	284520000	93355000	104260000	179700000	333550000	55505000	182160000	87845000
sp|P56589|PEX3_HUMAN;tr|Q7Z6V3|Q7Z6V3_HUMAN	PEX3	5	18.8	0	5008400	0	50965000	0	12400000	0	23456000	0	31321000	0	33419000	0	36446000	0	21474000
sp|P56937-3|DHB7_HUMAN;sp|P56937-2|DHB7_HUMAN;sp|P56937|DHB7_HUMAN;tr|V9GYN3|V9GYN3_HUMAN	HSD17B7	3	18	0	3417800	0	11180000	0	5626600	0	6670700	0	11403000	0	7924100	7114300	6644800	0	10438000
tr|E7ER26|E7ER26_HUMAN;sp|P57071-3|PRD15_HUMAN;sp|P57071-2|PRD15_HUMAN;sp|P57071|PRD15_HUMAN;tr|Q4W8S1|Q4W8S1_HUMAN;sp|P57071-6|PRD15_HUMAN;sp|P57071-5|PRD15_HUMAN	PRDM15	5	7.6	7299800	3809800	5328000	15102000	5248700	2642900	8223900	7070900	9615400	102840000	9522300	14915000	6433800	9912100	5848600	4358600
sp|P57076|CF298_HUMAN;tr|C9J818|C9J818_HUMAN	CFAP298	4	22.8	74610000	0	73175000	0	41982000	1049500	90347000	0	34395000	0	31311000	0	23303000	0	35682000	0
tr|D6RAA6|D6RAA6_HUMAN;sp|P57088|TMM33_HUMAN;tr|H0Y8N0|H0Y8N0_HUMAN;tr|J3KN43|J3KN43_HUMAN;tr|D6RBY2|D6RBY2_HUMAN	TMEM33	6	24.8	11615000	92422000	0	500580000	20389000	129200000	2267800	241030000	28176000	296920000	4039500	455080000	15858000	221400000	5944600	229180000
tr|I3L2C7|I3L2C7_HUMAN;sp|P57678|GEMI4_HUMAN;tr|I3L399|I3L399_HUMAN;tr|I3L4A4|I3L4A4_HUMAN	GEMIN4	14	21.7	0	27191000	0	202040000	5942500	50911000	0	107410000	7184900	107410000	1614500	120160000	3642800	146120000	6490800	92750000
[truncated: 3,014 more rows]

## Sheet: S4 Imputed Log2-Transformed Int
Supplemental Table S4. Less than or equal to 50% missingness, log2-transformed and imputed protein intensity values (n=4,120)
[truncated: 4,122 more rows]

[truncated: 5 more sheets: S5 Fraction Insoluble, S6 SRSF2 BLAST, S7 Module Assignment, S8 Proteome Net Charge, S9 SRSF2 Local Charge]
